# Supplementary material for: QChIPat: a quantitative method to identify distinct binding patterns for two biological ChIP-seq samples in different experimental conditions
Source: BMC Genomics. 2013 Dec 9;14(Suppl 8):S3. doi: 10.1186/1471-2164-14-S8-S3 (PMC4042236; doi:10.1186/1471-2164-14-S8-S3)
Supplement: Additional file 2 [file 1471-2164-14-S8-S3-S2.xls]

## Sheet: H3K27me3 treatment pattern
BindingPattern	PeakScore	Chromosome	Strand	PeakStart	PeakEnd	DistanceToTSS	PeakRegion	RefSeqID	GeneStart	GeneEnd	GeneSymbol	GeneId	Pvalue	Ratio	Difference
Only	3.30735	chr1	+	18117001	18118000	90858	3_Distal_Region	NM_030812	17954394	18026143	ACTL8	81569	0.0323961	6.5	0.366667
Shift	3.9265	chr1	+	234977501	234980000	61109	WithinGene_Distal_Region	NM_001103	234916392	234994181	ACTN2	88	0.0163404	2.125	0.6
Only	4.51821	chr1	-	152896501	152902000	-29440	5_Distal_Region	NM_001025107	152821157	152867061	ADAR	103	0.0144151	1.74419	1.06667
Only	5.12102	chr1	+	201342001	201354500	-8958	5_Proximal_Region	NM_001048230	201363458	201403156	ADORA1	134	0.0126275	1.41803	1.7
Only	3.5	chr1	-	48866501	48867500	1394713	WithinGene_Distal_Region	NM_032785	48771113	50262213	AGBL4	84871	0.0156165	7.5	0.433333
Only	3.80735	chr1	+	65414001	65416000	27528	WithinGene_Distal_Region	NM_013410	65386473	65465763	AK3L1	50808	0.00218318	3.5	0.666667
Only	4.16096	chr1	-	95270501	95273000	38095	WithinGene_Distal_Region	NM_144988	95220866	95311095	ALG14	199857	0.00186294	3	0.866667
Only	3.59984	chr1	-	175254001	175255500	145147	WithinGene_Distal_Region	NM_207108	175104576	175400647	ASTN1	460	0.0448205	2.375	0.366667
Only	3.30735	chr1	+	210770001	210771000	-34319	5_Distal_Region	NM_001030287	210805319	210860739	ATF3	467	0.0455859	3.25	0.3
Only	3.30735	chr1	+	63121001	63122000	18363	3_Distal_Region	NM_178221	63022390	63102638	ATG4C	84938	0.0206189	4	0.3
Only	3.75489	chr1	+	63129501	63131500	26863	3_Distal_Region	NM_178221	63022390	63102638	ATG4C	84938	0.0107613	2.45455	0.533333
Only	3.85798	chr1	+	63156001	63158000	53363	3_Distal_Region	NM_178221	63022390	63102638	ATG4C	84938	0.031035	2.07692	0.466667
Only	3.59984	chr1	+	63171001	63172500	68363	3_Distal_Region	NM_178221	63022390	63102638	ATG4C	84938	0.0297327	3	0.466667
Only	4.79442	chr1	+	63189001	63197000	86363	3_Distal_Region	NM_178221	63022390	63102638	ATG4C	84938	9.48e-05	1.85	1.7
Only	4.09984	chr1	-	90804501	90807500	142666	3_Distal_Region	NM_020063	90950166	90955382	BARHL2	343472	0.0149275	2	0.7
Only	3.73108	chr1	-	90827001	90828500	121666	3_Distal_Region	NM_020063	90950166	90955382	BARHL2	343472	0.0448726	2.44444	0.433333
Only	3.59984	chr1	-	90849001	90850500	99666	3_Distal_Region	NM_020063	90950166	90955382	BARHL2	343472	0.0406705	2.25	0.333333
Only	3.80735	chr1	-	90862501	90864500	85666	3_Distal_Region	NM_020063	90950166	90955382	BARHL2	343472	0.0132724	3.25	0.6
Only	4.25489	chr1	-	90884501	90888500	61666	3_Distal_Region	NM_020063	90950166	90955382	BARHL2	343472	0.00168076	2.16	0.966667
Only	3.59984	chr1	-	90910501	90912000	38166	3_Distal_Region	NM_020063	90950166	90955382	BARHL2	343472	0.0377563	5	0.533333
Only	4.56507	chr1	-	90969001	90975000	-13619	5_Distal_Region	NM_020063	90950166	90955382	BARHL2	343472	0.0010738	1.6875	1.1
Only	3.96832	chr1	+	154871501	154874000	-4363	5_Proximal_Region	NM_198427	154878363	154889888	BCAN	63827	0.0427659	2.2	0.6
Only	3.85798	chr1	+	145446501	145448500	-31305	5_Distal_Region	NM_004326	145479805	145564639	BCL9	607	0.00979148	3.11111	0.633333
Only	4.97974	chr1	+	145485001	145496000	5196	WithinGene_Proximal_Region	NM_004326	145479805	145564639	BCL9	607	0.0314184	1.23729	0.933333
Only	4.85755	chr1	+	145513001	145522000	33196	WithinGene_Distal_Region	NM_004326	145479805	145564639	BCL9	607	0.0300632	1.31183	0.966667
Only	4.13378	chr1	+	145530001	145533000	50196	WithinGene_Distal_Region	NM_004326	145479805	145564639	BCL9	607	0.0307878	1.75	0.6
Only	4.04849	chr1	+	145535001	145537500	55196	WithinGene_Distal_Region	NM_004326	145479805	145564639	BCL9	607	0.0386355	1.94737	0.6
Only	3.30735	chr1	-	111298501	111299500	8589	WithinGene_Proximal_Region	NM_018372	111291334	111308089	C1orf103	55791	0.0413483	4	0.3
Only	4.67334	chr1	-	167668001	167674500	-4707	5_Proximal_Region	NM_021179	167630737	167663294	C1orf114	57821	0.0288032	1.33824	0.766667
Only	3.96832	chr1	-	208466501	208469000	2426	3_Proximal_Region	NR_024337	208471426	208474089	C1orf133	574036	0.047192	2	0.566667
Only	4.06507	chr1	-	74800501	74803500	2883	3_Proximal_Region	NM_001002912	74806383	74912010	C1orf173	127254	0.0331976	2.10526	0.7
Only	4.76818	chr1	-	74818501	74826500	85510	WithinGene_Distal_Region	NM_001002912	74806383	74912010	C1orf173	127254	0.00776497	1.66154	1.43333
Only	3.80735	chr1	-	74835001	74837000	75010	WithinGene_Distal_Region	NM_001002912	74806383	74912010	C1orf173	127254	0.0137437	3.25	0.6
Only	4.43741	chr1	-	74856001	74860500	51510	WithinGene_Distal_Region	NM_001002912	74806383	74912010	C1orf173	127254	0.0359361	1.75676	0.933333
Only	3.30735	chr1	-	74861001	74862000	50010	WithinGene_Distal_Region	NM_001002912	74806383	74912010	C1orf173	127254	0.0129113	6.5	0.366667
Only	4.30735	chr1	-	74899501	74903500	8510	WithinGene_Proximal_Region	NM_001002912	74806383	74912010	C1orf173	127254	0.0397699	1.66667	0.733333
Only	4.18129	chr1	-	74910001	74913500	1490	Overlap_TSS	NM_001002912	74806383	74912010	C1orf173	127254	0.0352517	1.58621	0.566667
Only	3.30735	chr1	-	229025001	229026000	13487	3_Distal_Region	NM_032800	229039487	229070925	C1orf198	84886	0.0379902	3.66667	0.266667
Only	3.96832	chr1	+	221667001	221669500	31566	3_Distal_Region	NM_152610	221633337	221635435	C1orf65	164127	0.00157191	3.09091	0.766667
Shift	3.40689	chr1	-	60222001	60223000	5653	3_Proximal_Region	NM_152377	60228653	60312014	C1orf87	127795	0.0499465	2.8	0.3
Shift	3.90689	chr1	-	60226501	60228500	153	3_Core_Region	NM_152377	60228653	60312014	C1orf87	127795	0.0310825	2.8	0.6
Shift	4.81425	chr1	-	60313501	60322000	-1487	5_Core_Region	NM_152377	60228653	60312014	C1orf87	127795	0.0259076	1.5	1.26667
Shift	4.21103	chr1	-	60337501	60341000	-25487	5_Distal_Region	NM_152377	60228653	60312014	C1orf87	127795	0.00504668	2.66667	1
Shift	4.8984	chr1	-	60383001	60392500	-70987	5_Distal_Region	NM_152377	60228653	60312014	C1orf87	127795	0.00442058	1.49425	1.43333
Only	4.58256	chr1	+	224758501	224764500	-38623	5_Distal_Region	NM_001003665	224803123	224859926	C1orf95	375057	0.00650162	1.84444	1.26667
Only	4.55569	chr1	+	224769501	224775000	-28123	5_Distal_Region	NM_001003665	224803123	224859926	C1orf95	375057	0.00185579	1.97436	1.26667
Only	4.34577	chr1	+	224803501	224808000	378	WithinGene_Core_Region	NM_001003665	224803123	224859926	C1orf95	375057	0.00278058	2.25926	1.13333
Only	3.59984	chr1	+	224841001	224842500	37878	WithinGene_Distal_Region	NM_001003665	224803123	224859926	C1orf95	375057	0.0316043	2.85714	0.433333
Only	3.30735	chr1	+	205401001	205402000	16061	3_Distal_Region	NM_000715	205344229	205384940	C4BPA	722	0.0360141	4.66667	0.366667
Only	3.96832	chr1	+	179554501	179557000	-162338	5_Distal_Region	NM_000721	179719338	180037338	CACNA1E	777	0.0117924	2.33333	0.666667
Only	3.30735	chr1	+	7005501	7006500	237531	WithinGene_Distal_Region	NM_015215	6767970	7752351	CAMTA1	23261	0.0291576	7	0.4
Only	3.96832	chr1	+	7115001	7117500	347031	WithinGene_Distal_Region	NM_015215	6767970	7752351	CAMTA1	23261	0.0056021	2.91667	0.766667
Only	4.73306	chr1	-	221711001	221718500	63094	3_Distal_Region	NM_001143962	221781594	221920059	CAPN8	388743	0.00499668	1.63492	1.33333
Only	4.65757	chr1	-	221724001	221730500	51094	3_Distal_Region	NM_001143962	221781594	221920059	CAPN8	388743	0.00186445	1.93617	1.46667
Only	3.85798	chr1	-	221754501	221756500	25094	3_Distal_Region	NM_001143962	221781594	221920059	CAPN8	388743	0.0475374	1.92857	0.433333
Only	4.18129	chr1	-	221767001	221770500	11094	3_Distal_Region	NM_001143962	221781594	221920059	CAPN8	388743	0.00407088	2.35	0.9
Only	4.28136	chr1	-	221773501	221777500	4094	3_Proximal_Region	NM_001143962	221781594	221920059	CAPN8	388743	0.000317471	2.5	1.1
Only	3.66695	chr1	-	221778001	221779500	2094	3_Proximal_Region	NM_001143962	221781594	221920059	CAPN8	388743	0.0115356	5.25	0.566667
Only	3.59984	chr1	-	221891501	221893000	27059	WithinGene_Distal_Region	NM_001143962	221781594	221920059	CAPN8	388743	0.0134969	3.5	0.5
Only	4.00896	chr1	-	221916501	221919000	1059	WithinGene_Core_Region	NM_001143962	221781594	221920059	CAPN8	388743	0.0296674	2.5	0.7
Only	3.90689	chr1	+	228973001	228975000	23218	WithinGene_Distal_Region	NM_016452	228949783	229004372	CAPN9	10753	0.00298463	5	0.8
Only	4.28136	chr1	-	156568001	156572000	-56	5_Core_Region	NM_001764	156564363	156567945	CD1B	910	0.00066807	2.61905	1.13333
Only	3.40689	chr1	+	156583001	156584000	-6163	5_Proximal_Region	NM_030893	156590163	156593967	CD1E	913	0.0415747	12	0.366667
Only	3.80735	chr1	-	206192001	206194000	-40695	5_Distal_Region	NM_001773	206126505	206151306	CD34	947	0.0299971	2.8	0.6
Only	3.30735	chr1	-	156067001	156068000	10258	WithinGene_Distal_Region	NM_005894	156067327	156078258	CD5L	922	0.0282229	2.8	0.3
Only	4.09984	chr1	-	156101001	156104000	-22743	5_Distal_Region	NM_005894	156067327	156078258	CD5L	922	0.018647	1.70833	0.566667
Only	3.9265	chr1	-	156104001	156106500	-25743	5_Distal_Region	NM_005894	156067327	156078258	CD5L	922	0.0026142	2.66667	0.666667
Only	3.5	chr1	-	156118001	156119000	-39743	5_Distal_Region	NM_005894	156067327	156078258	CD5L	922	0.0425445	3.75	0.366667
Only	4.21103	chr1	+	222872501	222876000	1700	WithinGene_Core_Region	NM_152495	222870801	222994872	CNIH3	149111	0.0464211	1.63333	0.633333
Only	4.46832	chr1	+	222893001	222898000	22200	WithinGene_Distal_Region	NM_152495	222870801	222994872	CNIH3	149111	0.0429027	1.37255	0.633333
Only	3.9542	chr1	-	103241001	103243000	103640	WithinGene_Distal_Region	NM_001168249	103114611	103346640	COL11A1	1301	0.0163339	2.9	0.633333
Only	4.08696	chr1	-	103255501	103258000	88640	WithinGene_Distal_Region	NM_001168249	103114611	103346640	COL11A1	1301	0.00762252	2.23529	0.7
Only	5.55181	chr1	-	103260001	103284000	62640	WithinGene_Distal_Region	NM_001168249	103114611	103346640	COL11A1	1301	3.88e-06	1.98171	5.36667
Only	4.13378	chr1	-	103303501	103306500	40140	WithinGene_Distal_Region	NM_001168249	103114611	103346640	COL11A1	1301	0.0195685	1.95238	0.666667
Only	5.83688	chr1	-	103308001	103344000	2640	WithinGene_Proximal_Region	NM_001168249	103114611	103346640	COL11A1	1301	7.87e-10	2.19457	8.8
Only	4.13378	chr1	-	103354501	103357500	-7861	5_Proximal_Region	NM_001168249	103114611	103346640	COL11A1	1301	0.0301204	1.46429	0.433333
Only	3.85798	chr1	-	103377501	103379500	-30861	5_Distal_Region	NM_001168249	103114611	103346640	COL11A1	1301	0.0153948	3.375	0.633333
Only	4.78136	chr1	-	103385501	103393500	-38861	5_Distal_Region	NM_001168249	103114611	103346640	COL11A1	1301	0.00483534	1.66667	1.46667
Only	5.502	chr1	-	103423501	103446000	-76861	5_Distal_Region	NM_001168249	103114611	103346640	COL11A1	1301	2.52e-07	2.16429	5.43333
Only	3.30735	chr1	-	103452501	103453500	-105861	5_Distal_Region	NM_001168249	103114611	103346640	COL11A1	1301	0.0307575	6	0.333333
Only	5.23635	chr1	-	103454001	103468500	-107361	5_Distal_Region	NM_001168249	103114611	103346640	COL11A1	1301	2.09e-05	2.0099	3.4
Only	4.09984	chr1	-	103480501	103483500	-133861	5_Distal_Region	NM_001168249	103114611	103346640	COL11A1	1301	0.011479	2.05263	0.666667
Only	3.85798	chr1	-	103530501	103532500	-183861	5_Distal_Region	NM_001168249	103114611	103346640	COL11A1	1301	0.0121358	2.9	0.633333
Only	4.04849	chr1	-	103536001	103538500	-189361	5_Distal_Region	NM_001168249	103114611	103346640	COL11A1	1301	0.0229896	1.94737	0.6
Shift	3.40689	chr1	-	86034001	86035000	359709	WithinGene_Distal_Region	NM_152890	85967503	86394709	COL24A1	255631	0.0307669	6.5	0.366667
Shift	4.97974	chr1	-	86142501	86153500	241209	WithinGene_Distal_Region	NM_152890	85967503	86394709	COL24A1	255631	4.83e-06	2.22727	2.7
Shift	4.76818	chr1	-	86188001	86196000	198709	WithinGene_Distal_Region	NM_152890	85967503	86394709	COL24A1	255631	1.43e-06	2.63415	2.23333
Shift	3.96832	chr1	-	86196501	86199000	195709	WithinGene_Distal_Region	NM_152890	85967503	86394709	COL24A1	255631	0.00281028	2.91667	0.766667
Shift	4.51821	chr1	-	86201501	86207000	187709	WithinGene_Distal_Region	NM_152890	85967503	86394709	COL24A1	255631	0.00279667	1.76744	1.1
Shift	4.28136	chr1	-	86210501	86214500	180209	WithinGene_Distal_Region	NM_152890	85967503	86394709	COL24A1	255631	0.0147436	1.86207	0.833333
Shift	4.24018	chr1	-	86238001	86241500	153209	WithinGene_Distal_Region	NM_152890	85967503	86394709	COL24A1	255631	0.0189335	2	0.833333
Shift	4.87604	chr1	-	86282001	86291500	103209	WithinGene_Distal_Region	NM_152890	85967503	86394709	COL24A1	255631	0.000334316	1.62821	1.63333
Shift	4.44756	chr1	-	86322001	86327000	67709	WithinGene_Distal_Region	NM_152890	85967503	86394709	COL24A1	255631	0.0197117	1.76923	1
Shift	4.64163	chr1	-	86360501	86367000	27709	WithinGene_Distal_Region	NM_152890	85967503	86394709	COL24A1	255631	0.000299298	2.11905	1.56667
Shift	3.9542	chr1	-	86367501	86369500	25209	WithinGene_Distal_Region	NM_152890	85967503	86394709	COL24A1	255631	0.00155946	3.625	0.7
Shift	3.66695	chr1	-	86373501	86375000	19709	WithinGene_Distal_Region	NM_152890	85967503	86394709	COL24A1	255631	0.0364684	4.2	0.533333
Shift	3.40689	chr1	-	86381001	86382000	12709	WithinGene_Distal_Region	NM_152890	85967503	86394709	COL24A1	255631	0.00708213	7	0.4
Shift	4.4265	chr1	-	86414501	86419500	-19792	5_Distal_Region	NM_152890	85967503	86394709	COL24A1	255631	0.0051254	1.74359	0.966667
Shift	4.44756	chr1	-	86486501	86491500	-91792	5_Distal_Region	NM_152890	85967503	86394709	COL24A1	255631	0.0141871	2.09091	1.2
Only	4.9265	chr1	+	205740001	205750000	3906	WithinGene_Proximal_Region	NM_000651	205736095	205881733	CR1	1378	0.000111083	2.23333	2.46667
Only	3.40689	chr1	+	205822001	205823000	85906	WithinGene_Distal_Region	NM_000651	205736095	205881733	CR1	1378	0.0485846	3.5	0.333333
Shift	3.30735	chr1	+	195633501	195634500	129471	WithinGene_Distal_Region	NM_201253	195504030	195714208	CRB1	23418	0.0351757	4.33333	0.333333
Shift	3.96832	chr1	-	33803001	33805500	598530	WithinGene_Distal_Region	NM_052896	33752195	34404030	CSMD2	114784	0.00388476	3.18182	0.8
Shift	3.80735	chr1	-	33832001	33834000	570030	WithinGene_Distal_Region	NM_052896	33752195	34404030	CSMD2	114784	0.0376774	3	0.6
Shift	4.06507	chr1	-	33878501	33881500	522530	WithinGene_Distal_Region	NM_052896	33752195	34404030	CSMD2	114784	0.0130115	1.85714	0.6
Only	3.66695	chr1	+	70730001	70731500	52160	3_Distal_Region	NM_153742	70649542	70677841	CTH	23584	0.0249197	3.66667	0.533333
Only	4.34577	chr1	+	70774001	70778500	96160	3_Distal_Region	NM_153742	70649542	70677841	CTH	23584	0.00839962	1.96774	1
Only	3.80735	chr1	+	70786001	70788000	108160	3_Distal_Region	NM_153742	70649542	70677841	CTH	23584	0.0126397	2.15385	0.5
Shift	3.30735	chr1	-	57243501	57244500	1244299	WithinGene_Distal_Region	NM_021080	57236166	58488799	DAB1	115209	0.0413341	3.66667	0.266667
Shift	3.30735	chr1	-	57247001	57248000	1240799	WithinGene_Distal_Region	NM_021080	57236166	58488799	DAB1	115209	0.0281066	3.25	0.3
Shift	3.40689	chr1	-	57251001	57252000	1236799	WithinGene_Distal_Region	NM_021080	57236166	58488799	DAB1	115209	0.0106423	14	0.433333
Shift	4.34577	chr1	-	57632001	57636500	852299	WithinGene_Distal_Region	NM_021080	57236166	58488799	DAB1	115209	0.00134228	2.03333	1.03333
Shift	3.40689	chr1	-	58501001	58502000	-12202	5_Distal_Region	NM_021080	57236166	58488799	DAB1	115209	0.0333677	4.66667	0.366667
Only	4.41504	chr1	-	68814501	68819000	-79114	5_Distal_Region	NM_017779	68712422	68735387	DEPDC1	55635	0.0148744	2.1	1.1
Only	3.75489	chr1	+	221211501	221213500	43096	WithinGene_Distal_Region	NM_032890	221168405	221245958	DISP1	84976	0.0499564	2.08333	0.433333
Only	3.59984	chr1	+	221230501	221232000	62096	WithinGene_Distal_Region	NM_032890	221168405	221245958	DISP1	84976	0.0323342	2.85714	0.433333
Only	4.13378	chr1	+	221235001	221238000	66596	WithinGene_Distal_Region	NM_032890	221168405	221245958	DISP1	84976	0.00741716	2.26316	0.8
Only	3.79248	chr1	+	223117501	223119000	-64978	5_Distal_Region	NM_001373	223183978	223653619	DNAH14	127602	0.0230441	3.42857	0.566667
Only	3.40689	chr1	+	223123001	223124000	-59978	5_Distal_Region	NM_001373	223183978	223653619	DNAH14	127602	0.0370634	3.75	0.366667
Only	4.06507	chr1	+	223155001	223158000	-25978	5_Distal_Region	NM_001373	223183978	223653619	DNAH14	127602	0.0303575	1.90476	0.633333
Only	4.30735	chr1	+	223159001	223163000	-20978	5_Distal_Region	NM_001373	223183978	223653619	DNAH14	127602	0.0499941	1.52778	0.633333
Only	3.30735	chr1	+	50350501	50351500	3321	WithinGene_Proximal_Region	NM_021952	50347180	50440127	ELAVL4	1996	0.0425445	3.5	0.333333
Only	3.75489	chr1	+	200252001	200254000	5689	WithinGene_Proximal_Region	NM_004433	200246312	200252938	ELF3	1999	0.000385181	6.75	0.766667
Only	3.40689	chr1	-	223947001	223948000	-39533	5_Distal_Region	NM_018212	223741156	223907468	ENAH	55740	0.0198628	5	0.4
Shift	3.30735	chr1	+	22814501	22815500	11827	3_Distal_Region	NM_020526	22762590	22802674	EPHA8	2046	0.0183186	6	0.333333
Only	4.52237	chr1	-	16924001	16928000	-4762	5_Proximal_Region	NR_026567	16890299	16919239	ESPNP	284729	0.0106746	1.54762	0.766667
Shift	4.39232	chr1	-	214744501	214749000	214418	WithinGene_Distal_Region	NR_024099	214743218	214963418	ESRRG	2104	0.0050649	1.90909	1
Shift	4.47974	chr1	-	214761501	214767000	196418	WithinGene_Distal_Region	NR_024099	214743218	214963418	ESRRG	2104	0.00507512	1.68182	1
Shift	4.54737	chr1	-	214781501	214787500	175918	WithinGene_Distal_Region	NR_024099	214743218	214963418	ESRRG	2104	0.00385859	1.88095	1.23333
Shift	4.62551	chr1	-	214787501	214794000	169418	WithinGene_Distal_Region	NR_024099	214743218	214963418	ESRRG	2104	0.000184024	2.07143	1.5
Shift	4.21103	chr1	-	214795001	214798500	164918	WithinGene_Distal_Region	NR_024099	214743218	214963418	ESRRG	2104	0.00171699	2.33333	0.933333
Shift	3.30735	chr1	-	214799501	214800500	162918	WithinGene_Distal_Region	NR_024099	214743218	214963418	ESRRG	2104	0.0256321	3	0.266667
Shift	5.60511	chr1	-	214804001	214830000	133418	WithinGene_Distal_Region	NR_024099	214743218	214963418	ESRRG	2104	2.55e-05	1.70388	4.83333
Shift	4.13378	chr1	-	214835501	214838500	124918	WithinGene_Distal_Region	NR_024099	214743218	214963418	ESRRG	2104	0.0396682	1.80952	0.566667
Shift	3.9265	chr1	-	214868001	214870500	92918	WithinGene_Distal_Region	NR_024099	214743218	214963418	ESRRG	2104	0.00814597	2.125	0.6
Shift	3.96832	chr1	-	214872001	214874500	88918	WithinGene_Distal_Region	NR_024099	214743218	214963418	ESRRG	2104	0.007599	1.78947	0.5
Only	3.80735	chr1	-	155503001	155505000	-127994	5_Distal_Region	NM_001145312	155361082	155375007	ETV3	2117	0.028272	2.15385	0.5
Only	3.30735	chr1	+	117963501	117964500	13375	WithinGene_Distal_Region	NM_017709	117950126	117972534	FAM46C	54855	0.0476604	3.25	0.3
Only	3.75489	chr1	+	117965501	117967500	15375	WithinGene_Distal_Region	NM_017709	117950126	117972534	FAM46C	54855	0.0447965	2.25	0.5
Shift	4.08696	chr1	-	164418001	164420500	-15171	5_Distal_Region	NM_001017961	164305879	164402830	FAM78B	149297	0.00702145	3.08333	0.833333
Only	3.40689	chr1	-	156038501	156039500	17064	WithinGene_Distal_Region	NM_052938	156030819	156056564	FCRL1	115350	0.0174006	7	0.4
Only	4.04849	chr1	-	156052001	156054500	2064	WithinGene_Proximal_Region	NM_052938	156030819	156056564	FCRL1	115350	0.00127771	3.36364	0.866667
Only	4.13378	chr1	-	156000501	156003500	10046	WithinGene_Distal_Region	NM_030764	155982147	156013546	FCRL2	127943	0.00281299	2.625	0.866667
Only	4.09984	chr1	-	155921501	155924500	12771	WithinGene_Distal_Region	NM_052939	155914601	155937271	FCRL3	115352	0.00148114	3	0.933333
Only	4.21103	chr1	-	155863001	155866500	-28507	5_Distal_Region	NM_031282	155810163	155834494	FCRL4	83417	0.00751127	2.33333	0.933333
Only	4.36923	chr1	-	155867001	155871500	-32507	5_Distal_Region	NM_031282	155810163	155834494	FCRL4	83417	0.0134636	1.93548	0.966667
Only	3.66695	chr1	-	155566501	155568000	181790	3_Distal_Region	NM_031281	155749790	155788934	FCRL5	83416	0.0301261	1.83333	0.333333
Only	3.85798	chr1	+	59914501	59916500	379289	WithinGene_Distal_Region	NM_018291	59535212	60000990	FGGY	55277	0.021841	2.25	0.5
Only	3.66695	chr1	+	15448001	15449500	1647	WithinGene_Core_Region	NM_052929	15446354	15597209	FHAD1	114827	0.0455544	3	0.466667
Only	3.66695	chr1	+	15450001	15451500	3647	WithinGene_Proximal_Region	NM_052929	15446354	15597209	FHAD1	114827	0.0492429	3.14286	0.5
Only	3.5	chr1	-	53643501	53644500	32131	3_Distal_Region	NR_002314	53676631	53678281	FLJ40434	163742	0.00559511	15	0.466667
Only	3.30735	chr1	-	201592501	201593500	-5589	5_Proximal_Region	NM_002023	201576374	201586912	FMOD	2331	0.0389526	3.25	0.3
Only	3.40689	chr1	-	201594501	201595500	-7589	5_Proximal_Region	NM_002023	201576374	201586912	FMOD	2331	0.040166	1.625	0.166667
Only	3.5	chr1	-	201645501	201646500	-58589	5_Distal_Region	NM_002023	201576374	201586912	FMOD	2331	0.0393305	2	0.233333
Only	3.30735	chr1	+	47773001	47774000	94051	3_Distal_Region	NM_004474	47674275	47678950	FOXD2	2306	0.0323913	6	0.333333
Only	5.3339	chr1	+	63388001	63406000	-155317	5_Distal_Region	NM_012183	63561317	63563385	FOXD3	27022	0.00263503	1.56129	2.9
Only	3.79248	chr1	+	63416501	63418000	-143317	5_Distal_Region	NM_012183	63561317	63563385	FOXD3	27022	0.0277453	3.83333	0.566667
Only	3.73108	chr1	+	63418501	63420000	-141317	5_Distal_Region	NM_012183	63561317	63563385	FOXD3	27022	0.0156557	3.66667	0.533333
Only	4.68129	chr1	+	63437001	63444000	-117317	5_Distal_Region	NM_012183	63561317	63563385	FOXD3	27022	0.0270806	1.5	1.06667
Only	3.66695	chr1	+	63570501	63572000	7116	3_Proximal_Region	NM_012183	63561317	63563385	FOXD3	27022	0.00670288	5	0.533333
Only	4.66618	chr1	+	228085001	228092000	-177578	5_Distal_Region	NM_004481	228269578	228484498	GALNT2	2590	0.00444489	1.67857	1.26667
Only	4.30735	chr1	+	228093501	228097500	-172078	5_Distal_Region	NM_004481	228269578	228484498	GALNT2	2590	0.00255924	2.24	1.03333
Only	4.68129	chr1	+	228107001	228114000	-155578	5_Distal_Region	NM_004481	228269578	228484498	GALNT2	2590	0.0248208	1.47692	1.03333
Only	3.40689	chr1	-	36952501	36953500	80214	3_Distal_Region	NM_000831	37033714	37272431	GRIK3	2899	0.0425445	3.5	0.333333
Only	3.40689	chr1	-	110081501	110082500	2683	WithinGene_Proximal_Region	NR_024537	110078076	110085183	GSTM3	2947	0.0477263	3	0.333333
Only	4.84577	chr1	+	42305501	42314500	-77178	5_Distal_Region	NM_007102	42391678	42394082	GUCA2B	2981	0.000182959	1.59211	1.5
Only	3.30735	chr1	-	91481501	91482500	16410	3_Distal_Region	NM_001017975	91498910	91643014	HFM1	164045	0.0323913	5.5	0.3
Only	4.91585	chr1	-	91503501	91513500	129514	WithinGene_Distal_Region	NM_001017975	91498910	91643014	HFM1	164045	0.00759365	1.59524	1.66667
Only	4.88701	chr1	-	91555501	91564000	79014	WithinGene_Distal_Region	NM_001017975	91498910	91643014	HFM1	164045	0.000326194	1.87692	1.9
Only	5.85168	chr1	-	91624501	91660500	17486	Overlap_TSS	NM_001017975	91498910	91643014	HFM1	164045	0.00506557	1.11416	1.66667
Only	3.90689	chr1	+	208530001	208532000	-36218	5_Distal_Region	NM_001170564	208568218	208916261	HHAT	55733	0.0401084	1.92857	0.433333
Shift	3.80735	chr1	-	220576001	220578000	184224	3_Distal_Region	NM_024746	220762224	220788067	HHIPL2	79802	0.0213946	2.15385	0.5
Only	3.30735	chr1	-	226690001	226691000	-10352	5_Distal_Region	NM_003493	226679168	226679649	HIST3H3	8290	0.0240711	6.5	0.366667
Only	4.25489	chr1	+	183970001	183974000	-304	Overlap_TSS	NM_031935	183970305	184426708	HMCN1	83872	0.00577386	3	1.13333
Only	4.04849	chr1	+	183986001	183988500	15696	WithinGene_Distal_Region	NM_031935	183970305	184426708	HMCN1	83872	0.00309688	3.36364	0.866667
Only	4.95359	chr1	+	183995001	184005500	24696	WithinGene_Distal_Region	NM_031935	183970305	184426708	HMCN1	83872	7.19e-06	2.15152	2.53333
Only	4.68129	chr1	+	184006501	184013500	36196	WithinGene_Distal_Region	NM_031935	183970305	184426708	HMCN1	83872	0.00378244	1.93878	1.53333
Only	4.71103	chr1	+	184038001	184045000	67696	WithinGene_Distal_Region	NM_031935	183970305	184426708	HMCN1	83872	0.00201193	1.75926	1.36667
Only	3.9265	chr1	+	184045501	184048000	75196	WithinGene_Distal_Region	NM_031935	183970305	184426708	HMCN1	83872	0.00454417	2.83333	0.733333
Only	4.58256	chr1	+	184059501	184065500	89196	WithinGene_Distal_Region	NM_031935	183970305	184426708	HMCN1	83872	0.000490894	2.18421	1.5
Only	4.18129	chr1	+	184107001	184110500	136696	WithinGene_Distal_Region	NM_031935	183970305	184426708	HMCN1	83872	0.0019474	1.95833	0.766667
Only	5.3339	chr1	+	184134001	184152000	163696	WithinGene_Distal_Region	NM_031935	183970305	184426708	HMCN1	83872	7.99e-08	2.23148	4.43333
Only	4.97377	chr1	+	184161501	184172000	191196	WithinGene_Distal_Region	NM_031935	183970305	184426708	HMCN1	83872	2.34e-07	2.57407	2.83333
Only	4.06507	chr1	+	184175501	184178500	205196	WithinGene_Distal_Region	NM_031935	183970305	184426708	HMCN1	83872	0.000403956	4.1	1.03333
Only	4.47728	chr1	+	184181501	184185500	211196	WithinGene_Distal_Region	NM_031935	183970305	184426708	HMCN1	83872	0.0450575	2.44	1.2
Only	6.20945	chr1	+	184189501	184250000	219196	WithinGene_Distal_Region	NM_031935	183970305	184426708	HMCN1	83872	1.8e-08	2.17067	14.6333
Only	3.5	chr1	+	184305001	184306000	334696	WithinGene_Distal_Region	NM_031935	183970305	184426708	HMCN1	83872	0.0106347	5	0.4
Only	3.40689	chr1	+	184329001	184330000	358696	WithinGene_Distal_Region	NM_031935	183970305	184426708	HMCN1	83872	0.0133641	7	0.4
Only	3.85798	chr1	+	184366001	184368000	395696	WithinGene_Distal_Region	NM_031935	183970305	184426708	HMCN1	83872	0.00452293	3.5	0.666667
Only	3.30735	chr1	+	184370501	184371500	400196	WithinGene_Distal_Region	NM_031935	183970305	184426708	HMCN1	83872	0.0476604	3.25	0.3
Only	3.66695	chr1	+	184417001	184418500	446696	WithinGene_Distal_Region	NM_031935	183970305	184426708	HMCN1	83872	0.00368045	10	0.6
Only	3.5	chr1	+	184421001	184422000	450696	WithinGene_Distal_Region	NM_031935	183970305	184426708	HMCN1	83872	0.0291848	7.5	0.433333
Only	4.28136	chr1	-	150485501	150489500	-22208	5_Distal_Region	NM_001009931	150451181	150463293	HRNR	388697	0.00487512	1.96296	0.866667
Only	3.40689	chr1	+	179447501	179448500	120899	3_Distal_Region	NM_016545	179324260	179326602	IER5	51278	0.0190093	4.66667	0.366667
Only	3.5	chr1	+	179449001	179450000	122399	3_Distal_Region	NM_016545	179324260	179326602	IER5	51278	0.0351808	5.33333	0.433333
Shift	4.08746	chr1	+	18541001	18543000	234175	WithinGene_Distal_Region	NM_032880	18306826	18577566	IGSF21	84966	0.019127	2.90909	0.7
Only	3.30735	chr1	-	165168501	165169500	41685	WithinGene_Distal_Region	NM_199351	165154619	165211185	ILDR2	387597	0.0246025	3.66667	0.266667
Only	3.59984	chr1	-	165171001	165172500	38685	WithinGene_Distal_Region	NM_199351	165154619	165211185	ILDR2	387597	0.0440186	3	0.4
Only	4.06507	chr1	-	165212001	165215000	-816	5_Core_Region	NM_199351	165154619	165211185	ILDR2	387597	0.00514511	2.05263	0.666667
Only	3.90689	chr1	-	110921501	110923500	23798	3_Distal_Region	NM_004974	110947298	110949868	KCNA2	3737	0.00506754	4.28571	0.766667
Only	4.25489	chr1	-	110965001	110969000	-15133	5_Distal_Region	NM_004974	110947298	110949868	KCNA2	3737	0.0319636	1.73333	0.733333
Only	3.30735	chr1	-	111040501	111041500	-21323	5_Distal_Region	NM_002232	111015832	111019178	KCNA3	3738	0.0212071	11	0.333333
Only	3.96832	chr1	-	111073501	111076000	-54323	5_Distal_Region	NM_002232	111015832	111019178	KCNA3	3738	0.0256139	2.26667	0.633333
Only	3.30735	chr1	-	112201001	112202000	131300	WithinGene_Distal_Region	NM_172198	112119976	112333300	KCND3	3752	0.0386363	4.66667	0.366667
Only	3.40689	chr1	-	112251001	112252000	81300	WithinGene_Distal_Region	NM_172198	112119976	112333300	KCND3	3752	0.0477973	2.5	0.3
Only	4.25489	chr1	-	112359501	112363500	-26201	5_Distal_Region	NM_172198	112119976	112333300	KCND3	3752	0.0235233	1.65625	0.7
Only	3.9265	chr1	-	112370501	112373000	-37201	5_Distal_Region	NM_172198	112119976	112333300	KCND3	3752	0.0131718	2.125	0.6
Only	3.75489	chr1	-	112389001	112391000	-55701	5_Distal_Region	NM_172198	112119976	112333300	KCND3	3752	0.0148921	2	0.4
Only	4.13378	chr1	-	112439001	112442000	-105701	5_Distal_Region	NM_172198	112119976	112333300	KCND3	3752	0.0347711	1.82609	0.633333
Only	3.5	chr1	-	112481001	112482000	-147701	5_Distal_Region	NM_172198	112119976	112333300	KCND3	3752	0.0211955	4.33333	0.333333
Only	3.30735	chr1	-	112522501	112523500	-189201	5_Distal_Region	NM_172198	112119976	112333300	KCND3	3752	0.0205276	12	0.366667
Only	3.66695	chr1	+	158318001	158319500	18	WithinGene_Core_Region	NM_004983	158317983	158325836	KCNJ9	3765	0.0297415	3.14286	0.5
Only	4.25489	chr1	-	152977501	152981500	117462	WithinGene_Distal_Region	NM_170782	152946536	153098962	KCNN3	3782	0.00392071	2.12	0.933333
Only	4.33289	chr1	-	153043001	153047000	51962	WithinGene_Distal_Region	NM_170782	152946536	153098962	KCNN3	3782	0.043298	1.54054	0.666667
Only	3.30735	chr1	+	14802501	14803500	4702	WithinGene_Proximal_Region	NM_201628	14797799	15317131	KIAA1026	23254	0.023004	3	0.266667
Only	4.04849	chr1	+	243495501	243498000	110592	WithinGene_Distal_Region	NM_018012	243384909	243933051	KIF26B	55083	0.0169613	1.89474	0.566667
Only	3.40689	chr1	+	243617501	243618500	232592	WithinGene_Distal_Region	NM_018012	243384909	243933051	KIF26B	55083	0.0360838	4	0.3
Only	4.54737	chr1	+	243628001	243634000	243092	WithinGene_Distal_Region	NM_018012	243384909	243933051	KIF26B	55083	0.0147981	1.39655	0.766667
Only	3.30735	chr1	+	243720501	243721500	335592	WithinGene_Distal_Region	NM_018012	243384909	243933051	KIF26B	55083	0.0490118	2.16667	0.233333
Only	4.91585	chr1	+	243752001	243762000	367092	WithinGene_Distal_Region	NM_018012	243384909	243933051	KIF26B	55083	0.0265768	1.36735	1.2
Only	3.73108	chr1	+	243763001	243764500	378092	WithinGene_Distal_Region	NM_018012	243384909	243933051	KIF26B	55083	0.0407478	2.33333	0.4
Only	3.79248	chr1	+	243784501	243786000	399592	WithinGene_Distal_Region	NM_018012	243384909	243933051	KIF26B	55083	0.0265591	2.44444	0.433333
Only	4.18129	chr1	+	243800501	243804000	415592	WithinGene_Distal_Region	NM_018012	243384909	243933051	KIF26B	55083	0.030017	1.65517	0.633333
Only	4.83891	chr1	+	243808001	243816500	423092	WithinGene_Distal_Region	NM_018012	243384909	243933051	KIF26B	55083	0.00212474	1.59459	1.46667
Only	4.51821	chr1	+	243853001	243858500	468092	WithinGene_Distal_Region	NM_018012	243384909	243933051	KIF26B	55083	0.0259921	1.41509	0.733333
Only	4.13378	chr1	+	243932001	243935000	547092	WithinGene_Distal_Region	NM_018012	243384909	243933051	KIF26B	55083	0.00560083	2.1	0.733333
Only	4.36923	chr1	+	243938501	243943000	5450	3_Proximal_Region	NM_018012	243384909	243933051	KIF26B	55083	0.0193177	1.5641	0.733333
Only	4.13378	chr1	+	243943501	243946500	10450	3_Distal_Region	NM_018012	243384909	243933051	KIF26B	55083	6.28e-05	3.5	1
Only	4.64163	chr1	+	243946501	243953000	13450	3_Distal_Region	NM_018012	243384909	243933051	KIF26B	55083	0.0146859	1.57143	1.06667
Only	4.13378	chr1	+	156188001	156191000	-38686	5_Distal_Region	NM_018240	156229686	156332468	KIRREL	55243	0.00203202	2.15	0.766667
Only	4.09984	chr1	+	156194501	156197500	-32186	5_Distal_Region	NM_018240	156229686	156332468	KIRREL	55243	0.0393482	1.53846	0.466667
Only	3.59984	chr1	+	150926501	150928000	3	3_Core_Region	NM_014357	150925222	150926498	LCE2B	26239	0.024311	2.71429	0.4
Only	3.5	chr1	+	151445501	151446500	1281	3_Core_Region	NM_001010857	151442542	151444220	LELP1	149018	0.0335079	5.33333	0.433333
Only	4.4265	chr1	-	203659001	203664000	-1197	5_Core_Region	NM_001001552	203617135	203657804	LEMD1	93273	0.0127359	1.65854	0.9
Only	3.5	chr1	+	89687001	89688000	23920	3_Distal_Region	NR_003133	89645825	89663081	LOC400759	400759	0.0213614	4.33333	0.333333
Only	4.80735	chr1	-	163696001	163704000	8702	3_Proximal_Region	NR_026744	163712702	163817965	LOC400794	400794	0.00803649	1.52055	1.26667
Only	5.39803	chr1	-	163720001	163738000	79965	WithinGene_Distal_Region	NR_026744	163712702	163817965	LOC400794	400794	0.000500598	1.54601	2.96667
Only	4.06507	chr1	-	13100501	13103500	2047	3_Proximal_Region	NM_001136561	13105547	13106913	LOC440563	440563	0.0465991	1.48148	0.433333
Shift	3.40689	chr1	+	147161001	147162000	-32909	5_Distal_Region	NR_027356	147194909	147218219	LOC645166	645166	0.0248319	6	0.333333
Only	3.40689	chr1	-	144969501	144970500	10723	WithinGene_Distal_Region	NR_024442	144957518	144981223	LOC728989	728989	0.0456552	3	0.333333
Only	3.75489	chr1	-	145020001	145022000	-38778	5_Distal_Region	NR_024442	144957518	144981223	LOC728989	728989	0.0182166	2.6	0.533333
Only	4.54737	chr1	+	151501001	151507000	2199	WithinGene_Proximal_Region	NM_000427	151498802	151501224	LOR	4014	0.00849761	1.63265	1.03333
Only	3.9542	chr1	+	151507501	151509500	6277	3_Proximal_Region	NM_000427	151498802	151501224	LOR	4014	0.0363859	2.81818	0.666667
Only	3.30735	chr1	+	81939001	81940000	-98669	5_Distal_Region	NM_012302	82038669	82230695	LPHN2	23266	0.0212071	11	0.333333
Only	3.85798	chr1	+	99461001	99463000	-39435	5_Distal_Region	NM_014839	99502435	99547724	LPPR4	9890	0.00194916	3.22222	0.666667
Only	3.85798	chr1	+	99468001	99470000	-32435	5_Distal_Region	NM_014839	99502435	99547724	LPPR4	9890	0.0016552	3.22222	0.666667
Only	4.54737	chr1	+	99475501	99481500	-20935	5_Distal_Region	NM_014839	99502435	99547724	LPPR4	9890	0.00177883	2.42424	1.56667
Only	3.96832	chr1	+	99503001	99505500	566	WithinGene_Core_Region	NM_014839	99502435	99547724	LPPR4	9890	0.00434307	3.4	0.8
Only	3.30735	chr1	+	99516501	99517500	14066	WithinGene_Distal_Region	NM_014839	99502435	99547724	LPPR4	9890	0.011671	9	0.266667
Only	4.13378	chr1	+	99603501	99606500	55777	3_Distal_Region	NM_014839	99502435	99547724	LPPR4	9890	0.0197808	1.68	0.566667
Only	4.36923	chr1	+	99633001	99637500	85277	3_Distal_Region	NM_014839	99502435	99547724	LPPR4	9890	0.0143635	1.72222	0.866667
Only	3.9265	chr1	-	99091501	99094000	34388	3_Distal_Region	NM_001037317	99128388	99243037	LPPR5	163404	0.0172418	2.0625	0.566667
Only	3.5	chr1	-	99271001	99272000	-27964	5_Distal_Region	NM_001037317	99128388	99243037	LPPR5	163404	0.0205502	13	0.4
Only	4.13378	chr1	-	99295001	99298000	-51964	5_Distal_Region	NM_001037317	99128388	99243037	LPPR5	163404	0.00349944	2.04762	0.733333
Only	3.96832	chr1	-	99307501	99310000	-64464	5_Distal_Region	NM_001037317	99128388	99243037	LPPR5	163404	0.0074693	2.61538	0.7
Only	3.5	chr1	-	99323001	99324000	-79964	5_Distal_Region	NM_001037317	99128388	99243037	LPPR5	163404	0.00910653	7	0.4
Only	3.5	chr1	-	99367001	99368000	-123964	5_Distal_Region	NM_001037317	99128388	99243037	LPPR5	163404	0.0174006	8	0.466667
Only	4.24018	chr1	+	69994001	69997500	-945	5_Core_Region	NM_020794	69998445	70361759	LRRC7	57554	0.000390434	2.18182	0.866667
Only	4.47974	chr1	+	70002501	70008000	4056	WithinGene_Proximal_Region	NM_020794	69998445	70361759	LRRC7	57554	0.00345464	1.85	1.13333
Only	4.25489	chr1	+	70013501	70017500	15056	WithinGene_Distal_Region	NM_020794	69998445	70361759	LRRC7	57554	0.00576548	2.26087	0.966667
Only	3.66695	chr1	+	70027001	70028500	28556	WithinGene_Distal_Region	NM_020794	69998445	70361759	LRRC7	57554	0.0295259	3.14286	0.5
Only	4.06507	chr1	+	70085501	70088500	87056	WithinGene_Distal_Region	NM_020794	69998445	70361759	LRRC7	57554	0.00212226	2.53333	0.766667
Only	4.36923	chr1	+	70105001	70109500	106556	WithinGene_Distal_Region	NM_020794	69998445	70361759	LRRC7	57554	0.00876471	2.38462	1.2
Only	4.8984	chr1	+	70111001	70120500	112556	WithinGene_Distal_Region	NM_020794	69998445	70361759	LRRC7	57554	0.0281235	1.40217	1.23333
Only	3.59984	chr1	+	70132001	70133500	133556	WithinGene_Distal_Region	NM_020794	69998445	70361759	LRRC7	57554	0.00469026	7	0.6
Only	4.25489	chr1	+	70222501	70226500	224056	WithinGene_Distal_Region	NM_020794	69998445	70361759	LRRC7	57554	0.0130643	2.36364	1
Only	3.9265	chr1	+	70257001	70259500	258556	WithinGene_Distal_Region	NM_020794	69998445	70361759	LRRC7	57554	0.0203631	2.2	0.6
Only	6.19349	chr1	+	70266501	70325500	268056	WithinGene_Distal_Region	NM_020794	69998445	70361759	LRRC7	57554	1e-08	2.05426	13.6
Only	3.59984	chr1	+	70330001	70331500	331556	WithinGene_Distal_Region	NM_020794	69998445	70361759	LRRC7	57554	0.0273705	3.33333	0.466667
Only	3.40689	chr1	+	70343001	70344000	344556	WithinGene_Distal_Region	NM_020794	69998445	70361759	LRRC7	57554	0.0146909	7	0.4
Only	3.30735	chr1	+	70346501	70347500	348056	WithinGene_Distal_Region	NM_020794	69998445	70361759	LRRC7	57554	0.0307575	7	0.4
Only	4.9265	chr1	+	70356001	70366000	357556	WithinGene_Distal_Region	NM_020794	69998445	70361759	LRRC7	57554	0.0160155	1.56977	1.63333
Only	4.04849	chr1	+	70367501	70370000	5742	3_Proximal_Region	NM_020794	69998445	70361759	LRRC7	57554	0.0492052	1.75	0.5
Only	3.9265	chr1	-	74403001	74405500	30959	WithinGene_Distal_Region	NM_001105659	74264289	74436459	LRRIQ3	127255	0.000155194	5.33333	0.866667
Shift	6.66156	chr1	+	217556501	217662500	103671	3_Distal_Region	NM_138794	217413814	217452830	LYPLAL1	127018	0.0233382	1.2579	10.0667
Only	4.06507	chr1	+	117666001	117669000	-42607	5_Distal_Region	NM_006699	117711607	117869843	MAN1A2	10905	0.0250236	1.66667	0.533333
Only	3.40689	chr1	+	157048501	157049500	-18291	5_Distal_Region	NM_002432	157067791	157085894	MNDA	4332	0.0323768	6.5	0.366667
Only	4.51821	chr1	+	157082501	157088000	14710	WithinGene_Distal_Region	NM_002432	157067791	157085894	MNDA	4332	0.00953869	1.78571	1.1
Only	4.13378	chr1	+	157089001	157092000	3107	3_Proximal_Region	NM_002432	157067791	157085894	MNDA	4332	0.0014826	2.04762	0.733333
Only	4.55569	chr1	+	157116501	157122000	30607	3_Distal_Region	NM_002432	157067791	157085894	MNDA	4332	0.0485556	1.38182	0.7
Only	5.61986	chr1	-	146173501	146200000	-96796	5_Distal_Region	NM_001101663	146042423	146076705	NBPF11	728912	0.0475995	1.24306	2.33333
Only	5.10154	chr1	+	146816001	146820500	-4311	5_Proximal_Region	NM_001170755	146824811	146862891	NBPF15	284565	0.0306142	1.4507	1.06667
Only	3.75489	chr1	-	71763001	71765000	755865	WithinGene_Distal_Region	NM_173808	71641212	72520865	NEGR1	257194	0.00876394	2.6	0.533333
Only	3.90689	chr1	-	71895001	71897000	623865	WithinGene_Distal_Region	NM_173808	71641212	72520865	NEGR1	257194	0.0367566	2.14286	0.533333
Only	3.73108	chr1	-	71901501	71903000	617865	WithinGene_Distal_Region	NM_173808	71641212	72520865	NEGR1	257194	0.0156444	7.33333	0.633333
Only	3.75489	chr1	-	72298501	72300500	220365	WithinGene_Distal_Region	NM_173808	71641212	72520865	NEGR1	257194	0.0260338	3	0.6
Only	3.85798	chr1	+	203009501	203011500	-52904	5_Distal_Region	NM_015090	203064404	203258572	NFASC	23114	0.00820999	3.11111	0.633333
Only	3.30735	chr1	+	203122501	203123500	58097	WithinGene_Distal_Region	NM_015090	203064404	203258572	NFASC	23114	0.0109916	13	0.4
Only	3.96832	chr1	+	203123501	203126000	59097	WithinGene_Distal_Region	NM_015090	203064404	203258572	NFASC	23114	0.0134315	2.61538	0.7
Only	3.30735	chr1	+	203146001	203147000	81597	WithinGene_Distal_Region	NM_015090	203064404	203258572	NFASC	23114	0.0413483	4.33333	0.333333
Only	4.43741	chr1	+	203199001	203203500	19025	WithinGene_Distal_Region	NM_001160331	203179976	203258572	NFASC	23114	0.0402151	1.48837	0.7
Only	3.90689	chr1	-	115642501	115644500	37880	WithinGene_Distal_Region	NM_002506	115630059	115682380	NGF	4803	0.0155545	2.8	0.6
Only	3.30735	chr1	-	115676001	115677000	5380	WithinGene_Proximal_Region	NM_002506	115630059	115682380	NGF	4803	0.00910119	6	0.333333
Only	3.59984	chr1	-	115679001	115680500	1880	WithinGene_Core_Region	NM_002506	115630059	115682380	NGF	4803	0.0206556	3	0.4
Only	3.80735	chr1	+	107750501	107752500	266234	WithinGene_Distal_Region	NM_014917	107484267	107825998	NTNG1	84628	0.00829867	3.11111	0.633333
Only	3.58746	chr1	+	161651001	161652000	58824	3_Distal_Region	NM_145697	161558346	161592177	NUF2	83540	0.0323913	6	0.333333
Only	4.28136	chr1	-	86541501	86545500	41507	3_Distal_Region	NM_020729	86587007	86634591	ODF2L	57489	0.00673042	1.86207	0.833333
Only	3.66695	chr1	-	101841501	101843000	197714	3_Distal_Region	NM_058170	102040714	102235378	OLFM3	118427	0.0493995	2.75	0.466667
Only	4.18129	chr1	-	101844001	101847500	193214	3_Distal_Region	NM_058170	102040714	102235378	OLFM3	118427	0.00759458	2.3	0.866667
Only	4.28136	chr1	-	101853001	101857000	183714	3_Distal_Region	NM_058170	102040714	102235378	OLFM3	118427	0.00480556	2.7	1.13333
Only	4.04849	chr1	-	101857501	101860000	180714	3_Distal_Region	NM_058170	102040714	102235378	OLFM3	118427	0.000517575	3.27273	0.833333
Only	3.79248	chr1	-	101879501	101881000	159714	3_Distal_Region	NM_058170	102040714	102235378	OLFM3	118427	0.0374316	2.75	0.466667
Only	4.13378	chr1	-	101893001	101896000	144714	3_Distal_Region	NM_058170	102040714	102235378	OLFM3	118427	0.00948727	1.79167	0.633333
Only	6.16852	chr1	-	101918501	101975500	65214	3_Distal_Region	NM_058170	102040714	102235378	OLFM3	118427	0.000259308	1.56098	9.2
Only	4.76818	chr1	-	101996501	102004500	36214	3_Distal_Region	NM_058170	102040714	102235378	OLFM3	118427	2.27e-06	2.13725	1.93333
Only	3.85798	chr1	-	102005501	102007500	33214	3_Distal_Region	NM_058170	102040714	102235378	OLFM3	118427	0.0403833	2	0.466667
Only	6.63554	chr1	-	102011001	102120000	115378	WithinGene_Distal_Region	NM_058170	102040714	102235378	OLFM3	118427	7.51e-09	1.68736	19.9333
Only	3.30735	chr1	-	102136501	102137500	97878	WithinGene_Distal_Region	NM_058170	102040714	102235378	OLFM3	118427	0.0116737	10	0.3
Only	3.9265	chr1	-	102149001	102151500	83878	WithinGene_Distal_Region	NM_058170	102040714	102235378	OLFM3	118427	0.012165	2.90909	0.7
Only	4.30735	chr1	-	102153001	102157000	78378	WithinGene_Distal_Region	NM_058170	102040714	102235378	OLFM3	118427	0.00804464	2.2	1
Only	3.5	chr1	-	102160001	102161000	74378	WithinGene_Distal_Region	NM_058170	102040714	102235378	OLFM3	118427	0.0113375	14	0.433333
Only	5.23715	chr1	-	102197001	102212500	22878	WithinGene_Distal_Region	NM_058170	102040714	102235378	OLFM3	118427	0.000365152	1.57895	2.56667
Only	4.21103	chr1	-	102213001	102216500	18878	WithinGene_Distal_Region	NM_058170	102040714	102235378	OLFM3	118427	0.00633971	1.65517	0.633333
Only	4.24018	chr1	-	102225501	102229000	6378	WithinGene_Proximal_Region	NM_058170	102040714	102235378	OLFM3	118427	0.0132144	1.96	0.8
Only	3.40689	chr1	+	114351501	114352500	25103	3_Distal_Region	NM_020190	114323552	114326398	OLFML3	56944	0.0027957	15	0.466667
Only	3.40689	chr1	+	156719001	156720000	1702	3_Core_Region	NM_001004472	156716291	156717299	OR10R2	343406	0.0411202	3	0.333333
Only	3.90689	chr1	-	156954001	156956000	1471	Overlap_TSS	NM_001005327	156953583	156954529	OR6K3	391114	0.0101211	2.54545	0.566667
Only	4.67334	chr1	-	156962001	156968500	-7472	5_Proximal_Region	NM_001005327	156953583	156954529	OR6K3	391114	0.0129145	1.76923	1.33333
Only	3.80735	chr1	+	156989001	156991000	-229	5_Core_Region	NM_001005184	156991229	156992261	OR6K6	128371	0.0457914	1.86667	0.433333
Only	3.30735	chr1	+	156992501	156993500	240	3_Core_Region	NM_001005184	156991229	156992261	OR6K6	128371	0.0268077	3.25	0.3
Only	3.5	chr1	-	157009001	157010000	3095	3_Proximal_Region	NM_001005278	157013095	157014049	OR6N2	81442	0.0487494	3	0.266667
Only	4.04849	chr1	+	174752001	174754500	53072	WithinGene_Distal_Region	NM_021936	174698929	174926964	PAPPA2	60676	0.0213109	2.42857	0.666667
Only	6.01055	chr1	+	174755001	174800500	56072	WithinGene_Distal_Region	NM_021936	174698929	174926964	PAPPA2	60676	9.76e-05	1.54135	7.2
Only	3.30735	chr1	+	174959501	174960500	260572	WithinGene_Distal_Region	NM_020318	174698929	175078593	PAPPA2	60676	0.0173976	6.5	0.366667
Only	4.58256	chr1	-	224690501	224696500	-28077	5_Distal_Region	NM_001618	224615014	224662424	PARP1	142	0.0168958	1.53704	0.966667
Only	4.45943	chr1	-	224698501	224703000	-36077	5_Distal_Region	NM_001618	224615014	224662424	PARP1	142	0.000416516	2.12903	1.16667
Shift	4.28136	chr1	+	163243001	163247000	155332	3_Distal_Region	NM_002585	162795425	163087669	PBX1	5087	0.0384578	1.5	0.6
Only	5.70037	chr1	+	66227501	66256500	-3476	Overlap_TSS	NM_001037340	66230977	66612850	PDE4B	5142	9.02e-06	1.73684	5.6
Only	6.25489	chr1	+	66276001	66340000	45024	WithinGene_Distal_Region	NM_001037340	66230977	66612850	PDE4B	5142	6.33e-06	1.79253	12.7333
Only	4.53707	chr1	+	66361501	66367000	130524	WithinGene_Distal_Region	NM_001037340	66230977	66612850	PDE4B	5142	0.0252125	1.5098	0.866667
Only	3.75489	chr1	+	66380501	66382500	149524	WithinGene_Distal_Region	NM_001037340	66230977	66612850	PDE4B	5142	0.043901	2	0.433333
Only	3.30735	chr1	+	66386501	66387500	155524	WithinGene_Distal_Region	NM_001037340	66230977	66612850	PDE4B	5142	0.0323961	6.5	0.366667
Only	5.80931	chr1	+	66387501	66421000	156524	WithinGene_Distal_Region	NM_001037340	66230977	66612850	PDE4B	5142	0.00105404	1.50825	5.13333
Only	3.59984	chr1	-	143725001	143726500	60936	WithinGene_Distal_Region	NM_022359	143663117	143787436	PDE4DIP	9659	0.00402125	4.2	0.533333
Only	4.68129	chr1	-	143784001	143791000	3564	Overlap_TSS	NM_022359	143663117	143787436	PDE4DIP	9659	0.0230101	1.47619	1
Only	4.26875	chr1	-	202669501	202673000	53097	WithinGene_Distal_Region	NM_002646	202658380	202726097	PIK3C2B	5287	0.000201868	3.64286	1.23333
Only	3.40689	chr1	+	88809001	88810000	-112509	5_Distal_Region	NM_006256	88922509	89074526	PKN2	5586	0.0416026	3.75	0.366667
Shift	3.9542	chr1	-	206520001	206522000	-35713	5_Distal_Region	NM_025179	206262210	206484288	PLXNA2	5362	0.0438237	1.66667	0.4
Shift	4.59984	chr1	-	206528001	206534000	-43713	5_Distal_Region	NM_025179	206262210	206484288	PLXNA2	5362	0.0155816	1.37931	0.733333
Shift	3.9265	chr1	-	206535501	206538000	-51213	5_Distal_Region	NM_025179	206262210	206484288	PLXNA2	5362	0.0491569	1.54545	0.4
Shift	4.36923	chr1	-	206554001	206558500	-69713	5_Distal_Region	NM_025179	206262210	206484288	PLXNA2	5362	0.00463528	1.82353	0.933333
Shift	4.47974	chr1	-	206605501	206611000	-121213	5_Distal_Region	NM_025179	206262210	206484288	PLXNA2	5362	0.0192666	1.6087	0.933333
Only	3.30735	chr1	-	204065001	204066000	19899	WithinGene_Distal_Region	NM_152491	204063773	204085899	PM20D1	148811	0.0281066	3.25	0.3
Shift	3.80735	chr1	+	201685501	201687500	-24005	5_Distal_Region	NM_201348	201711505	201727102	PRELP	5549	0.0255735	1.92857	0.433333
Only	3.80735	chr1	+	107305001	107307000	-93789	5_Distal_Region	NM_018137	107400789	107403430	PRMT6	55170	0.00161411	5.6	0.766667
Only	4.06507	chr1	+	212084001	212087000	-141482	5_Distal_Region	NM_002763	212228482	212276385	PROX1	5629	0.0318127	1.80952	0.566667
Only	3.85798	chr1	+	212096001	212098000	-130482	5_Distal_Region	NM_002763	212228482	212276385	PROX1	5629	0.0130488	2.27273	0.466667
Only	4.43074	chr1	+	212102001	212106000	-122482	5_Distal_Region	NM_002763	212228482	212276385	PROX1	5629	0.0373726	1.57895	0.733333
Only	3.75489	chr1	+	212197001	212199000	-29482	5_Distal_Region	NM_002763	212228482	212276385	PROX1	5629	0.013268	3.125	0.566667
Only	5.042	chr1	+	212202001	212213500	-14982	5_Distal_Region	NM_002763	212228482	212276385	PROX1	5629	0.000897019	1.68817	2.13333
Only	4.63378	chr1	+	212308501	212314500	32116	3_Distal_Region	NM_002763	212228482	212276385	PROX1	5629	0.0210006	1.50877	0.966667
Only	4.04849	chr1	+	212371001	212373500	94616	3_Distal_Region	NM_002763	212228482	212276385	PROX1	5629	0.0390241	1.89474	0.566667
Only	4.47974	chr1	-	109786501	109792000	-15941	5_Distal_Region	NM_002790	109745994	109770560	PSMA5	5686	0.00295025	1.87179	1.13333
Only	3.58746	chr1	+	11538501	11539500	18274	3_Distal_Region	NM_020780	11461881	11520227	PTCHD2	57540	0.0386363	4.66667	0.366667
Only	3.75489	chr1	-	71265501	71267500	18579	WithinGene_Distal_Region	NM_198715	71244124	71286079	PTGER3	5733	0.0320534	2.36364	0.5
Only	3.96832	chr1	-	71269501	71272000	14079	WithinGene_Distal_Region	NM_198715	71244124	71286079	PTGER3	5733	0.0334556	1.73684	0.466667
Only	3.66695	chr1	-	71280501	71282000	4079	WithinGene_Proximal_Region	NM_198715	71244124	71286079	PTGER3	5733	0.0274514	2.33333	0.4
Only	4.13378	chr1	+	157161501	157164500	-3465	5_Proximal_Region	NM_198930	157167965	157213467	PYHIN1	149628	0.00616131	2.35294	0.766667
Only	3.30735	chr1	+	157165501	157166500	-1465	5_Core_Region	NM_198930	157167965	157213467	PYHIN1	149628	0.0291576	6.5	0.366667
Only	4.4265	chr1	+	157200001	157205000	32036	WithinGene_Distal_Region	NM_198930	157167965	157213467	PYHIN1	149628	0.00202253	2.34483	1.3
Only	3.5	chr1	+	157207001	157208000	39036	WithinGene_Distal_Region	NM_198930	157167965	157213467	PYHIN1	149628	0.0280741	2.75	0.233333
Only	3.30735	chr1	+	157213501	157214500	34	3_Core_Region	NM_198930	157167965	157213467	PYHIN1	149628	0.039033	3.25	0.3
Shift	3.85798	chr1	+	227347001	227349000	-124501	5_Distal_Region	NM_004578	227473501	227507141	RAB4A	5867	0.0193173	2.54545	0.566667
Shift	3.80735	chr1	+	227350501	227352500	-121001	5_Distal_Region	NM_004578	227473501	227507141	RAB4A	5867	0.0246804	1.92857	0.433333
Only	3.59984	chr1	+	190892001	190893500	20097	WithinGene_Distal_Region	NM_144766	190871904	190896012	RGS13	64407	0.0231367	4.2	0.533333
Only	3.30735	chr1	-	239151501	239152500	434601	WithinGene_Distal_Region	NM_002924	239005439	239587101	RGS7	6000	0.0173976	6.5	0.366667
Only	4.24018	chr1	-	239190001	239193500	393601	WithinGene_Distal_Region	NM_002924	239005439	239587101	RGS7	6000	0.0462034	1.54839	0.566667
Only	4.4991	chr1	-	239212001	239217500	369601	WithinGene_Distal_Region	NM_002924	239005439	239587101	RGS7	6000	0.00491918	1.5102	0.833333
Only	4.65757	chr1	-	239223501	239230000	357101	WithinGene_Distal_Region	NM_002924	239005439	239587101	RGS7	6000	0.00405131	1.75	1.3
Only	3.85798	chr1	-	239334001	239336000	251101	WithinGene_Distal_Region	NM_002924	239005439	239587101	RGS7	6000	0.00386458	4.14286	0.733333
Only	3.30735	chr1	-	239369001	239370000	217101	WithinGene_Distal_Region	NM_002924	239005439	239587101	RGS7	6000	0.0476604	3.25	0.3
Only	3.59984	chr1	+	180766001	180767500	80123	WithinGene_Distal_Region	NM_001137669	180685878	180796353	RGSL1	353299	0.0497887	2.1	0.366667
Only	5.23306	chr1	+	226951501	226966500	2467	3_Proximal_Region	NM_021205	226937491	226949034	RHOU	58480	0.00387031	1.33987	1.73333
Only	3.9265	chr1	+	227022001	227024500	72967	3_Distal_Region	NM_021205	226937491	226949034	RHOU	58480	0.00438192	2.61538	0.7
Only	4.30735	chr1	+	40383001	40387000	-12627	5_Distal_Region	NM_012421	40399627	40479180	RLF	6018	0.00115741	2.33333	1.06667
Only	4.16695	chr1	+	103778501	103781500	-59665	5_Distal_Region	NM_017619	103841165	103899382	RNPC3	55599	4.83e-05	3.90909	1.06667
Only	3.80735	chr1	+	103787501	103789500	-51665	5_Distal_Region	NM_017619	103841165	103899382	RNPC3	55599	0.0262757	2	0.466667
Only	4.04849	chr1	-	38908501	38911000	166605	3_Distal_Region	NM_022157	39077605	39097927	RRAGC	64121	0.0392466	1.75	0.5
Only	3.30735	chr1	+	216342501	216343500	-181751	5_Distal_Region	NM_016052	216525251	216577948	RRP15	51018	0.0173976	6.5	0.366667
Only	4.28136	chr1	+	216352001	216356000	-169251	5_Distal_Region	NM_016052	216525251	216577948	RRP15	51018	0.00314089	2.11538	0.966667
Only	4.13378	chr1	+	216376501	216379500	-145751	5_Distal_Region	NM_016052	216525251	216577948	RRP15	51018	0.000119634	3.07143	0.966667
Only	3.66695	chr1	+	216386501	216388000	-137251	5_Distal_Region	NM_016052	216525251	216577948	RRP15	51018	0.0189769	3.66667	0.533333
Only	4.65757	chr1	+	216397001	216403500	-121751	5_Distal_Region	NM_016052	216525251	216577948	RRP15	51018	0.0305678	1.39062	0.833333
Only	4.9991	chr1	+	216413501	216424500	-100751	5_Distal_Region	NM_016052	216525251	216577948	RRP15	51018	4.91e-05	2.05556	2.53333
Only	4.62551	chr1	+	216438501	216445000	-80251	5_Distal_Region	NM_016052	216525251	216577948	RRP15	51018	0.0249473	1.35938	0.766667
Only	5.28516	chr1	+	216456001	216472500	-52751	5_Distal_Region	NM_016052	216525251	216577948	RRP15	51018	0.00312263	1.42675	2.23333
Only	4.25489	chr1	+	216480001	216484000	-41251	5_Distal_Region	NM_016052	216525251	216577948	RRP15	51018	0.00521261	1.74194	0.766667
Only	5.10921	chr1	+	216489001	216502000	-23251	5_Distal_Region	NM_016052	216525251	216577948	RRP15	51018	0.00991251	1.47458	1.86667
Only	4.71103	chr1	+	95547501	95554500	62132	3_Distal_Region	NM_015485	95472298	95485369	RWDD3	25950	0.0256307	1.66102	1.3
Only	3.40689	chr1	-	163687001	163688000	-5947	5_Proximal_Region	NM_001009598	163672788	163681054	RXRG	6258	0.0499725	2.6	0.266667
Only	4.58256	chr1	+	101562501	101568500	82837	3_Distal_Region	NM_001400	101474892	101479664	S1PR1	1901	0.00116714	1.92857	1.3
Only	4.16695	chr1	+	101577501	101580500	97837	3_Distal_Region	NM_001400	101474892	101479664	S1PR1	1901	0.018296	1.68	0.566667
Only	5.15394	chr1	+	101582001	101595500	102337	3_Distal_Region	NM_001400	101474892	101479664	S1PR1	1901	0.000169122	1.73585	2.6
Only	4.4265	chr1	+	101617501	101622500	137837	3_Distal_Region	NM_001400	101474892	101479664	S1PR1	1901	0.041556	1.55814	0.8
Only	4.04849	chr1	+	101645501	101648000	165837	3_Distal_Region	NM_001400	101474892	101479664	S1PR1	1901	0.0264914	2.17647	0.666667
Only	4.41504	chr1	+	101675501	101680000	195837	3_Distal_Region	NM_001400	101474892	101479664	S1PR1	1901	0.0101776	1.72973	0.9
Only	3.30735	chr1	-	31093501	31094500	20399	3_Distal_Region	NM_014654	31114899	31154067	SDC3	9672	0.0386272	4.33333	0.333333
Only	3.40689	chr1	-	67741501	67742500	-72790	5_Distal_Region	NM_015640	67646080	67668711	SERBP1	26135	0.0164918	6.5	0.366667
Only	3.9265	chr1	+	208482001	208484500	9184	WithinGene_Proximal_Region	NM_019605	208472817	208483061	SERTAD4	56256	0.0139123	2.13333	0.566667
Only	3.85798	chr1	-	115141001	115143000	-16170	5_Distal_Region	NM_025073	115113627	115124831	SIKE1	80143	0.0415501	2.9	0.633333
Only	3.40689	chr1	-	48326001	48327000	12973	3_Distal_Region	NR_026749	48339973	48420687	SKINTL	391037	0.0386408	5	0.4
Only	4.24018	chr1	-	48329001	48332500	7473	3_Proximal_Region	NR_026749	48339973	48420687	SKINTL	391037	0.00801051	1.92308	0.8
Only	4.28136	chr1	-	218039501	218043500	110728	3_Distal_Region	NM_018713	218154228	218168616	SLC30A10	55532	0.0285597	1.6875	0.733333
Only	4.81425	chr1	-	218052501	218061000	93228	3_Distal_Region	NM_018713	218154228	218168616	SLC30A10	55532	0.0284888	1.27778	0.833333
Only	3.59984	chr1	-	218065501	218067000	87228	3_Distal_Region	NM_018713	218154228	218168616	SLC30A10	55532	0.0218777	2.85714	0.433333
Only	3.40689	chr1	-	218150001	218151000	3228	3_Proximal_Region	NM_018713	218154228	218168616	SLC30A10	55532	0.0121348	7.5	0.433333
Only	3.66695	chr1	-	218153501	218155000	13616	WithinGene_Distal_Region	NM_018713	218154228	218168616	SLC30A10	55532	0.0054823	5.5	0.6
Only	3.30735	chr1	-	218155501	218156500	12116	WithinGene_Distal_Region	NM_018713	218154228	218168616	SLC30A10	55532	0.0413483	4.33333	0.333333
Only	3.85798	chr1	+	95090501	95092500	31814	WithinGene_Distal_Region	NM_152369	95058687	95133390	SLC44A3	126969	0.00367742	4.66667	0.733333
Only	4.21103	chr1	-	75807501	75811000	38387	WithinGene_Distal_Region	NM_152697	75444662	75849387	SLC44A5	204962	0.00866798	2.33333	0.933333
Only	4.82663	chr1	+	110480501	110489000	-5654	5_Proximal_Region	NM_001010898	110494654	110546346	SLC6A17	388662	0.0337875	1.42683	1.16667
Shift	3.75489	chr1	+	212428501	212430500	-90687	5_Distal_Region	NM_020197	212521187	212577100	SMYD2	56950	0.0464937	1.85714	0.4
Shift	3.58746	chr1	+	212442001	212443000	-78187	5_Distal_Region	NM_020197	212521187	212577100	SMYD2	56950	0.0212604	4	0.4
Only	3.79248	chr1	+	98838001	98839500	-60323	5_Distal_Region	NM_152238	98899823	98998644	SNX7	51375	0.00492513	5.75	0.633333
Only	3.30735	chr1	+	98846501	98847500	-52323	5_Distal_Region	NM_152238	98899823	98998644	SNX7	51375	0.0425445	3.5	0.333333
Only	3.30735	chr1	-	118399501	118400500	128871	WithinGene_Distal_Region	NM_206996	118297810	118529371	SPAG17	200162	0.0291576	6.5	0.366667
Only	3.40689	chr1	+	216063001	216064000	191684	WithinGene_Distal_Region	NM_138796	215871317	216107107	SPATA17	128153	0.0445743	3.75	0.366667
Only	3.96832	chr1	+	216079001	216081500	207684	WithinGene_Distal_Region	NM_138796	215871317	216107107	SPATA17	128153	0.0010459	3.77778	0.833333
Only	4.19937	chr1	+	216105501	216108500	234184	WithinGene_Distal_Region	NM_138796	215871317	216107107	SPATA17	128153	0.00758106	1.79167	0.633333
Only	3.66695	chr1	+	216110001	216111500	2894	3_Proximal_Region	NM_138796	215871317	216107107	SPATA17	128153	0.00169937	10.5	0.633333
Only	4.97974	chr1	+	216117501	216128500	10394	3_Distal_Region	NM_138796	215871317	216107107	SPATA17	128153	0.000961288	1.79268	2.16667
Only	4.25489	chr1	+	216167501	216171500	60394	3_Distal_Region	NM_138796	215871317	216107107	SPATA17	128153	0.0206188	2	0.9
Only	3.9265	chr1	+	216219501	216222000	112394	3_Distal_Region	NM_138796	215871317	216107107	SPATA17	128153	0.00400825	2.42857	0.666667
Only	3.40689	chr1	+	216238501	216239500	131394	3_Distal_Region	NM_138796	215871317	216107107	SPATA17	128153	0.0318274	2.8	0.3
Only	6.09259	chr1	+	216262501	216312000	155394	3_Distal_Region	NM_138796	215871317	216107107	SPATA17	128153	3.51e-06	1.62053	8.66667
Only	3.30735	chr1	-	151387001	151388000	682	3_Core_Region	NM_001014291	151388682	151390051	SPRR2G	6706	0.0386363	4.66667	0.366667
Only	3.85798	chr1	-	156854501	156856500	66630	WithinGene_Distal_Region	NM_003126	156847119	156923130	SPTA1	6708	0.0354492	2.18182	0.433333
Only	3.30735	chr1	+	76491501	76492500	178525	WithinGene_Distal_Region	NM_152996	76312976	76869257	ST6GALNAC3	256435	0.0413483	4	0.3
Only	4.06507	chr1	+	76602501	76605500	289525	WithinGene_Distal_Region	NM_152996	76312976	76869257	ST6GALNAC3	256435	0.0246526	1.90476	0.633333
Only	4.81425	chr1	+	76644501	76653000	331525	WithinGene_Distal_Region	NM_152996	76312976	76869257	ST6GALNAC3	256435	0.00268686	1.66667	1.53333
Only	3.5	chr1	+	76702501	76703500	389525	WithinGene_Distal_Region	NM_152996	76312976	76869257	ST6GALNAC3	256435	0.0165005	7.5	0.433333
Only	3.73108	chr1	+	76707501	76709000	394525	WithinGene_Distal_Region	NM_152996	76312976	76869257	ST6GALNAC3	256435	0.0250879	2.875	0.5
Only	4.09984	chr1	+	76710501	76713500	397525	WithinGene_Distal_Region	NM_152996	76312976	76869257	ST6GALNAC3	256435	0.00295636	2.625	0.866667
Only	4.04849	chr1	+	76718001	76720500	405025	WithinGene_Distal_Region	NM_152996	76312976	76869257	ST6GALNAC3	256435	0.00496384	3.36364	0.866667
Only	4.06507	chr1	+	76750501	76753500	437525	WithinGene_Distal_Region	NM_152996	76312976	76869257	ST6GALNAC3	256435	8.7e-05	2.92857	0.9
Only	4.16695	chr1	+	76847501	76850500	534525	WithinGene_Distal_Region	NM_152996	76312976	76869257	ST6GALNAC3	256435	0.00515813	2.52941	0.866667
Only	5.27222	chr1	+	76853501	76870000	540525	WithinGene_Distal_Region	NM_152996	76312976	76869257	ST6GALNAC3	256435	0.00269622	1.34545	1.9
Only	4.47974	chr1	+	76898501	76904000	29244	3_Distal_Region	NM_152996	76312976	76869257	ST6GALNAC3	256435	0.0332051	1.54167	0.866667
Only	4.84577	chr1	+	76912001	76921000	42744	3_Distal_Region	NM_152996	76312976	76869257	ST6GALNAC3	256435	0.00288031	1.57895	1.46667
Only	4.82424	chr1	+	76921501	76928500	52244	3_Distal_Region	NM_152996	76312976	76869257	ST6GALNAC3	256435	0.00150468	1.7377	1.5
Only	3.30735	chr1	+	76942501	76943500	73244	3_Distal_Region	NM_152996	76312976	76869257	ST6GALNAC3	256435	0.0351757	4.33333	0.333333
Only	4.60921	chr1	+	76948001	76954500	78744	3_Distal_Region	NM_152996	76312976	76869257	ST6GALNAC3	256435	0.00996056	1.70588	1.2
Only	4.39232	chr1	+	77049501	77054000	-51773	5_Distal_Region	NM_030965	77105773	77302325	ST6GALNAC5	81849	0.00238296	1.96774	1
Only	3.40689	chr1	-	221426001	221427000	33783	3_Distal_Region	NM_017982	221460783	221604167	SUSD4	55061	0.0399351	3.25	0.3
Only	4.04849	chr1	-	221427501	221430000	30783	3_Distal_Region	NM_017982	221460783	221604167	SUSD4	55061	0.000707948	4	0.9
Only	4.51821	chr1	-	221432001	221437500	23283	3_Distal_Region	NM_017982	221460783	221604167	SUSD4	55061	0.000924953	2.41935	1.46667
Only	4.18129	chr1	-	221564001	221567500	36667	WithinGene_Distal_Region	NM_001037175	221474874	221604167	SUSD4	55061	0.0349596	1.7037	0.633333
Only	4.00896	chr1	-	221592501	221595000	9167	WithinGene_Proximal_Region	NM_001037175	221474874	221604167	SUSD4	55061	0.00746882	2.125	0.6
Only	4.53707	chr1	-	221597501	221603000	1167	WithinGene_Core_Region	NM_001037175	221474874	221604167	SUSD4	55061	0.00581022	1.71111	1.06667
Only	3.5	chr1	-	221605501	221606500	-1334	5_Core_Region	NM_001037175	221474874	221604167	SUSD4	55061	0.0406504	4	0.4
Only	5.72113	chr1	+	115182001	115212500	-16976	Overlap_TSS	NM_003176	115198977	115339513	SYCP1	6847	9e-07	2.01961	6.93333
Only	3.9265	chr1	+	115216501	115219000	17524	WithinGene_Distal_Region	NM_003176	115198977	115339513	SYCP1	6847	0.0102719	2.66667	0.666667
Only	3.75489	chr1	+	115221001	115223000	22024	WithinGene_Distal_Region	NM_003176	115198977	115339513	SYCP1	6847	0.026136	3.57143	0.6
Only	4.82663	chr1	+	115223001	115231500	24024	WithinGene_Distal_Region	NM_003176	115198977	115339513	SYCP1	6847	0.000279003	2.14815	2.06667
Only	3.9265	chr1	+	115234001	115236500	35024	WithinGene_Distal_Region	NM_003176	115198977	115339513	SYCP1	6847	0.0224162	1.9375	0.5
Only	5.37604	chr1	+	115251501	115270500	52524	WithinGene_Distal_Region	NM_003176	115198977	115339513	SYCP1	6847	0.000322791	1.6732	3.43333
Only	4.43741	chr1	+	115271501	115276000	72524	WithinGene_Distal_Region	NM_003176	115198977	115339513	SYCP1	6847	0.00944039	2.03226	1.06667
Only	3.40689	chr1	+	115287001	115288000	88024	WithinGene_Distal_Region	NM_003176	115198977	115339513	SYCP1	6847	0.0307294	7.5	0.433333
Only	3.9265	chr1	+	115292001	115294500	93024	WithinGene_Distal_Region	NM_003176	115198977	115339513	SYCP1	6847	0.00721943	2.46154	0.633333
Only	4.68129	chr1	+	109812501	109819500	1879	WithinGene_Core_Region	NM_001040709	109810622	109826287	SYPL2	284612	0.0104249	1.81132	1.43333
Only	4.00896	chr1	-	200921501	200924000	22174	WithinGene_Distal_Region	NM_177402	200826346	200946174	SYT2	127833	0.0168667	2.33333	0.666667
Only	4.00896	chr1	-	114420501	114423000	10436	3_Distal_Region	NM_205848	114433436	114497995	SYT6	148281	0.00860944	2.5	0.7
Only	4.36923	chr1	-	114428001	114432500	936	3_Core_Region	NM_205848	114433436	114497995	SYT6	148281	0.00292812	2.17857	1.1
Only	4.68129	chr1	-	114432501	114439500	58495	WithinGene_Distal_Region	NM_205848	114433436	114497995	SYT6	148281	0.000283614	2.58333	1.9
Only	4.73306	chr1	-	114443001	114450500	47495	WithinGene_Distal_Region	NM_205848	114433436	114497995	SYT6	148281	0.000510595	2.04	1.73333
Only	4.67334	chr1	-	114515501	114522000	-17506	5_Distal_Region	NM_205848	114433436	114497995	SYT6	148281	5.62e-05	2.16667	1.63333
Only	3.96832	chr1	-	114535501	114538000	-37506	5_Distal_Region	NM_205848	114433436	114497995	SYT6	148281	0.00180403	3.5	0.833333
Only	5.07895	chr1	-	114540001	114552500	-42006	5_Distal_Region	NM_205848	114433436	114497995	SYT6	148281	0.00144783	1.60577	2.1
Only	3.75489	chr1	-	114558501	114560500	-60506	5_Distal_Region	NM_205848	114433436	114497995	SYT6	148281	0.00115241	5.2	0.7
Only	4.09984	chr1	-	114577501	114580500	-79506	5_Distal_Region	NM_205848	114433436	114497995	SYT6	148281	0.00106307	2.22222	0.733333
Only	4.78136	chr1	-	114602501	114610500	-104506	5_Distal_Region	NM_205848	114433436	114497995	SYT6	148281	0.0324843	1.34146	0.933333
Only	4.28136	chr1	-	114614501	114618500	-116506	5_Distal_Region	NM_205848	114433436	114497995	SYT6	148281	0.0465165	1.5	0.6
Only	3.30735	chr1	-	119213001	119214000	13188	3_Distal_Region	NM_152380	119227188	119333702	TBX15	6913	0.0307575	7	0.4
Only	3.80735	chr1	-	150369001	150371000	-15821	5_Distal_Region	NM_007113	150345416	150353180	TCHH	7062	0.0454744	2.07692	0.466667
Only	4.06507	chr1	+	177852501	177855500	24854	WithinGene_Distal_Region	NM_173533	177827647	177927021	TDRD5	163589	0.0239799	1.81818	0.6
Only	4.16695	chr1	+	177926001	177929000	98354	WithinGene_Distal_Region	NM_173533	177827647	177927021	TDRD5	163589	0.00748936	1.79167	0.633333
Only	3.75489	chr1	-	180642001	180644000	-5627	5_Proximal_Region	NM_172000	180633874	180636374	TEDDM1	127670	0.00486945	3	0.6
Only	4.54737	chr1	-	221419001	221425000	-35754	5_Distal_Region	NM_003268	221349370	221383247	TLR5	7100	0.000769491	1.95122	1.3
Only	3.79248	chr1	+	201231501	201233000	-10156	5_Distal_Region	NM_138391	201243156	201259820	TMEM183A	92703	0.0451579	2.18182	0.433333
Only	3.85798	chr1	+	74704501	74706500	230829	WithinGene_Distal_Region	NM_015978	74473672	74782696	TNNI3K	51086	0.00616765	3.22222	0.666667
Only	3.30735	chr1	+	74768001	74769000	294329	WithinGene_Distal_Region	NM_015978	74473672	74782696	TNNI3K	51086	0.0291576	6.5	0.366667
Shift	4.16695	chr1	-	173654501	173657500	321875	WithinGene_Distal_Region	NM_003285	173558557	173979375	TNR	7143	0.00745713	1.79167	0.633333
Shift	5.65218	chr1	-	173691501	173707000	272375	WithinGene_Distal_Region	NM_003285	173558557	173979375	TNR	7143	0.0252888	1.26126	1.93333
Shift	5.42975	chr1	-	173709001	173729500	249875	WithinGene_Distal_Region	NM_003285	173558557	173979375	TNR	7143	0.00250914	1.41753	2.7
Shift	4.29248	chr1	-	173730501	173733500	245875	WithinGene_Distal_Region	NM_003285	173558557	173979375	TNR	7143	0.0402468	1.48387	0.5
Shift	4.13378	chr1	-	173745501	173748500	230875	WithinGene_Distal_Region	NM_003285	173558557	173979375	TNR	7143	0.0324164	1.79167	0.633333
Only	4.82018	chr1	-	114618501	114626500	110421	3_Distal_Region	NM_033020	114736921	114855304	TRIM33	51592	0.00108914	2.26531	2.06667
Only	3.59984	chr1	+	229304501	229306000	-59296	5_Distal_Region	NM_001004342	229365296	229423937	TRIM67	440730	0.0203819	3	0.466667
Only	3.66993	chr1	+	182421001	182422000	111034	3_Distal_Region	NR_023349	182287433	182309967	TSEN15	116461	0.0237815	4	0.4
Only	3.59984	chr1	-	115487001	115488500	-53357	5_Distal_Region	NM_005725	115392156	115433644	TSPAN2	10100	0.0113209	3.16667	0.433333
Only	3.75489	chr1	-	115504501	115506500	-70857	5_Distal_Region	NM_005725	115392156	115433644	TSPAN2	10100	0.0293347	3.375	0.633333
Only	5.47216	chr1	-	115506501	115523000	-72857	5_Distal_Region	NM_005725	115392156	115433644	TSPAN2	10100	2.16e-05	2.23894	4.66667
Only	3.96832	chr1	-	115530001	115532500	-96357	5_Distal_Region	NM_005725	115392156	115433644	TSPAN2	10100	0.00406712	3.09091	0.766667
Only	3.30735	chr1	-	83981501	83982500	125144	3_Distal_Region	NM_024686	84107644	84237421	TTLL7	79739	0.0240561	6	0.333333
Only	5.04737	chr1	-	84010501	84022500	85144	3_Distal_Region	NM_024686	84107644	84237421	TTLL7	79739	0.000848603	1.63636	2.1
Only	3.80735	chr1	+	64443501	64445500	1424	WithinGene_Core_Region	NM_152489	64442077	64482615	UBE2U	148581	0.0335777	2.07692	0.466667
Only	4.71103	chr1	+	64455001	64462000	12924	WithinGene_Distal_Region	NM_152489	64442077	64482615	UBE2U	148581	2.24e-05	2.27907	1.83333
Only	5.20477	chr1	+	64463001	64478000	20924	WithinGene_Distal_Region	NM_152489	64442077	64482615	UBE2U	148581	2.1e-05	2.29545	3.8
Only	3.30735	chr1	+	64525501	64526500	42886	3_Distal_Region	NM_152489	64442077	64482615	UBE2U	148581	0.0425445	3.5	0.333333
Only	3.90689	chr1	-	213910001	213912000	751361	WithinGene_Distal_Region	NM_206933	213862858	214663361	USH2A	7399	0.0268964	2.33333	0.533333
Only	3.75489	chr1	-	213923501	213925500	737861	WithinGene_Distal_Region	NM_206933	213862858	214663361	USH2A	7399	0.0124125	2.07692	0.466667
Only	4.16695	chr1	-	213956001	213959000	704361	WithinGene_Distal_Region	NM_206933	213862858	214663361	USH2A	7399	0.0178849	1.91304	0.7
Only	3.40689	chr1	-	213990001	213991000	672361	WithinGene_Distal_Region	NM_206933	213862858	214663361	USH2A	7399	0.0441782	4.33333	0.333333
Only	4.09984	chr1	-	214016501	214019500	643861	WithinGene_Distal_Region	NM_206933	213862858	214663361	USH2A	7399	0.00107533	3	0.866667
Only	4.13378	chr1	-	214066001	214069000	594361	WithinGene_Distal_Region	NM_206933	213862858	214663361	USH2A	7399	0.00447405	2.5625	0.833333
Only	5.10921	chr1	-	214103001	214116000	547361	WithinGene_Distal_Region	NM_206933	213862858	214663361	USH2A	7399	0.000667095	1.54386	2.06667
Only	4.13378	chr1	-	214117001	214120000	543361	WithinGene_Distal_Region	NM_206933	213862858	214663361	USH2A	7399	0.0146893	2.27778	0.766667
Only	5.43497	chr1	-	214127001	214147500	515861	WithinGene_Distal_Region	NM_206933	213862858	214663361	USH2A	7399	0.00448769	1.30952	2.16667
Only	5.18572	chr1	-	214174001	214188500	474861	WithinGene_Distal_Region	NM_206933	213862858	214663361	USH2A	7399	0.000266638	1.70435	2.7
Only	5.42975	chr1	-	214197501	214218000	445361	WithinGene_Distal_Region	NM_206933	213862858	214663361	USH2A	7399	0.00339152	1.51648	3.13333
Only	3.30735	chr1	-	214218001	214219000	444361	WithinGene_Distal_Region	NM_206933	213862858	214663361	USH2A	7399	0.0403506	12	0.366667
Only	3.5	chr1	-	214226501	214227500	435861	WithinGene_Distal_Region	NM_206933	213862858	214663361	USH2A	7399	0.0109864	14	0.433333
Only	4.47974	chr1	-	214228001	214233500	429861	WithinGene_Distal_Region	NM_206933	213862858	214663361	USH2A	7399	0.0232203	1.62222	0.933333
Only	4.00896	chr1	-	214243001	214245500	417861	WithinGene_Distal_Region	NM_206933	213862858	214663361	USH2A	7399	0.0162727	1.84211	0.533333
Only	4.06507	chr1	-	214319001	214322000	341361	WithinGene_Distal_Region	NM_206933	213862858	214663361	USH2A	7399	0.0172701	1.78261	0.6
Only	4.34577	chr1	-	214349501	214354000	309361	WithinGene_Distal_Region	NM_206933	213862858	214663361	USH2A	7399	0.00216661	1.875	0.933333
Only	5.20477	chr1	-	214361501	214376500	286861	WithinGene_Distal_Region	NM_206933	213862858	214663361	USH2A	7399	0.000443191	1.63415	2.6
Only	4.34577	chr1	-	214378501	214383000	280361	WithinGene_Distal_Region	NM_206933	213862858	214663361	USH2A	7399	0.00376272	2.03448	1
Only	4.69624	chr1	-	214401001	214408000	255361	WithinGene_Distal_Region	NM_206933	213862858	214663361	USH2A	7399	0.00744819	1.54839	1.13333
Only	4.59984	chr1	-	214423501	214429500	233861	WithinGene_Distal_Region	NM_007123	214413916	214663361	USH2A	7399	0.00421534	1.66	1.1
Only	4.06507	chr1	-	214436501	214439500	223861	WithinGene_Distal_Region	NM_007123	214413916	214663361	USH2A	7399	0.0449598	1.57692	0.5
Only	4.82663	chr1	-	214442001	214450500	212861	WithinGene_Distal_Region	NM_007123	214413916	214663361	USH2A	7399	0.000998725	1.8	1.73333
Only	4.45943	chr1	-	214458001	214462500	200861	WithinGene_Distal_Region	NM_007123	214413916	214663361	USH2A	7399	0.0169465	1.65	0.866667
Only	3.73108	chr1	-	214464501	214466000	197361	WithinGene_Distal_Region	NM_007123	214413916	214663361	USH2A	7399	0.0193281	5.5	0.6
Only	4.43741	chr1	-	214478001	214482500	180861	WithinGene_Distal_Region	NM_007123	214413916	214663361	USH2A	7399	0.0149389	2.03333	1.03333
Only	4.87604	chr1	-	214483501	214493000	170361	WithinGene_Distal_Region	NM_007123	214413916	214663361	USH2A	7399	0.000159115	1.82609	1.9
Only	4.71103	chr1	-	214511001	214518000	145361	WithinGene_Distal_Region	NM_007123	214413916	214663361	USH2A	7399	0.0175459	1.31081	0.766667
Only	4.82663	chr1	-	214526501	214535000	128361	WithinGene_Distal_Region	NM_007123	214413916	214663361	USH2A	7399	0.00212548	1.8125	1.73333
Only	4.51821	chr1	-	214535501	214541000	122361	WithinGene_Distal_Region	NM_007123	214413916	214663361	USH2A	7399	0.00337816	1.71429	1
Only	3.59984	chr1	-	214542501	214544000	119361	WithinGene_Distal_Region	NM_007123	214413916	214663361	USH2A	7399	0.0277178	4.25	0.433333
Only	3.59984	chr1	-	214548501	214550000	113361	WithinGene_Distal_Region	NM_007123	214413916	214663361	USH2A	7399	0.0189746	3.5	0.5
Only	3.90689	chr1	-	214614501	214616500	46861	WithinGene_Distal_Region	NM_007123	214413916	214663361	USH2A	7399	0.0326192	2.5	0.6
Only	3.80735	chr1	-	214640001	214642000	21361	WithinGene_Distal_Region	NM_007123	214413916	214663361	USH2A	7399	0.00407194	4.66667	0.733333
Only	3.30735	chr1	+	115895501	115896500	-89596	5_Distal_Region	NM_138959	115986096	116042368	VANGL1	81839	0.0413483	4.33333	0.333333
Only	3.85798	chr1	+	115897001	115899000	-87096	5_Distal_Region	NM_138959	115986096	116042368	VANGL1	81839	0.045483	2.15385	0.5
Shift	3.96832	chr1	-	107901501	107904000	11304	3_Distal_Region	NM_006113	107915304	108309068	VAV3	10451	0.0061118	2.91667	0.766667
Shift	4.28136	chr1	-	107917501	107921500	111149	WithinGene_Distal_Region	NM_001079874	107915304	108032649	VAV3	10451	0.000459964	3.11765	1.2
Shift	3.40689	chr1	-	107923001	107924000	108649	WithinGene_Distal_Region	NM_001079874	107915304	108032649	VAV3	10451	0.0109943	14	0.433333
Shift	3.59984	chr1	-	108093001	108094500	214568	WithinGene_Distal_Region	NM_006113	107915304	108309068	VAV3	10451	0.0106405	7	0.6
Shift	3.75489	chr1	-	108100001	108102000	207068	WithinGene_Distal_Region	NM_006113	107915304	108309068	VAV3	10451	0.0440664	1.8	0.4
Shift	4.26875	chr1	-	108153501	108157000	152068	WithinGene_Distal_Region	NM_006113	107915304	108309068	VAV3	10451	0.0263699	1.7	0.7
Shift	3.59984	chr1	-	108196501	108198000	111068	WithinGene_Distal_Region	NM_006113	107915304	108309068	VAV3	10451	0.0055266	7	0.6
Shift	3.30735	chr1	-	108204001	108205000	104068	WithinGene_Distal_Region	NM_006113	107915304	108309068	VAV3	10451	0.0256052	3	0.266667
Only	3.96832	chr1	-	117589001	117591500	-33929	5_Distal_Region	NM_024626	117487731	117555072	VTCN1	79679	0.0205705	2.69231	0.733333
Only	3.30735	chr1	-	222741501	222742500	-52877	5_Distal_Region	NM_025160	222639467	222688624	WDR26	80232	0.0109916	13	0.4
Basal	3.85798	chr1	+	166800501	166802500	-9979	5_Proximal_Region	NM_002995	166812479	166817939	XCL1	6375	0.0186077	3.22222	0.666667
Only	3.75489	chr1	+	22565501	22567500	-83430	5_Distal_Region	NM_014870	22650930	22730237	ZBTB40	9923	0.0469931	1.92308	0.4
Only	3.90689	chr1	+	22633001	22635000	-15930	5_Distal_Region	NM_014870	22650930	22730237	ZBTB40	9923	0.0413568	2.14286	0.533333
Only	4.8339	chr1	+	242334501	242343500	47098	3_Distal_Region	NM_006352	242283204	242287403	ZNF238	10472	0.0360381	1.32967	1
Only	4.97974	chr1	+	90324001	90335000	57319	3_Distal_Region	NM_182976	90233265	90266682	ZNF326	284695	0.0120699	1.70115	2.03333
Only	5.23026	chr1	+	90342501	90358000	75819	3_Distal_Region	NM_182976	90233265	90266682	ZNF326	284695	0.0473913	1.26994	1.46667
Only	3.30735	chr1	+	90363501	90364500	96819	3_Distal_Region	NM_182976	90233265	90266682	ZNF326	284695	0.0323961	6.5	0.366667
Only	4.36923	chr1	+	90366501	90371000	99819	3_Distal_Region	NM_182976	90233265	90266682	ZNF326	284695	0.000332012	2.38462	1.2
Only	3.40689	chr1	-	180228501	180229500	60827	3_Distal_Region	NM_001009992	180290327	180297470	ZNF648	127665	0.0109916	13	0.4
Only	3.58746	chr1	-	180353001	180354000	-55531	5_Distal_Region	NM_001009992	180290327	180297470	ZNF648	127665	0.0156193	8	0.466667
Only	4.16695	chr1	+	43113501	43116500	22768	3_Distal_Region	NM_015911	43084866	43090733	ZNF691	51058	0.00550388	2.15	0.766667
Shift	3.66993	chr1	-	45409001	45410000	34837	WithinGene_Distal_Region	NM_020883	45254662	45444837	ZSWIM5	57643	0.00862353	7	0.4
Only	3.73108	chr10	-	52238001	52239500	75941	WithinGene_Distal_Region	NM_138933	52236330	52315441	A1CF	29974	0.00795933	4.2	0.533333
Only	3.66695	chr10	-	52241501	52243000	72441	WithinGene_Distal_Region	NM_138933	52236330	52315441	A1CF	29974	0.00856652	4.2	0.533333
Only	5.65235	chr10	-	52248501	52276000	39441	WithinGene_Distal_Region	NM_138933	52236330	52315441	A1CF	29974	3.09e-07	2.2071	6.8
Only	3.59984	chr10	-	52295001	52296500	18941	WithinGene_Distal_Region	NM_138933	52236330	52315441	A1CF	29974	0.0284128	2.625	0.433333
Only	4.7608	chr10	-	52313001	52320500	5059	Overlap_TSS	NM_014576	52236330	52315441	A1CF	29974	9.95e-05	2.01961	1.73333
Only	4.28136	chr10	-	52325501	52329500	-10060	5_Distal_Region	NM_138933	52236330	52315441	A1CF	29974	0.038764	1.92857	0.866667
Only	4.06507	chr10	-	52359001	52362000	-43560	5_Distal_Region	NM_138933	52236330	52315441	A1CF	29974	0.00177356	2.5	0.8
Only	4.24018	chr10	-	128026001	128029500	37617	WithinGene_Distal_Region	NM_021641	127719902	128067117	ADAM12	8038	0.000423635	2.08333	0.866667
Shift	3.85798	chr10	+	112913001	112915000	82349	3_Distal_Region	NM_000681	112826779	112830652	ADRA2A	150	0.00882838	3.22222	0.666667
Shift	4.86923	chr10	+	112937001	112946000	106349	3_Distal_Region	NM_000681	112826779	112830652	ADRA2A	150	0.00100184	1.77143	1.8
Shift	4.58256	chr10	+	112967001	112973000	136349	3_Distal_Region	NM_000681	112826779	112830652	ADRA2A	150	0.00203768	1.80435	1.23333
Shift	3.75489	chr10	+	113017501	113019500	186849	3_Distal_Region	NM_000681	112826779	112830652	ADRA2A	150	0.0255677	2.36364	0.5
Only	3.96832	chr10	-	116146501	116149000	5505	WithinGene_Proximal_Region	NM_032550	116044572	116154505	AFAP1L2	84632	0.00367094	3.5	0.833333
Only	3.30735	chr10	-	97346501	97347500	8175	3_Proximal_Region	NM_002860	97355675	97406557	ALDH18A1	5832	0.0370269	4.66667	0.366667
Only	4.33289	chr10	+	45185001	45189000	-634	5_Core_Region	NM_000698	45189634	45261569	ALOX5	240	0.00871794	1.75	0.8
Only	3.40689	chr10	+	37262001	37263000	-191790	5_Distal_Region	NM_052997	37454790	37561501	ANKRD30A	91074	0.0485846	3.25	0.3
Only	3.80735	chr10	+	37264501	37266500	-188290	5_Distal_Region	NM_052997	37454790	37561501	ANKRD30A	91074	0.0172629	2.33333	0.533333
Only	3.30735	chr10	+	37296501	37297500	-157290	5_Distal_Region	NM_052997	37454790	37561501	ANKRD30A	91074	0.0212163	12	0.366667
Only	3.30735	chr10	+	37474001	37475000	19211	WithinGene_Distal_Region	NM_052997	37454790	37561501	ANKRD30A	91074	0.0455859	3.25	0.3
Only	3.30735	chr10	+	37750001	37751000	188500	3_Distal_Region	NM_052997	37454790	37561501	ANKRD30A	91074	0.0164918	6.5	0.366667
Only	3.30735	chr10	+	47016501	47017500	-110739	5_Distal_Region	NR_003601	47128239	47171452	ANTXRL	195977	0.0360632	4.33333	0.333333
Only	3.40689	chr10	+	26868001	26869000	100730	WithinGene_Distal_Region	NM_019043	26767271	26896738	APBB1IP	54518	0.0441782	4	0.3
Only	4.06507	chr10	+	26890501	26893500	123230	WithinGene_Distal_Region	NM_019043	26767271	26896738	APBB1IP	54518	0.0353661	1.81818	0.6
Only	4.58256	chr10	+	26897501	26903500	763	3_Core_Region	NM_019043	26767271	26896738	APBB1IP	54518	0.000452024	2.18919	1.46667
Only	3.40689	chr10	-	28133001	28134000	7102	3_Proximal_Region	NM_018076	28141102	28327983	ARMC4	55130	0.0291848	7.5	0.433333
Only	4.41504	chr10	-	51684001	51688500	-5625	5_Proximal_Region	NM_019893	51617007	51678376	ASAH2	56624	0.00334229	1.88235	1
Only	4.96371	chr10	+	116809001	116819500	-23613	5_Distal_Region	NM_207303	116843113	117698486	ATRNL1	26033	0.0071029	1.48958	1.56667
Only	4	chr10	+	116840501	116842500	-613	5_Core_Region	NM_207303	116843113	117698486	ATRNL1	26033	0.0121371	3.1	0.7
Only	4.08696	chr10	+	116844001	116846500	888	WithinGene_Core_Region	NM_207303	116843113	117698486	ATRNL1	26033	0.0276779	2.46667	0.733333
Only	5.49429	chr10	+	116904001	116926000	60888	WithinGene_Distal_Region	NM_207303	116843113	117698486	ATRNL1	26033	5.57e-05	1.84568	4.56667
Only	4.95798	chr10	+	116930001	116940000	86888	WithinGene_Distal_Region	NM_207303	116843113	117698486	ATRNL1	26033	0.0017947	1.87838	2.16667
Only	4.21103	chr10	+	116945001	116948500	101888	WithinGene_Distal_Region	NM_207303	116843113	117698486	ATRNL1	26033	0.0312952	1.65517	0.633333
Only	4.4991	chr10	+	116984501	116990000	141388	WithinGene_Distal_Region	NM_207303	116843113	117698486	ATRNL1	26033	0.00113968	2.05556	1.26667
Only	4.75489	chr10	+	116993001	117001000	149888	WithinGene_Distal_Region	NM_207303	116843113	117698486	ATRNL1	26033	0.0214382	1.62121	1.36667
Only	3.9265	chr10	+	117014501	117017000	171388	WithinGene_Distal_Region	NM_207303	116843113	117698486	ATRNL1	26033	0.00877455	2.83333	0.733333
Only	3.79248	chr10	+	117034501	117036000	191388	WithinGene_Distal_Region	NM_207303	116843113	117698486	ATRNL1	26033	0.0104725	6	0.666667
Only	3.9265	chr10	+	117059001	117061500	215888	WithinGene_Distal_Region	NM_207303	116843113	117698486	ATRNL1	26033	0.0110195	3.66667	0.8
Only	5.08746	chr10	+	117087001	117099500	243888	WithinGene_Distal_Region	NM_207303	116843113	117698486	ATRNL1	26033	3.45e-05	2.22368	3.1
Only	4.35798	chr10	+	117101001	117105000	257888	WithinGene_Distal_Region	NM_207303	116843113	117698486	ATRNL1	26033	0.0134829	2.03571	0.966667
Only	3.40689	chr10	+	117139501	117140500	296388	WithinGene_Distal_Region	NM_207303	116843113	117698486	ATRNL1	26033	0.0466072	2.4	0.233333
Only	4.91585	chr10	+	117142001	117152000	298888	WithinGene_Distal_Region	NM_207303	116843113	117698486	ATRNL1	26033	0.000509845	1.60714	1.7
Only	3.9265	chr10	+	117162001	117164500	318888	WithinGene_Distal_Region	NM_207303	116843113	117698486	ATRNL1	26033	0.00317382	4.71429	0.866667
Only	4.71898	chr10	+	117169501	117177000	326388	WithinGene_Distal_Region	NM_207303	116843113	117698486	ATRNL1	26033	0.000396048	1.98	1.63333
Only	5.56768	chr10	+	117212501	117237000	369388	WithinGene_Distal_Region	NM_207303	116843113	117698486	ATRNL1	26033	1.46e-06	2.04321	5.63333
Only	3.9265	chr10	-	13620501	13623000	-35519	5_Distal_Region	NM_001100912	13523093	13584982	BEND7	222389	0.0363768	2.28571	0.6
Only	3.30735	chr10	+	125077501	125078500	162625	3_Distal_Region	NM_004725	124903749	124914876	BUB3	9184	0.00559511	13	0.4
Only	4.13378	chr10	+	77045001	77048000	-164524	5_Distal_Region	NM_032024	77212524	77987132	C10orf11	83938	0.0031453	2.26316	0.8
Only	4.08696	chr10	+	77053001	77055500	-157024	5_Distal_Region	NM_032024	77212524	77987132	C10orf11	83938	0.0330062	1.75	0.5
Only	5.37604	chr10	+	77066001	77085000	-127524	5_Distal_Region	NM_032024	77212524	77987132	C10orf11	83938	0.0027581	1.48837	2.8
Only	4.09984	chr10	+	77088501	77091500	-121024	5_Distal_Region	NM_032024	77212524	77987132	C10orf11	83938	0.0294318	1.86364	0.633333
Only	5.24004	chr10	+	77104501	77119500	-93024	5_Distal_Region	NM_032024	77212524	77987132	C10orf11	83938	0.00780803	1.50365	2.3
Only	4.04849	chr10	+	77134501	77137000	-75524	5_Distal_Region	NM_032024	77212524	77987132	C10orf11	83938	0.0106815	2.25	0.666667
Only	4.8339	chr10	+	77152001	77161000	-51524	5_Distal_Region	NM_032024	77212524	77987132	C10orf11	83938	0.000610789	1.61333	1.53333
Only	4.00896	chr10	+	77187501	77190000	-22524	5_Distal_Region	NM_032024	77212524	77987132	C10orf11	83938	0.0125132	3.55556	0.766667
Only	5.02362	chr10	+	77229501	77241000	16977	WithinGene_Distal_Region	NM_032024	77212524	77987132	C10orf11	83938	0.000750485	1.68478	2.1
Only	5.18572	chr10	+	77241501	77256000	28977	WithinGene_Distal_Region	NM_032024	77212524	77987132	C10orf11	83938	0.0122046	1.28947	1.46667
Only	5.23715	chr10	+	77263501	77279000	50977	WithinGene_Distal_Region	NM_032024	77212524	77987132	C10orf11	83938	0.000903843	1.56391	2.5
Only	3.80735	chr10	+	77306001	77308000	93477	WithinGene_Distal_Region	NM_032024	77212524	77987132	C10orf11	83938	0.0200287	2.33333	0.533333
Only	3.75489	chr10	+	77309501	77311500	96977	WithinGene_Distal_Region	NM_032024	77212524	77987132	C10orf11	83938	0.0305461	2.25	0.5
Only	3.30735	chr10	+	77482001	77483000	269477	WithinGene_Distal_Region	NM_032024	77212524	77987132	C10orf11	83938	0.0400494	3	0.266667
Only	5.29547	chr10	-	50080501	50097500	-14088	5_Distal_Region	NM_001010863	50033896	50066413	C10orf128	170371	7.79e-06	1.84553	3.46667
Only	4.53707	chr10	-	50109501	50115000	-43088	5_Distal_Region	NM_001010863	50033896	50066413	C10orf128	170371	0.00695981	1.72727	1.06667
Only	3.5	chr10	+	71072501	71073500	9140	3_Proximal_Region	NM_145306	71060008	71063361	C10orf35	219738	0.0386272	4.33333	0.333333
Only	3.85137	chr10	-	95477001	95478500	-24682	5_Distal_Region	NM_145246	95418318	95452319	C10orf4	118924	0.0371999	2.66667	0.5
Only	3.30735	chr10	+	76975001	76976000	136256	3_Distal_Region	NR_024422	76833519	76838745	C10orf41	100131213	0.021221	13	0.4
Only	4.06507	chr10	-	120547001	120550000	-42253	5_Distal_Region	NM_153810	120430483	120504748	C10orf46	143384	0.0128377	2.64286	0.766667
Only	3.30735	chr10	+	26909001	26910000	-8799	5_Proximal_Region	NR_026793	26918799	26923255	C10orf50	645528	0.0164918	6.5	0.366667
Only	3.59984	chr10	+	50571501	50573000	13812	WithinGene_Distal_Region	NM_182554	50557689	50586962	C10orf53	282966	0.0306592	2	0.3
Only	3.73108	chr10	+	50586001	50587500	28312	WithinGene_Distal_Region	NM_182554	50557689	50586962	C10orf53	282966	0.0377563	5.5	0.6
Only	4.24018	chr10	-	23590001	23593500	52025	3_Distal_Region	NM_153714	23645525	23673778	C10orf67	256815	0.00682154	2.45	0.966667
Only	4.09984	chr10	+	50138001	50141000	-36192	5_Distal_Region	NM_199459	50177192	50205543	C10orf71	118461	0.0152562	1.95238	0.666667
Only	3.80735	chr10	+	50198501	50200500	21309	WithinGene_Distal_Region	NM_199459	50177192	50205543	C10orf71	118461	0.00158853	4.33333	0.666667
Only	3.30735	chr10	-	49894001	49895000	98565	WithinGene_Distal_Region	NM_001031746	49892338	49993565	C10orf72	196740	0.00269857	14	0.433333
Only	4.00896	chr10	-	49900501	49903000	90565	WithinGene_Distal_Region	NM_001031746	49892338	49993565	C10orf72	196740	0.00574737	2.4	0.7
Only	3.66695	chr10	-	49922501	49924000	69565	WithinGene_Distal_Region	NM_001031746	49892338	49993565	C10orf72	196740	0.0478999	3	0.466667
Only	4.86923	chr10	-	49976501	49985500	8065	WithinGene_Proximal_Region	NM_144984	49980222	49993565	C10orf72	196740	0.000640581	1.90769	1.96667
Only	4.71898	chr10	+	115518001	115525500	16799	WithinGene_Distal_Region	NM_024889	115501202	115532181	C10orf81	79949	0.000735284	1.87037	1.56667
Only	4.19937	chr10	+	115546501	115549500	14320	3_Distal_Region	NM_024889	115501202	115532181	C10orf81	79949	0.00698275	2.36842	0.866667
Only	3.40689	chr10	-	128260501	128261500	-60501	5_Distal_Region	NM_001004298	128103563	128200000	C10orf90	118611	0.0174006	7	0.4
Only	4.19937	chr10	-	134632001	134635000	-25922	5_Distal_Region	NM_173572	134592680	134606079	C10orf93	255352	0.0381285	1.72	0.6
Shift	3.9265	chr10	+	18471001	18473500	1254	WithinGene_Core_Region	NM_201572	18469747	18870694	CACNB2	783	0.0401093	2	0.566667
Shift	4.73306	chr10	+	18579501	18587000	109754	WithinGene_Distal_Region	NM_201572	18469747	18870694	CACNB2	783	0.000199318	1.71667	1.43333
Shift	4.68129	chr10	+	18589001	18596000	-588	Overlap_TSS	NM_000724	18589589	18870694	CACNB2	783	0.000542151	1.86275	1.46667
Shift	4.58256	chr10	+	18633501	18639500	43912	WithinGene_Distal_Region	NM_000724	18589589	18870694	CACNB2	783	0.00405516	2.07692	1.4
Shift	4.36923	chr10	+	18654501	18659000	64912	WithinGene_Distal_Region	NM_000724	18589589	18870694	CACNB2	783	0.00268918	2.21429	1.13333
Shift	4.60921	chr10	+	18669001	18675500	-618	Overlap_TSS	NM_201590	18669619	18870694	CACNB2	783	0.00494603	1.79167	1.26667
Only	3.59984	chr10	+	12495501	12497000	63913	WithinGene_Distal_Region	NM_153498	12431588	12911739	CAMK1D	57118	0.0468777	3.33333	0.466667
Only	3.80735	chr10	+	12505001	12507000	73413	WithinGene_Distal_Region	NM_153498	12431588	12911739	CAMK1D	57118	0.0275064	2.45455	0.533333
Only	3.90796	chr10	+	119991501	119993000	31852	3_Distal_Region	NR_026940	119796321	119959649	CASC2	255082	0.0399358	3.125	0.566667
Only	3.59984	chr10	-	73914501	73916000	139905	WithinGene_Distal_Region	NM_006077	73797103	74055905	CBARA1	10367	0.0114789	6.33333	0.533333
Shift	4.54737	chr10	+	72951501	72957500	124805	WithinGene_Distal_Region	NM_052836	72826696	73077225	CDH23	64072	0.044434	1.37288	0.733333
Shift	5.244	chr10	+	72969001	72984500	142305	WithinGene_Distal_Region	NM_052836	72826696	73077225	CDH23	64072	0.00253853	1.32704	1.73333
Shift	3.75489	chr10	+	73238001	73240000	12468	WithinGene_Distal_Region	NM_001171934	73225533	73245708	CDH23	64072	0.0214126	3.25	0.6
Only	3.5	chr10	-	90918501	90919500	36173	3_Distal_Region	NM_003956	90955673	90957051	CH25H	9023	0.0291803	7	0.4
Only	3.5	chr10	+	71396001	71397000	7091	3_Proximal_Region	NM_001130103	71231649	71388910	COL13A1	1305	0.0213614	4.33333	0.333333
Only	4.21103	chr10	+	71418501	71422000	29591	3_Distal_Region	NM_001130103	71231649	71388910	COL13A1	1305	0.00649818	2.18182	0.866667
Only	3.58746	chr10	-	93847001	93848000	192824	WithinGene_Distal_Region	NM_014912	93798378	94040824	CPEB3	22849	0.0387586	4	0.4
Only	5.15757	chr10	-	93852001	93865000	175824	WithinGene_Distal_Region	NM_014912	93798378	94040824	CPEB3	22849	0.00164315	1.75	2.6
Only	3.30735	chr10	-	99620501	99621500	159075	WithinGene_Distal_Region	NM_018058	99614747	99780575	CRTAC1	55118	0.0275927	7	0.4
Only	3.58746	chr10	-	99712501	99713500	67075	WithinGene_Distal_Region	NM_018058	99614747	99780575	CRTAC1	55118	0.02557	3.75	0.366667
Only	3.30735	chr10	-	99819001	99820000	-38426	5_Distal_Region	NM_018058	99614747	99780575	CRTAC1	55118	0.0445694	3.5	0.333333
Shift	4.00896	chr10	+	11156501	11159000	56603	WithinGene_Distal_Region	NM_006561	11099898	11418678	CUGBP2	10659	0.00802614	2.33333	0.666667
Shift	4.06507	chr10	+	11320001	11323000	73003	WithinGene_Distal_Region	NM_001083591	11246998	11418678	CUGBP2	10659	0.0321009	1.65217	0.5
Shift	4.18129	chr10	+	11405501	11409000	158503	WithinGene_Distal_Region	NM_001083591	11246998	11418678	CUGBP2	10659	0.00332602	2.14286	0.8
Shift	4.29676	chr10	-	44034001	44037500	148110	3_Distal_Region	NM_000609	44185610	44200548	CXCL12	6387	0.0379277	1.5	0.566667
Shift	3.30735	chr10	-	44230001	44231000	-29453	5_Distal_Region	NM_199168	44192515	44200548	CXCL12	6387	0.0413341	3.66667	0.266667
Shift	3.5	chr10	-	44249001	44250000	-48453	5_Distal_Region	NM_199168	44192515	44200548	CXCL12	6387	0.0360838	4	0.4
Only	3.59984	chr10	-	575001	576500	149108	WithinGene_Distal_Region	NM_014974	310131	725608	DIP2C	22982	0.0273705	3.5	0.5
Only	4.13378	chr10	+	98073501	98076500	19427	WithinGene_Distal_Region	NM_004088	98054074	98088311	DNTT	1791	6.4e-05	3	0.933333
Only	3.9265	chr10	+	129160001	129162500	19231	3_Distal_Region	NM_001380	128584012	129140770	DOCK1	1793	0.0147951	2.0625	0.566667
Only	4.30735	chr10	+	129167001	129171000	26231	3_Distal_Region	NM_001380	128584012	129140770	DOCK1	1793	0.0153813	1.55556	0.666667
Only	3.96832	chr10	-	60792501	60795000	2333	Overlap_TSS	NM_001143773	60675895	60792667	FAM13C	220965	0.00303954	2.91667	0.766667
Only	4.58256	chr10	-	60895501	60901500	-102834	5_Distal_Region	NM_001143773	60675895	60792667	FAM13C	220965	0.0242763	1.53704	0.966667
Only	3.80735	chr10	-	60909001	60911000	-116334	5_Distal_Region	NM_001143773	60675895	60792667	FAM13C	220965	0.0115607	3.125	0.566667
Only	4.30735	chr10	-	60911001	60915000	-118334	5_Distal_Region	NM_001143773	60675895	60792667	FAM13C	220965	0.0244761	1.96296	0.866667
Only	4.25489	chr10	-	50006001	50010000	2071	WithinGene_Proximal_Region	NM_001164484	50009206	50012071	FAM170B	170370	0.00694645	1.86207	0.833333
Only	3.30735	chr10	-	50012001	50013000	929	Overlap_TSS	NM_001164484	50009206	50012071	FAM170B	170370	0.0302284	2.6	0.266667
Only	3.75489	chr10	-	50014501	50016500	-2430	5_Proximal_Region	NM_001164484	50009206	50012071	FAM170B	170370	0.0331341	2.7	0.566667
Only	5.10582	chr10	+	127564501	127574500	-597	5_Core_Region	NM_145235	127575097	127688151	FANK1	92565	0.0314474	1.31624	1.23333
Only	4.26875	chr10	+	90782501	90786000	16979	3_Distal_Region	NM_152872	90740267	90765522	FAS	2194	0.000146413	3.33333	1.16667
Only	4.06507	chr10	+	124521501	124524500	15302	WithinGene_Distal_Region	NR_003570	124506199	124547151	FLJ46361	375940	0.0190753	1.70833	0.566667
Only	3.85798	chr10	-	14189501	14191500	221372	WithinGene_Distal_Region	NM_018027	13725711	14412872	FRMD4A	55691	0.0435702	2.63636	0.6
Only	3.30735	chr10	-	14222001	14223000	189872	WithinGene_Distal_Region	NM_018027	13725711	14412872	FRMD4A	55691	0.0499725	2.6	0.266667
Only	5.68572	chr10	-	14249501	14278500	134372	WithinGene_Distal_Region	NM_018027	13725711	14412872	FRMD4A	55691	0.000171304	1.47909	4.2
Only	3.30735	chr10	-	14297001	14298000	114872	WithinGene_Distal_Region	NM_018027	13725711	14412872	FRMD4A	55691	0.0323913	6	0.333333
Only	4.94756	chr10	-	14381501	14391500	21372	WithinGene_Distal_Region	NM_018027	13725711	14412872	FRMD4A	55691	3.9e-05	1.79221	2.03333
Only	3.30735	chr10	-	14402501	14403500	9372	WithinGene_Proximal_Region	NM_018027	13725711	14412872	FRMD4A	55691	0.0380008	3.5	0.333333
Only	4.56507	chr10	-	14417501	14423500	-4629	5_Proximal_Region	NM_018027	13725711	14412872	FRMD4A	55691	0.00157415	2.025	1.36667
Only	3.66695	chr10	-	49081001	49082500	70223	WithinGene_Distal_Region	NM_152428	49034611	49152723	FRMPD2	143162	0.0361804	2.625	0.433333
Only	3.66695	chr10	-	49092001	49093500	59223	WithinGene_Distal_Region	NM_152428	49034611	49152723	FRMPD2	143162	0.0492429	3	0.466667
Only	3.40689	chr10	-	49101501	49102500	50223	WithinGene_Distal_Region	NM_152428	49034611	49152723	FRMPD2	143162	0.0276322	7.5	0.433333
Only	3.59984	chr10	-	49107001	49108500	44223	WithinGene_Distal_Region	NM_152428	49034611	49152723	FRMPD2	143162	0.0256241	2.625	0.433333
Only	3.90689	chr10	+	26548501	26550500	3260	WithinGene_Proximal_Region	NM_001134366	26545241	26630054	GAD2	2572	0.0391293	2.14286	0.533333
Only	3.58746	chr10	+	26588001	26589000	42760	WithinGene_Distal_Region	NM_001134366	26545241	26630054	GAD2	2572	0.0396885	4.25	0.433333
Only	4.56507	chr10	+	26595001	26601000	49760	WithinGene_Distal_Region	NM_001134366	26545241	26630054	GAD2	2572	0.00739236	1.76087	1.16667
Only	4.74699	chr10	-	48086501	48094000	-27329	5_Distal_Region	NM_004962	48045794	48059172	GDF10	2662	5.01e-05	2.37209	1.96667
Only	4.75489	chr10	-	48095001	48103000	-35829	5_Distal_Region	NM_004962	48045794	48059172	GDF10	2662	0.00160287	1.87719	1.66667
Only	3.40689	chr10	-	48108001	48109000	-48829	5_Distal_Region	NM_004962	48045794	48059172	GDF10	2662	0.0195637	5	0.4
Only	3.30735	chr10	+	25530001	25531000	25706	WithinGene_Distal_Region	NM_020752	25504295	25931163	GPR158	57512	0.0218629	12	0.366667
Only	4.56507	chr10	+	25549001	25555000	44706	WithinGene_Distal_Region	NM_020752	25504295	25931163	GPR158	57512	0.0052501	1.78261	1.2
Only	4.04849	chr10	+	25628501	25631000	124206	WithinGene_Distal_Region	NM_020752	25504295	25931163	GPR158	57512	0.000206637	3.27273	0.833333
Only	5.18878	chr10	+	25875001	25889000	370706	WithinGene_Distal_Region	NM_020752	25504295	25931163	GPR158	57512	0.000144611	2	3.2
Only	3.66695	chr10	+	25889501	25891000	385206	WithinGene_Distal_Region	NM_020752	25504295	25931163	GPR158	57512	0.0245293	4	0.5
Only	4.09984	chr10	+	25900001	25903000	395706	WithinGene_Distal_Region	NM_020752	25504295	25931163	GPR158	57512	0.0021073	2.33333	0.8
Only	5.4065	chr10	+	25917001	25935500	412706	WithinGene_Distal_Region	NM_020752	25504295	25931163	GPR158	57512	4.26e-05	1.63291	3.33333
Only	3.66695	chr10	+	25973001	25974500	41838	3_Distal_Region	NM_020752	25504295	25931163	GPR158	57512	0.0480703	2.85714	0.433333
Only	3.5	chr10	+	26056001	26057000	124838	3_Distal_Region	NM_020752	25504295	25931163	GPR158	57512	0.0165005	8	0.466667
Only	3.73108	chr10	+	26065501	26067000	134338	3_Distal_Region	NM_020752	25504295	25931163	GPR158	57512	0.0249197	3.66667	0.533333
Only	3.40689	chr10	+	26069001	26070000	137838	3_Distal_Region	NM_020752	25504295	25931163	GPR158	57512	0.0413483	5	0.4
Only	4.06507	chr10	+	26070001	26073000	138838	3_Distal_Region	NM_020752	25504295	25931163	GPR158	57512	0.0396679	1.9	0.6
Only	4.00896	chr10	+	26079501	26082000	148338	3_Distal_Region	NM_020752	25504295	25931163	GPR158	57512	0.0218788	2.42857	0.666667
Only	3.75489	chr10	+	26086501	26088500	155338	3_Distal_Region	NM_020752	25504295	25931163	GPR158	57512	0.00741588	3.85714	0.666667
Only	3.30735	chr10	+	125453501	125454500	6600	3_Proximal_Region	NM_153442	125415860	125446901	GPR26	2849	0.0455859	3.25	0.3
Only	3.96832	chr10	-	87933501	87936000	180230	WithinGene_Distal_Region	NM_017551	87349291	88116230	GRID1	2894	0.0143349	2.53846	0.666667
Only	3.40689	chr10	-	88128001	88129000	-11771	5_Distal_Region	NM_017551	87349291	88116230	GRID1	2894	0.0307716	7.5	0.433333
Only	4.06507	chr10	-	88130501	88133500	-14271	5_Distal_Region	NM_017551	87349291	88116230	GRID1	2894	0.00345994	2.41176	0.8
Only	3.85798	chr10	+	121000501	121002500	43315	WithinGene_Distal_Region	NM_005308	120957186	121205121	GRK5	2869	0.0210134	2.8	0.6
Only	3.30735	chr10	+	71444001	71445000	-37362	5_Distal_Region	NM_018649	71482362	71542046	H2AFY2	55506	0.0229968	3.5	0.333333
Only	4.4991	chr10	+	115113001	115118500	-184267	5_Distal_Region	NM_004132	115302767	115339350	HABP2	3026	0.0140922	1.78571	1.1
Only	4.74699	chr10	+	115126501	115134000	-168767	5_Distal_Region	NM_004132	115302767	115339350	HABP2	3026	0.00946908	1.49275	1.13333
Only	4.9991	chr10	+	115196501	115207500	-95267	5_Distal_Region	NM_004132	115302767	115339350	HABP2	3026	0.00284779	1.61957	1.9
Only	4.94756	chr10	+	115208001	115218000	-84767	5_Distal_Region	NM_004132	115302767	115339350	HABP2	3026	0.000115623	1.92958	2.2
Only	3.5	chr10	+	115237501	115238500	-64267	5_Distal_Region	NM_004132	115302767	115339350	HABP2	3026	0.0156193	8	0.466667
Only	3.40689	chr10	-	100237001	100238000	747622	WithinGene_Distal_Region	NM_021828	100206824	100985622	HPSE2	60495	0.021221	14	0.433333
Only	4.74699	chr10	-	15550001	15557500	41593	3_Distal_Region	NM_003638	15599093	15801776	ITGA8	8516	0.0321372	1.40541	1
Only	3.5	chr10	-	15577501	15578500	20593	3_Distal_Region	NM_003638	15599093	15801776	ITGA8	8516	0.0390009	3.25	0.3
Only	4.13378	chr10	-	15610501	15613500	188276	WithinGene_Distal_Region	NM_003638	15599093	15801776	ITGA8	8516	0.0439132	1.95455	0.7
Only	3.96832	chr10	-	15650001	15652500	149276	WithinGene_Distal_Region	NM_003638	15599093	15801776	ITGA8	8516	0.000794074	3.5	0.833333
Only	4.30735	chr10	-	15653001	15657000	144776	WithinGene_Distal_Region	NM_003638	15599093	15801776	ITGA8	8516	0.00578074	2.2	1
Only	4.41504	chr10	-	15659001	15663500	138276	WithinGene_Distal_Region	NM_003638	15599093	15801776	ITGA8	8516	0.000986212	2.46154	1.26667
Only	6.29131	chr10	-	15670501	15738000	63776	WithinGene_Distal_Region	NM_003638	15599093	15801776	ITGA8	8516	1.71e-05	1.64079	11.8333
Only	4.92043	chr10	-	15765501	15775000	26776	WithinGene_Distal_Region	NM_003638	15599093	15801776	ITGA8	8516	0.003986	1.65823	1.73333
Only	3.85137	chr10	-	15800001	15801500	276	WithinGene_Core_Region	NM_003638	15599093	15801776	ITGA8	8516	0.0352445	2.08333	0.433333
Only	3.9265	chr10	-	15805501	15808000	-3725	5_Proximal_Region	NM_003638	15599093	15801776	ITGA8	8516	0.00264425	2.53846	0.666667
Only	3.5	chr10	-	15813501	15814500	-11725	5_Distal_Region	NM_003638	15599093	15801776	ITGA8	8516	0.0156025	7.5	0.433333
Only	3.30735	chr10	-	15829501	15830500	-27725	5_Distal_Region	NM_003638	15599093	15801776	ITGA8	8516	0.0445694	3.5	0.333333
Only	4.44756	chr10	+	7787501	7792500	2260	WithinGene_Proximal_Region	NM_002216	7785241	7831489	ITIH2	3698	0.00716808	1.54545	0.8
Only	3.30735	chr10	-	7717501	7718500	30440	WithinGene_Distal_Region	NM_001001851	7653373	7748940	ITIH5	80760	0.0211955	4	0.3
Only	5.42975	chr10	-	78147501	78168000	131364	3_Distal_Region	NM_001014797	78299364	79067583	KCNMA1	3778	0.00246589	1.45263	2.86667
Only	4.25489	chr10	-	78168501	78172500	126864	3_Distal_Region	NM_001014797	78299364	79067583	KCNMA1	3778	0.0223542	1.6875	0.733333
Only	5.45359	chr10	-	78175001	78196000	103364	3_Distal_Region	NM_001014797	78299364	79067583	KCNMA1	3778	5.23e-05	1.65116	3.73333
Only	4.38264	chr10	-	78258001	78262000	37364	3_Distal_Region	NM_001014797	78299364	79067583	KCNMA1	3778	0.0164295	1.63889	0.766667
Only	4.39232	chr10	-	78271501	78276000	23364	3_Distal_Region	NM_001014797	78299364	79067583	KCNMA1	3778	0.0135998	1.7027	0.866667
Shift	3.66695	chr10	+	24779001	24780500	241276	WithinGene_Distal_Region	NM_019590	24537725	24876778	KIAA1217	56243	0.00510348	7.33333	0.633333
Only	3.40689	chr10	-	118638501	118639500	115578	WithinGene_Distal_Region	NM_018330	118634295	118755078	KIAA1598	57698	0.0379902	4.33333	0.333333
Only	3.5	chr10	-	3792501	3793500	14688	3_Distal_Region	NR_027653	3808188	3817473	KLF6	1316	0.0396242	3.75	0.366667
Only	3.9265	chr10	-	3797501	3800000	8188	3_Proximal_Region	NR_027653	3808188	3817473	KLF6	1316	0.00197941	3.77778	0.833333
Only	4.74018	chr10	+	90544001	90551000	-1466	5_Core_Region	NM_001128215	90552466	90570283	LIPM	340654	0.000198277	2.04167	1.66667
Only	3.59984	chr10	+	90526501	90528000	15359	WithinGene_Distal_Region	NM_001102469	90511142	90527979	LIPN	643418	0.0253902	2.85714	0.433333
Only	3.40689	chr10	+	90534501	90535500	6522	3_Proximal_Region	NM_001102469	90511142	90527979	LIPN	643418	0.0386408	5	0.4
Only	3.90689	chr10	-	25501501	25503500	1711	WithinGene_Core_Region	NR_027333	25487006	25505211	LOC100128811	100128811	0.0152712	2.5	0.6
Only	4.24018	chr10	+	127145501	127149000	-103929	5_Distal_Region	NR_023362	127252929	127257004	LOC100169752	100169752	0.0357473	1.63333	0.633333
Only	3.59984	chr10	+	127192001	127193500	-59429	5_Distal_Region	NR_023362	127252929	127257004	LOC100169752	100169752	0.0448345	2.5	0.4
Only	3.5	chr10	+	127199001	127200000	-52929	5_Distal_Region	NR_023362	127252929	127257004	LOC100169752	100169752	0.0291848	7.5	0.433333
Only	4.33289	chr10	-	80228501	80232500	140589	3_Distal_Region	NR_024431	80373089	80497211	LOC283050	283050	0.0253641	1.425	0.566667
Only	4.16695	chr10	-	41984501	41987500	159819	3_Distal_Region	NR_024380	42147319	42183499	LOC441666	441666	0.00296741	2.1	0.733333
Only	3.5	chr10	+	29525501	29526500	-91495	5_Distal_Region	NM_032517	29617995	29640164	LYZL1	84569	0.0335079	5	0.4
Only	4.97974	chr10	+	29579001	29590000	-27995	5_Distal_Region	NM_032517	29617995	29640164	LYZL1	84569	0.0117653	1.39623	1.4
Only	4.53707	chr10	+	81659001	81664500	-5413	5_Proximal_Region	NR_002724	81669913	81672855	MBL1P	8512	0.00529185	2.11111	1.33333
Only	4.58256	chr10	+	26116501	26122500	-140507	5_Distal_Region	NM_017433	26263007	26541471	MYO3A	53904	0.0110954	1.49091	0.9
Only	4.97974	chr10	+	26144501	26155500	-107507	5_Distal_Region	NM_017433	26263007	26541471	MYO3A	53904	0.00258398	1.52577	1.7
Only	5.14568	chr10	+	26157001	26169500	-93507	5_Distal_Region	NM_017433	26263007	26541471	MYO3A	53904	0.000329509	1.67619	2.36667
Only	4.66618	chr10	+	26265501	26272500	2494	WithinGene_Proximal_Region	NM_017433	26263007	26541471	MYO3A	53904	0.00281107	1.77358	1.36667
Only	3.80735	chr10	+	26470001	26472000	206994	WithinGene_Distal_Region	NM_017433	26263007	26541471	MYO3A	53904	0.0234818	2.25	0.5
Only	3.59984	chr10	-	134492001	134493500	-42474	5_Distal_Region	NM_177400	134448309	134449527	NKX6-2	84504	0.0345549	5.25	0.566667
Only	4.19937	chr10	-	134518001	134521000	-68474	5_Distal_Region	NM_177400	134448309	134449527	NKX6-2	84504	0.00638082	2.31579	0.833333
Only	4.06507	chr10	+	129266001	129269000	25076	3_Distal_Region	NM_001030013	129237602	129240925	NPS	594857	0.0161116	1.73913	0.566667
Only	3.73108	chr10	+	129308001	129309500	67076	3_Distal_Region	NM_001030013	129237602	129240925	NPS	594857	0.0492966	3.6	0.433333
Only	5.14163	chr10	-	115387501	115400500	13295	WithinGene_Distal_Region	NM_198060	115338572	115413795	NRAP	65083	0.0379758	1.432	1.8
Only	3.40689	chr10	+	88391001	88392000	-12293	5_Distal_Region	NM_033282	88404293	88416196	OPN4	94233	0.0291122	6	0.333333
Only	3.30735	chr10	-	74449001	74450000	76738	WithinGene_Distal_Region	NM_001142596	74436987	74526738	P4HA1	5033	0.0351808	4.66667	0.366667
Shift	3.66695	chr10	+	102567501	102569000	72044	WithinGene_Distal_Region	NM_003990	102495457	102579688	PAX2	5076	0.0251183	4	0.5
Shift	4.06507	chr10	+	102570501	102573500	75044	WithinGene_Distal_Region	NM_003990	102495457	102579688	PAX2	5076	0.0219965	1.66667	0.533333
Only	3.30735	chr10	-	55109501	55110500	122040	3_Distal_Region	NM_001142772	55232540	56231057	PCDH15	65217	0.041353	4.66667	0.366667
Only	3.9265	chr10	-	55233501	55236000	995057	WithinGene_Distal_Region	NM_001142772	55232540	56231057	PCDH15	65217	0.0316874	2.35714	0.633333
Only	3.73108	chr10	-	55242501	55244000	987057	WithinGene_Distal_Region	NM_001142770	55238458	56231057	PCDH15	65217	0.0473699	3.28571	0.533333
Only	4.66618	chr10	-	55638501	55645500	585557	WithinGene_Distal_Region	NM_033056	55250865	56231057	PCDH15	65217	0.0201278	1.53226	1.1
Only	4.48878	chr10	-	55672501	55677500	553557	WithinGene_Distal_Region	NM_033056	55250865	56231057	PCDH15	65217	0.0172005	1.86842	1.1
Only	4.28136	chr10	-	55686001	55690000	541057	WithinGene_Distal_Region	NM_033056	55250865	56231057	PCDH15	65217	0.0255843	1.67742	0.7
Only	3.66695	chr10	-	56232001	56233500	-944	5_Core_Region	NM_033056	55250865	56231057	PCDH15	65217	0.0170464	3	0.466667
Only	4.00896	chr10	+	2905501	2908000	-191751	5_Distal_Region	NM_002627	3099751	3168996	PFKP	5214	0.0304914	1.71429	0.5
Only	4.73306	chr10	+	2909001	2916500	-183251	5_Distal_Region	NM_002627	3099751	3168996	PFKP	5214	0.00523999	1.60317	1.26667
Only	3.9265	chr10	+	2926501	2929000	-170751	5_Distal_Region	NM_002627	3099751	3168996	PFKP	5214	0.0149206	2.125	0.6
Only	4.04849	chr10	+	2933001	2935500	-164251	5_Distal_Region	NM_002627	3099751	3168996	PFKP	5214	0.00998184	2.17647	0.666667
Only	4.18129	chr10	+	2975001	2978500	-121251	5_Distal_Region	NM_002627	3099751	3168996	PFKP	5214	0.00542921	2.09091	0.8
Only	3.80735	chr10	+	3003001	3005000	-94751	5_Distal_Region	NM_002627	3099751	3168996	PFKP	5214	0.0406909	2.54545	0.566667
Only	4.58256	chr10	+	3037001	3043000	-56751	5_Distal_Region	NM_002627	3099751	3168996	PFKP	5214	0.0014959	1.78261	1.2
Only	4.24018	chr10	+	3044001	3047500	-52251	5_Distal_Region	NM_002627	3099751	3168996	PFKP	5214	0.01607	1.58065	0.6
Only	4.09984	chr10	+	3054501	3057500	-42251	5_Distal_Region	NM_002627	3099751	3168996	PFKP	5214	0.0287604	1.90909	0.666667
Shift	4.25489	chr10	+	60580501	60584500	-21853	5_Distal_Region	NM_032439	60606353	60677538	PHYHIPL	84457	0.0301108	1.76667	0.766667
Only	3.30735	chr10	+	118353001	118354000	12522	WithinGene_Distal_Region	NM_006229	118340479	118358676	PNLIPRP1	5407	0.0225361	13	0.4
Shift	3.73108	chr10	+	122067001	122068500	-137955	5_Distal_Region	NM_001030059	122206455	122339357	PPAPDC1A	196051	0.0180993	3.66667	0.533333
Only	3.5	chr10	-	6693501	6694500	-31257	5_Distal_Region	NM_006257	6509110	6662244	PRKCQ	5588	0.0360358	5	0.4
Only	4.76818	chr10	-	6717501	6725500	-55257	5_Distal_Region	NM_006257	6509110	6662244	PRKCQ	5588	0.00288764	1.83051	1.63333
Only	4.59984	chr10	-	6738501	6744500	-76257	5_Distal_Region	NM_006257	6509110	6662244	PRKCQ	5588	0.0409165	1.42373	0.833333
Only	3.96832	chr10	+	52369501	52372000	-48950	5_Distal_Region	NM_001098512	52420950	53725280	PRKG1	5592	0.0120369	2.35714	0.633333
Only	4.21103	chr10	+	52384001	52387500	-33450	5_Distal_Region	NM_001098512	52420950	53725280	PRKG1	5592	0.0299806	1.81481	0.733333
Only	3.30735	chr10	+	52404501	52405500	-15450	5_Distal_Region	NM_001098512	52420950	53725280	PRKG1	5592	0.0359705	4.33333	0.333333
Only	3.66695	chr10	+	52417001	52418500	-2450	5_Proximal_Region	NM_001098512	52420950	53725280	PRKG1	5592	0.00800649	3.66667	0.533333
Only	4.08696	chr10	+	52424501	52427000	3551	WithinGene_Proximal_Region	NM_001098512	52420950	53725280	PRKG1	5592	0.0215052	2.5	0.7
Only	4.06507	chr10	+	52428501	52431500	7551	WithinGene_Proximal_Region	NM_001098512	52420950	53725280	PRKG1	5592	0.0065787	2.5625	0.833333
Only	4.09984	chr10	+	52449501	52452500	28551	WithinGene_Distal_Region	NM_001098512	52420950	53725280	PRKG1	5592	0.000609978	3.33333	0.933333
Only	4.21103	chr10	+	52485501	52489000	64551	WithinGene_Distal_Region	NM_001098512	52420950	53725280	PRKG1	5592	0.00107859	1.92	0.766667
Only	3.80735	chr10	+	52491001	52493000	70051	WithinGene_Distal_Region	NM_001098512	52420950	53725280	PRKG1	5592	0.0464102	1.92308	0.4
Only	5.70614	chr10	+	52497501	52527000	-6738	Overlap_TSS	NM_006258	52504239	53725280	PRKG1	5592	0.00133889	1.53876	4.63333
Only	3.5	chr10	+	52541001	52542000	36762	WithinGene_Distal_Region	NM_006258	52504239	53725280	PRKG1	5592	0.0323961	6.5	0.366667
Only	4.41504	chr10	+	52562501	52567000	58262	WithinGene_Distal_Region	NM_006258	52504239	53725280	PRKG1	5592	0.00253583	2.66667	1.33333
Only	4.8339	chr10	+	52569501	52578500	65262	WithinGene_Distal_Region	NM_006258	52504239	53725280	PRKG1	5592	0.000383915	1.88889	1.86667
Only	4.79442	chr10	+	52579501	52587500	75262	WithinGene_Distal_Region	NM_006258	52504239	53725280	PRKG1	5592	7e-05	2.13725	1.93333
Only	3.96832	chr10	+	52596501	52599000	92262	WithinGene_Distal_Region	NM_006258	52504239	53725280	PRKG1	5592	0.0120862	3.3	0.766667
Only	3.9542	chr10	+	52613001	52615000	108762	WithinGene_Distal_Region	NM_006258	52504239	53725280	PRKG1	5592	0.0190875	2.63636	0.6
Only	5.30176	chr10	+	52616501	52633500	112262	WithinGene_Distal_Region	NM_006258	52504239	53725280	PRKG1	5592	0.000146589	1.66912	3.03333
Only	3.9265	chr10	+	52646501	52649000	142262	WithinGene_Distal_Region	NM_006258	52504239	53725280	PRKG1	5592	0.0250106	2.2	0.6
Only	3.80735	chr10	+	52655501	52657500	151262	WithinGene_Distal_Region	NM_006258	52504239	53725280	PRKG1	5592	0.00455845	3.375	0.633333
Only	4.93707	chr10	+	52662001	52672000	157762	WithinGene_Distal_Region	NM_006258	52504239	53725280	PRKG1	5592	0.000500945	1.875	2.1
Only	5.51146	chr10	+	52676501	52699000	172262	WithinGene_Distal_Region	NM_006258	52504239	53725280	PRKG1	5592	9.26e-06	1.85976	4.7
Only	3.75489	chr10	+	52769501	52771500	265262	WithinGene_Distal_Region	NM_006258	52504239	53725280	PRKG1	5592	0.0245942	2.5	0.5
Only	3.30735	chr10	+	52775501	52776500	271262	WithinGene_Distal_Region	NM_006258	52504239	53725280	PRKG1	5592	0.0413341	3.66667	0.266667
Only	3.59984	chr10	+	52790501	52792000	286262	WithinGene_Distal_Region	NM_006258	52504239	53725280	PRKG1	5592	0.010644	7	0.6
Only	3.96832	chr10	+	52862501	52865000	358262	WithinGene_Distal_Region	NM_006258	52504239	53725280	PRKG1	5592	0.0144724	2.26667	0.633333
Only	3.9265	chr10	+	52873001	52875500	368762	WithinGene_Distal_Region	NM_006258	52504239	53725280	PRKG1	5592	0.032477	1.88889	0.533333
Only	4.09984	chr10	+	52875501	52878500	371262	WithinGene_Distal_Region	NM_006258	52504239	53725280	PRKG1	5592	0.0241576	1.90476	0.633333
Only	4.28136	chr10	+	52899501	52903500	395262	WithinGene_Distal_Region	NM_006258	52504239	53725280	PRKG1	5592	0.00294499	2.75	1.16667
Only	5.30176	chr10	+	52917501	52934500	413262	WithinGene_Distal_Region	NM_006258	52504239	53725280	PRKG1	5592	8.81e-06	1.69118	3.13333
Only	5.40169	chr10	+	52950501	52970000	446262	WithinGene_Distal_Region	NM_006258	52504239	53725280	PRKG1	5592	3.43e-05	2.06299	4.5
Only	4.24018	chr10	+	52993501	52997000	489262	WithinGene_Distal_Region	NM_006258	52504239	53725280	PRKG1	5592	0.0046239	1.96	0.8
Only	3.30735	chr10	+	52998501	52999500	494262	WithinGene_Distal_Region	NM_006258	52504239	53725280	PRKG1	5592	0.0333677	4.66667	0.366667
Only	4.25489	chr10	+	53000501	53004500	496262	WithinGene_Distal_Region	NM_006258	52504239	53725280	PRKG1	5592	0.000725863	3	1.2
Only	4.4542	chr10	+	53053501	53057500	549262	WithinGene_Distal_Region	NM_006258	52504239	53725280	PRKG1	5592	0.00145607	2.17857	1.1
Only	3.9265	chr10	+	53065001	53067500	560762	WithinGene_Distal_Region	NM_006258	52504239	53725280	PRKG1	5592	0.00877833	2.83333	0.733333
Only	4.93707	chr10	+	53071001	53081000	566762	WithinGene_Distal_Region	NM_006258	52504239	53725280	PRKG1	5592	1.3e-05	2.28814	2.53333
Only	3.96832	chr10	+	53083001	53085500	578762	WithinGene_Distal_Region	NM_006258	52504239	53725280	PRKG1	5592	0.0192978	2.35714	0.633333
Only	4.13378	chr10	+	53094001	53097000	589762	WithinGene_Distal_Region	NM_006258	52504239	53725280	PRKG1	5592	0.0457414	1.5	0.466667
Only	3.9265	chr10	+	53107501	53110000	603262	WithinGene_Distal_Region	NM_006258	52504239	53725280	PRKG1	5592	0.00521758	4.25	0.866667
Only	3.66695	chr10	+	53110001	53111500	605762	WithinGene_Distal_Region	NM_006258	52504239	53725280	PRKG1	5592	0.0368452	2.71429	0.4
Only	3.59984	chr10	+	53183501	53185000	679262	WithinGene_Distal_Region	NM_006258	52504239	53725280	PRKG1	5592	0.00821987	3.6	0.433333
Only	3.59984	chr10	+	53192001	53193500	687762	WithinGene_Distal_Region	NM_006258	52504239	53725280	PRKG1	5592	0.00984734	7	0.6
Only	3.40689	chr10	+	53202501	53203500	698262	WithinGene_Distal_Region	NM_006258	52504239	53725280	PRKG1	5592	0.0165005	7.5	0.433333
Only	3.30735	chr10	+	53241501	53242500	737262	WithinGene_Distal_Region	NM_006258	52504239	53725280	PRKG1	5592	0.0360838	4.33333	0.333333
Only	3.30735	chr10	+	53245501	53246500	741262	WithinGene_Distal_Region	NM_006258	52504239	53725280	PRKG1	5592	0.0386363	4.66667	0.366667
Only	3.59984	chr10	+	53271001	53272500	766762	WithinGene_Distal_Region	NM_006258	52504239	53725280	PRKG1	5592	0.0492429	3	0.466667
Only	4.38264	chr10	+	53284001	53288000	779762	WithinGene_Distal_Region	NM_006258	52504239	53725280	PRKG1	5592	0.0188037	1.73529	0.833333
Only	3.66695	chr10	+	53324501	53326000	820262	WithinGene_Distal_Region	NM_006258	52504239	53725280	PRKG1	5592	0.0107347	5.5	0.6
Only	3.9265	chr10	+	53326501	53329000	822262	WithinGene_Distal_Region	NM_006258	52504239	53725280	PRKG1	5592	0.00137496	4.125	0.833333
Only	3.75489	chr10	+	53332001	53334000	827762	WithinGene_Distal_Region	NM_006258	52504239	53725280	PRKG1	5592	0.0301219	3.42857	0.566667
Only	4.24018	chr10	+	53334501	53338000	830262	WithinGene_Distal_Region	NM_006258	52504239	53725280	PRKG1	5592	0.00885714	2	0.833333
Only	3.75489	chr10	+	53344501	53346500	840262	WithinGene_Distal_Region	NM_006258	52504239	53725280	PRKG1	5592	0.0126971	3.375	0.633333
Only	4.00896	chr10	+	53360501	53363000	856262	WithinGene_Distal_Region	NM_006258	52504239	53725280	PRKG1	5592	0.0203535	2	0.566667
Only	4.4265	chr10	+	53364001	53369000	859762	WithinGene_Distal_Region	NM_006258	52504239	53725280	PRKG1	5592	0.00495348	2	1.1
Only	3.40689	chr10	+	53387001	53388000	882762	WithinGene_Distal_Region	NM_006258	52504239	53725280	PRKG1	5592	0.0455859	3.75	0.366667
Only	3.75489	chr10	+	53388501	53390500	884262	WithinGene_Distal_Region	NM_006258	52504239	53725280	PRKG1	5592	0.0399781	2.16667	0.466667
Only	4.53707	chr10	+	53391001	53396500	886762	WithinGene_Distal_Region	NM_006258	52504239	53725280	PRKG1	5592	0.0029654	1.83333	1.16667
Only	4.4265	chr10	+	53403001	53408000	898762	WithinGene_Distal_Region	NM_006258	52504239	53725280	PRKG1	5592	0.0133887	1.675	0.9
Only	5.39284	chr10	+	53423001	53442000	918762	WithinGene_Distal_Region	NM_006258	52504239	53725280	PRKG1	5592	3.79e-05	1.8227	3.86667
Only	3.58746	chr10	+	53445501	53446500	941262	WithinGene_Distal_Region	NM_006258	52504239	53725280	PRKG1	5592	0.0156165	7.5	0.433333
Only	3.66695	chr10	+	53456001	53457500	951762	WithinGene_Distal_Region	NM_006258	52504239	53725280	PRKG1	5592	0.0360532	7.33333	0.633333
Only	4.53707	chr10	+	53458001	53463500	953762	WithinGene_Distal_Region	NM_006258	52504239	53725280	PRKG1	5592	0.00099842	2.05405	1.3
Only	4.30735	chr10	+	53486501	53490500	982262	WithinGene_Distal_Region	NM_006258	52504239	53725280	PRKG1	5592	0.000695234	2.66667	1.16667
Only	4.13378	chr10	+	53503501	53506500	999262	WithinGene_Distal_Region	NM_006258	52504239	53725280	PRKG1	5592	0.0367893	1.90909	0.666667
Only	3.66695	chr10	+	53510501	53512000	1006262	WithinGene_Distal_Region	NM_006258	52504239	53725280	PRKG1	5592	0.027174	3	0.466667
Only	5.56768	chr10	+	53513001	53537500	1008762	WithinGene_Distal_Region	NM_006258	52504239	53725280	PRKG1	5592	4.55e-07	2.01212	5.56667
Only	3.96832	chr10	+	53540501	53543000	1036262	WithinGene_Distal_Region	NM_006258	52504239	53725280	PRKG1	5592	0.00196507	2.42857	0.666667
Only	4.73306	chr10	+	53543001	53550500	1038762	WithinGene_Distal_Region	NM_006258	52504239	53725280	PRKG1	5592	1.56e-05	2.77778	2.13333
Only	4.06507	chr10	+	53559001	53562000	1054762	WithinGene_Distal_Region	NM_006258	52504239	53725280	PRKG1	5592	0.00290618	2.10526	0.7
Only	5.98217	chr10	+	53562501	53606500	1058262	WithinGene_Distal_Region	NM_006258	52504239	53725280	PRKG1	5592	4.57e-08	1.96678	9.7
Only	5.21189	chr10	+	53622001	53637000	1117762	WithinGene_Distal_Region	NM_006258	52504239	53725280	PRKG1	5592	3.48e-05	1.83636	3.06667
Only	3.90689	chr10	-	73307001	73309000	-25913	5_Distal_Region	NM_002778	73246060	73281088	PSAP	729238	0.0184109	2.9	0.633333
Only	3.80735	chr10	-	48021001	48023000	-10004	5_Distal_Region	NM_002900	48001492	48010997	RBP3	5949	0.0195447	2.33333	0.533333
Only	3.40689	chr10	+	79644001	79645000	157425	3_Distal_Region	NM_001142285	79463523	79486576	RPS24	6229	0.0455859	3.25	0.3
Shift	4.78136	chr10	-	7058001	7066000	178254	3_Distal_Region	NM_001029880	7244254	7493456	SFMBT2	57713	0.00459369	1.60294	1.36667
Shift	4.94756	chr10	-	7092501	7102500	141754	3_Distal_Region	NM_001029880	7244254	7493456	SFMBT2	57713	0.00165864	1.38	1.26667
Shift	4.54737	chr10	-	7120501	7126500	117754	3_Distal_Region	NM_001029880	7244254	7493456	SFMBT2	57713	0.039453	1.33333	0.666667
Shift	5.42975	chr10	-	7151001	7171500	72754	3_Distal_Region	NM_001029880	7244254	7493456	SFMBT2	57713	0.00794357	1.39394	2.6
Shift	5.27479	chr10	-	7204001	7220000	24254	3_Distal_Region	NM_001029880	7244254	7493456	SFMBT2	57713	0.0403269	1.24432	1.43333
Only	3.75489	chr10	-	99548001	99550000	-26255	5_Distal_Region	NM_003015	99516497	99521746	SFRP5	6425	0.012674	2.07692	0.466667
Only	4.54737	chr10	-	60947001	60953000	127528	3_Distal_Region	NM_194298	61080528	61139655	SLC16A9	220963	0.0055388	1.97561	1.33333
Only	4.24018	chr10	-	61059501	61063000	17528	3_Distal_Region	NM_194298	61080528	61139655	SLC16A9	220963	0.016437	1.85185	0.766667
Only	4.18129	chr10	-	61166501	61170000	-26846	5_Distal_Region	NM_194298	61080528	61139655	SLC16A9	220963	0.0265562	1.65517	0.633333
Only	3.66695	chr10	+	118976501	118978000	-12705	5_Distal_Region	NM_003054	118990705	119027085	SLC18A2	6571	0.0447127	4	0.5
Only	3.75489	chr10	-	98928001	98930000	5673	WithinGene_Proximal_Region	NM_003061	98747784	98935673	SLIT1	6586	0.0150183	2	0.433333
Only	3.96832	chr10	-	97056001	97058500	3019	3_Proximal_Region	NM_024991	97061519	97311161	SORBS1	10580	0.035308	2.2	0.6
Only	4.46832	chr10	-	97059501	97064500	126427	WithinGene_Distal_Region	NM_006434	97061519	97190927	SORBS1	10580	0.0280314	2.02941	1.16667
Shift	3.85798	chr10	-	108325001	108327000	587282	WithinGene_Distal_Region	NM_052918	108323410	108914282	SORCS1	114815	0.0332503	4	0.7
Shift	3.73108	chr10	-	108327501	108329000	585282	WithinGene_Distal_Region	NM_052918	108323410	108914282	SORCS1	114815	0.00125117	7.33333	0.633333
Only	3.73108	chr10	-	17370001	17371500	31181	3_Distal_Region	NM_001004470	17402681	17536260	ST8SIA6	338596	0.0457801	2.875	0.5
Only	3.30735	chr10	-	46394501	46395500	-3894	5_Proximal_Region	NM_031912	46378532	46390607	SYT15	83849	0.043475	3.25	0.3
Only	3.75489	chr10	+	115945501	115947500	16483	WithinGene_Distal_Region	NM_198795	115929018	115982053	TDRD1	56165	0.0210107	3.25	0.6
Only	4.19937	chr10	+	115966001	115969000	36983	WithinGene_Distal_Region	NM_198795	115929018	115982053	TDRD1	56165	0.000914948	2.75	0.933333
Only	4.25489	chr10	+	115971501	115975500	42483	WithinGene_Distal_Region	NM_198795	115929018	115982053	TDRD1	56165	0.00897594	1.86207	0.833333
Only	4.30735	chr10	-	74725001	74729000	59623	WithinGene_Distal_Region	NM_145170	74683522	74788623	TTC18	118491	0.0276887	1.54286	0.633333
Only	4.13378	chr10	+	49579001	49582000	15478	WithinGene_Distal_Region	NM_020945	49563523	49861007	WDFY4	57705	0.00245183	2.04762	0.733333
Only	4.66618	chr10	+	49583501	49590500	19978	WithinGene_Distal_Region	NM_020945	49563523	49861007	WDFY4	57705	0.00218957	1.80769	1.4
Only	4.08696	chr10	+	49615501	49618000	51978	WithinGene_Distal_Region	NM_020945	49563523	49861007	WDFY4	57705	0.00145257	3.45455	0.9
Only	3.66695	chr10	+	49624501	49626000	60978	WithinGene_Distal_Region	NM_020945	49563523	49861007	WDFY4	57705	0.015787	5.25	0.566667
Only	4.9991	chr10	+	49633501	49644500	69978	WithinGene_Distal_Region	NM_020945	49563523	49861007	WDFY4	57705	0.00538053	1.68539	2.03333
Only	3.66695	chr10	+	49671001	49672500	107478	WithinGene_Distal_Region	NM_020945	49563523	49861007	WDFY4	57705	0.0141779	4.2	0.533333
Only	3.73108	chr10	+	49714001	49715500	150478	WithinGene_Distal_Region	NM_020945	49563523	49861007	WDFY4	57705	0.0074083	3.83333	0.566667
Only	4.36923	chr10	+	49718501	49723000	154978	WithinGene_Distal_Region	NM_020945	49563523	49861007	WDFY4	57705	0.000868825	2.5	1.2
Only	5.10921	chr10	+	49736501	49749500	172978	WithinGene_Distal_Region	NM_020945	49563523	49861007	WDFY4	57705	0.00589423	1.5625	2.1
Only	4.71898	chr10	+	49796001	49803500	232478	WithinGene_Distal_Region	NM_020945	49563523	49861007	WDFY4	57705	0.00970072	1.83636	1.53333
Only	4.18129	chr10	+	49849001	49852500	285478	WithinGene_Distal_Region	NM_020945	49563523	49861007	WDFY4	57705	0.0102431	2	0.8
Only	3.30735	chr10	+	49858001	49859000	294478	WithinGene_Distal_Region	NM_020945	49563523	49861007	WDFY4	57705	0.0340576	5	0.266667
Only	4.18129	chr10	+	63926501	63930000	122580	WithinGene_Distal_Region	NM_199451	63803921	64101777	ZNF365	22891	0.000988881	2.52632	0.966667
Only	3.40689	chr10	-	76755001	76756000	71610	3_Distal_Region	NM_032772	76827610	76831519	ZNF503	84858	0.0413483	4	0.3
Only	3.30735	chr10	+	97849001	97850000	-29461	5_Distal_Region	NM_014803	97879461	97913507	ZNF518A	9849	0.0072933	6	0.333333
Only	3.30735	chr11	-	17390501	17391500	63525	WithinGene_Distal_Region	NM_000352	17371007	17455025	ABCC8	6833	0.0390723	13	0.4
Only	3.40689	chr11	+	118528501	118529500	2993	WithinGene_Proximal_Region	NM_001142505	118525508	118538582	ABCG4	64137	0.0415747	11	0.333333
Only	4.69624	chr11	-	44313001	44320000	-24709	5_Distal_Region	NM_021926	44238853	44288292	ALX4	60529	0.000882918	2.02128	1.6
Only	3.9265	chr11	-	117581501	117584000	5284	WithinGene_Proximal_Region	NM_153206	117569651	117589284	AMICA1	120425	0.0269085	2.26667	0.633333
Only	4.25489	chr11	-	117588001	117592000	2716	Overlap_TSS	NM_153206	117569651	117589284	AMICA1	120425	0.000169218	2.34783	1.03333
Only	3.30735	chr11	+	26121501	26122500	-187753	5_Distal_Region	NM_031418	26310253	26641412	ANO3	63982	0.0142149	5	0.266667
Only	3.96832	chr11	+	26138001	26140500	-169753	5_Distal_Region	NM_031418	26310253	26641412	ANO3	63982	0.04361	1.61905	0.433333
Only	3.75489	chr11	+	26287501	26289500	-20753	5_Distal_Region	NM_031418	26310253	26641412	ANO3	63982	0.0151775	3.375	0.633333
Only	5.46678	chr11	+	26301001	26322500	-9252	Overlap_TSS	NM_031418	26310253	26641412	ANO3	63982	4.8e-05	1.76829	4.2
Only	4.56507	chr11	+	26379501	26385500	69248	WithinGene_Distal_Region	NM_031418	26310253	26641412	ANO3	63982	0.0188098	1.65306	1.06667
Only	4.28136	chr11	+	26402001	26406000	91748	WithinGene_Distal_Region	NM_031418	26310253	26641412	ANO3	63982	0.00612898	2.12	0.933333
Only	3.30735	chr11	+	26485501	26486500	175248	WithinGene_Distal_Region	NM_031418	26310253	26641412	ANO3	63982	0.0116737	11	0.333333
Only	5.04737	chr11	+	26489501	26501500	179248	WithinGene_Distal_Region	NM_031418	26310253	26641412	ANO3	63982	0.00125351	1.74194	2.3
Only	3.40689	chr11	+	22224501	22225500	53204	WithinGene_Distal_Region	NM_213599	22171297	22261489	ANO5	203859	0.0455859	3.25	0.3
Only	5.82953	chr11	-	109944501	109971000	117661	WithinGene_Distal_Region	NM_020809	109952975	110088661	ARHGAP20	57569	2e-06	1.62353	5.3
Only	6.67882	chr11	-	109978001	110076500	12161	WithinGene_Distal_Region	NM_020809	109952975	110088661	ARHGAP20	57569	6.15e-09	1.77475	20.8667
Only	4.81425	chr11	-	110079001	110087500	1161	WithinGene_Core_Region	NM_020809	109952975	110088661	ARHGAP20	57569	0.000643669	2	1.93333
Only	5.01329	chr11	-	110091001	110101500	-2340	5_Proximal_Region	NM_020809	109952975	110088661	ARHGAP20	57569	0.000195655	1.8961	2.3
Only	6.01434	chr11	-	110103001	110149000	-14340	5_Distal_Region	NM_020809	109952975	110088661	ARHGAP20	57569	4.22e-05	1.59536	7.7
Only	5.00869	chr11	-	110165001	110176000	-76340	5_Distal_Region	NM_020809	109952975	110088661	ARHGAP20	57569	1.71e-05	1.9359	2.43333
Only	4.24018	chr11	-	110177001	110180500	-88340	5_Distal_Region	NM_020809	109952975	110088661	ARHGAP20	57569	0.0105992	2.45	0.966667
Only	7.02347	chr11	-	110181001	110368000	-92340	5_Distal_Region	NM_020809	109952975	110088661	ARHGAP20	57569	2.28e-06	1.68499	34.0667
Shift	4.04849	chr11	+	119881001	119883500	15146	3_Distal_Region	NM_015313	119713155	119865855	ARHGEF12	23365	0.0419229	1.8	0.533333
Only	3.59984	chr11	-	122679501	122681000	-108284	5_Distal_Region	NM_024769	122448242	122571217	ASAM	79827	0.00795933	4.2	0.533333
Only	4.66618	chr11	-	122698001	122705000	-126784	5_Distal_Region	NM_024769	122448242	122571217	ASAM	79827	0.0116215	1.70909	1.3
Only	4.04849	chr11	+	61859001	61861500	-2348	Overlap_TSS	NM_001083926	61861349	61917463	ASRGL1	80150	0.0459846	1.89474	0.566667
Only	3.30735	chr11	-	133970001	133971000	-182979	5_Distal_Region	NM_054025	133753607	133787022	B3GAT1	27087	0.0404736	3.5	0.333333
Only	4.16695	chr11	-	133976501	133979500	-189479	5_Distal_Region	NM_054025	133753607	133787022	B3GAT1	27087	0.0121724	2.31579	0.833333
Only	3.59984	chr11	+	128730501	128732000	-19090	5_Distal_Region	NM_003658	128751090	128827384	BARX2	8538	0.0207174	4.2	0.533333
Only	5.79032	chr11	+	128735001	128768500	-16089	Overlap_TSS	NM_003658	128751090	128827384	BARX2	8538	6.16e-05	1.46885	4.76667
Only	4.30735	chr11	+	128771501	128775500	20411	WithinGene_Distal_Region	NM_003658	128751090	128827384	BARX2	8538	0.000628701	2.43478	1.1
Only	3.30735	chr11	+	128823001	128824000	71911	WithinGene_Distal_Region	NM_003658	128751090	128827384	BARX2	8538	0.0217614	3.66667	0.266667
Only	3.30735	chr11	+	27591001	27592000	106027	WithinGene_Distal_Region	NR_002832	27484974	27655926	BDNFOS	497258	0.0156025	7	0.4
Only	4.4991	chr11	-	122361001	122366500	-3412	5_Proximal_Region	NM_001098169	122353566	122357589	BSX	390259	0.0232911	1.82927	1.13333
Only	3.75489	chr11	-	4557001	4559000	-1375	5_Core_Region	NM_144663	4549228	4555626	C11orf40	143501	0.0466265	2.07692	0.466667
Only	3.40689	chr11	+	30287501	30288500	-12724	5_Distal_Region	NM_152316	30301224	30315741	C11orf46	120534	0.0195604	4.66667	0.366667
Only	3.9265	chr11	+	110453001	110455500	-176416	5_Distal_Region	NM_198498	110631916	110662182	C11orf53	341032	0.0225187	2.125	0.6
Only	3.30735	chr11	+	110460001	110461000	-170916	5_Distal_Region	NM_198498	110631916	110662182	C11orf53	341032	0.0413483	4.33333	0.333333
Only	6.56401	chr11	+	110462501	110561000	-70916	5_Distal_Region	NM_198498	110631916	110662182	C11orf53	341032	2.84e-08	1.81918	19.9333
Only	3.85798	chr11	+	110607001	110609000	-22916	5_Distal_Region	NM_198498	110631916	110662182	C11orf53	341032	0.037098	2.54545	0.566667
Only	3.96832	chr11	+	110610001	110612500	-19416	5_Distal_Region	NM_198498	110631916	110662182	C11orf53	341032	0.0347335	1.88235	0.5
Only	6.08795	chr11	+	110612501	110663500	-19415	Overlap_TSS	NM_198498	110631916	110662182	C11orf53	341032	0.000135755	1.59302	8.5
Only	4.06507	chr11	+	16596501	16599500	-117223	5_Distal_Region	NM_014267	16716723	16736477	C11orf58	10944	0.00108723	3.33333	0.933333
Only	3.5	chr11	+	16622501	16623500	-93223	5_Distal_Region	NM_014267	16716723	16736477	C11orf58	10944	0.0498376	2.75	0.233333
Only	3.30735	chr11	+	16676501	16677500	-39223	5_Distal_Region	NM_014267	16716723	16736477	C11orf58	10944	0.0116737	12	0.366667
Only	4.41504	chr11	+	16680001	16684500	-32223	5_Distal_Region	NM_014267	16716723	16736477	C11orf58	10944	0.0021939	2.46154	1.26667
Only	4.48878	chr11	+	122341501	122346500	5861	3_Proximal_Region	NM_024806	122258682	122335640	C11orf63	79864	0.00269372	1.84211	1.06667
Only	3.30735	chr11	+	36713001	36714000	75608	3_Distal_Region	NM_138787	36572668	36637393	C11orf74	119710	0.0106036	12	0.366667
Only	4.06507	chr11	+	36718501	36721500	81108	3_Distal_Region	NM_138787	36572668	36637393	C11orf74	119710	0.0218329	1.90476	0.633333
Only	3.85798	chr11	+	110678001	110680000	2816	WithinGene_Proximal_Region	NM_001136105	110675185	110684563	C11orf93	120376	0.0183374	2.8	0.6
Only	3.5	chr11	+	92694001	92695000	-8530	5_Proximal_Region	NM_181645	92703530	92811284	CCDC67	159989	0.0416073	4	0.4
Only	4.00896	chr11	-	32659001	32661500	111263	WithinGene_Distal_Region	NM_001008391	32580201	32772763	CCDC73	493860	0.00849864	2.61538	0.7
Only	3.5	chr11	-	32666501	32667500	105263	WithinGene_Distal_Region	NM_001008391	32580201	32772763	CCDC73	493860	0.0217926	3.5	0.333333
Only	3.79248	chr11	-	32683501	32685000	87763	WithinGene_Distal_Region	NM_001008391	32580201	32772763	CCDC73	493860	0.0072076	4.8	0.633333
Only	5.17834	chr11	-	32686001	32700500	72263	WithinGene_Distal_Region	NM_001008391	32580201	32772763	CCDC73	493860	3.59e-06	2.09677	3.4
Only	3.85137	chr11	+	117664501	117666000	-14504	5_Distal_Region	NM_000733	117680504	117692100	CD3E	916	0.0064354	5.75	0.633333
Only	3.59984	chr11	+	60513501	60515000	17811	WithinGene_Distal_Region	NM_006725	60495690	60544424	CD6	923	0.0419024	3.16667	0.433333
Only	4.09984	chr11	+	44475001	44478000	-65716	5_Distal_Region	NM_002231	44543716	44597891	CD82	3732	0.0152867	1.90909	0.666667
Only	4.28136	chr11	+	44479501	44483500	-60216	5_Distal_Region	NM_002231	44543716	44597891	CD82	3732	0.0113681	2.07692	0.933333
Only	4.87604	chr11	+	44485001	44494500	-49216	5_Distal_Region	NM_002231	44543716	44597891	CD82	3732	0.00224607	1.71622	1.76667
Shift	3.30735	chr11	-	45615501	45616500	10502	3_Distal_Region	NM_003654	45627002	45643748	CHST1	8534	0.0455859	3.25	0.3
Shift	3.9265	chr11	-	45666501	45669000	-22753	5_Distal_Region	NM_003654	45627002	45643748	CHST1	8534	0.0269681	2.90909	0.7
Shift	5.07895	chr11	-	45683501	45696000	-39753	5_Distal_Region	NM_003654	45627002	45643748	CHST1	8534	0.0021272	1.70707	2.33333
Shift	3.85798	chr11	+	98586501	98588500	189421	WithinGene_Distal_Region	NM_175566	98397080	99732683	CNTN5	53942	0.0480996	2.07143	0.5
Shift	4.09984	chr11	+	98594501	98597500	197421	WithinGene_Distal_Region	NM_175566	98397080	99732683	CNTN5	53942	0.0321702	1.61538	0.533333
Shift	3.59984	chr11	+	98630001	98631500	232921	WithinGene_Distal_Region	NM_175566	98397080	99732683	CNTN5	53942	0.0234023	4.2	0.533333
Shift	4.09984	chr11	+	98633001	98636000	235921	WithinGene_Distal_Region	NM_175566	98397080	99732683	CNTN5	53942	0.0375227	1.82609	0.633333
Shift	4.34577	chr11	+	98636001	98640500	238921	WithinGene_Distal_Region	NM_175566	98397080	99732683	CNTN5	53942	0.010179	2	0.966667
Shift	5.72113	chr11	+	98644501	98675000	247421	WithinGene_Distal_Region	NM_175566	98397080	99732683	CNTN5	53942	6.32e-06	1.76824	5.96667
Shift	3.30735	chr11	+	98719001	98720000	321921	WithinGene_Distal_Region	NM_175566	98397080	99732683	CNTN5	53942	0.0173976	6	0.333333
Shift	4.76818	chr11	+	98767501	98775500	370421	WithinGene_Distal_Region	NM_175566	98397080	99732683	CNTN5	53942	0.00443011	1.74194	1.53333
Shift	4.46832	chr11	+	98777501	98782500	380421	WithinGene_Distal_Region	NM_175566	98397080	99732683	CNTN5	53942	0.048516	1.84211	1.06667
Shift	5.37604	chr11	+	98785001	98804000	387921	WithinGene_Distal_Region	NM_175566	98397080	99732683	CNTN5	53942	0.000125601	1.80282	3.8
Shift	4.34577	chr11	+	98817001	98821500	419921	WithinGene_Distal_Region	NM_175566	98397080	99732683	CNTN5	53942	0.00987412	1.84848	0.933333
Shift	3.96832	chr11	+	98847501	98850000	450421	WithinGene_Distal_Region	NM_175566	98397080	99732683	CNTN5	53942	0.00675256	2.75	0.7
Shift	4.00896	chr11	+	98867501	98870000	470421	WithinGene_Distal_Region	NM_175566	98397080	99732683	CNTN5	53942	0.016263	1.94444	0.566667
Shift	3.85798	chr11	+	98874501	98876500	477421	WithinGene_Distal_Region	NM_175566	98397080	99732683	CNTN5	53942	0.0170831	2.63636	0.6
Shift	5.49429	chr11	+	98901001	98923000	503921	WithinGene_Distal_Region	NM_175566	98397080	99732683	CNTN5	53942	0.000298853	1.68927	4.06667
Shift	3.9265	chr11	+	98934001	98936500	536921	WithinGene_Distal_Region	NM_175566	98397080	99732683	CNTN5	53942	0.0499118	1.78947	0.5
Shift	3.96832	chr11	+	98964501	98967000	567421	WithinGene_Distal_Region	NM_175566	98397080	99732683	CNTN5	53942	0.0185471	2.33333	0.666667
Shift	4.44756	chr11	+	98990501	98995500	593421	WithinGene_Distal_Region	NM_175566	98397080	99732683	CNTN5	53942	0.0394051	1.44681	0.7
Shift	4.04849	chr11	+	98998001	99000500	600921	WithinGene_Distal_Region	NM_175566	98397080	99732683	CNTN5	53942	0.0275133	1.94737	0.6
Shift	5.34577	chr11	+	99025001	99043000	627921	WithinGene_Distal_Region	NM_175566	98397080	99732683	CNTN5	53942	0.000128314	1.5443	2.86667
Shift	5.18572	chr11	+	99050001	99064500	652921	WithinGene_Distal_Region	NM_175566	98397080	99732683	CNTN5	53942	0.000273799	1.75676	2.8
Shift	5.11691	chr11	+	99075001	99087000	677921	WithinGene_Distal_Region	NM_175566	98397080	99732683	CNTN5	53942	0.0322455	1.3	1.3
Shift	5.35528	chr11	+	99089501	99108000	692421	WithinGene_Distal_Region	NM_175566	98397080	99732683	CNTN5	53942	0.03605	1.37017	2.23333
Shift	4.88726	chr11	+	99116001	99125500	718921	WithinGene_Distal_Region	NM_175566	98397080	99732683	CNTN5	53942	2.02e-05	2.24561	2.36667
Shift	4.30735	chr11	+	99131001	99135000	733921	WithinGene_Distal_Region	NM_175566	98397080	99732683	CNTN5	53942	0.0137604	1.61765	0.7
Only	3.80735	chr11	+	122237501	122239500	23037	WithinGene_Distal_Region	NM_019604	122214464	122248557	CRTAM	56253	0.0070911	3.85714	0.666667
Only	4.04849	chr11	-	19176001	19178500	1606	WithinGene_Core_Region	NM_001127656	19160153	19180106	CSRP3	8048	0.0139338	2.05556	0.633333
Only	4.88082	chr11	-	19184001	19193000	-3836	5_Proximal_Region	NM_003476	19160153	19180165	CSRP3	8048	0.00255515	1.71233	1.73333
Only	5.59842	chr11	-	20225501	20251000	-87055	5_Distal_Region	NM_001029865	20134335	20138446	DBX1	120237	6.46e-06	1.72139	4.83333
Only	4.60921	chr11	-	31087001	31093500	147246	3_Distal_Region	NM_181807	31240746	31347897	DCDC1	341019	0.00185681	2	1.46667
Only	4.06507	chr11	-	31116001	31119000	121746	3_Distal_Region	NM_181807	31240746	31347897	DCDC1	341019	0.0322325	1.48	0.4
Only	3.59984	chr11	-	31133001	31134500	106246	3_Distal_Region	NM_181807	31240746	31347897	DCDC1	341019	0.0142019	2.625	0.433333
Only	3.40689	chr11	-	31176001	31177000	63746	3_Distal_Region	NM_181807	31240746	31347897	DCDC1	341019	0.0156842	2.8	0.3
Only	3.80735	chr11	-	31227001	31229000	11746	3_Distal_Region	NM_181807	31240746	31347897	DCDC1	341019	0.017793	2	0.466667
Only	3.75489	chr11	-	31238001	31240000	746	3_Core_Region	NM_181807	31240746	31347897	DCDC1	341019	0.00433585	2.88889	0.566667
Only	4.46832	chr11	-	31240001	31245000	102897	WithinGene_Distal_Region	NM_181807	31240746	31347897	DCDC1	341019	0.0105121	1.74359	0.966667
Only	3.80735	chr11	-	31285501	31287500	60397	WithinGene_Distal_Region	NM_181807	31240746	31347897	DCDC1	341019	0.0262967	2.36364	0.5
Shift	4.16695	chr11	-	82859501	82862500	208616	WithinGene_Distal_Region	NM_001142702	82843705	83071116	DLG2	4355	0.00588511	1.83333	0.666667
Shift	4.47974	chr11	-	82918001	82923500	147616	WithinGene_Distal_Region	NM_001142702	82843705	83071116	DLG2	4355	0.000481193	2.11429	1.3
Shift	4.26875	chr11	-	82945501	82949000	122116	WithinGene_Distal_Region	NM_001142702	82843705	83071116	DLG2	4355	0.0117456	2.125	0.9
Shift	3.59984	chr11	-	82984501	82986000	85116	WithinGene_Distal_Region	NM_001142702	82843705	83071116	DLG2	4355	0.0447388	2.85714	0.433333
Shift	4.68129	chr11	-	83033001	83040000	31116	WithinGene_Distal_Region	NM_001142702	82843705	83071116	DLG2	4355	0.049277	1.35714	0.833333
Shift	3.30735	chr11	-	83078001	83079000	582971	WithinGene_Distal_Region	NM_001142700	82843705	83661971	DLG2	4355	0.0248013	5.5	0.3
Shift	4.70477	chr11	-	83112501	83120000	541971	WithinGene_Distal_Region	NM_001142700	82843705	83661971	DLG2	4355	8.69e-05	1.94231	1.63333
Shift	3.85798	chr11	-	83125001	83127000	534971	WithinGene_Distal_Region	NM_001142700	82843705	83661971	DLG2	4355	0.0242656	4.16667	0.633333
Shift	3.30735	chr11	-	83156501	83157500	504471	WithinGene_Distal_Region	NM_001142700	82843705	83661971	DLG2	4355	0.0205502	14	0.433333
Shift	4.06507	chr11	-	83167001	83170000	491971	WithinGene_Distal_Region	NM_001142700	82843705	83661971	DLG2	4355	0.0029039	2.15789	0.733333
Shift	5.05625	chr11	-	84307501	84319500	7387	Overlap_TSS	NM_001364	82843705	84312113	DLG2	4355	0.00127394	1.55238	1.93333
Shift	4.08696	chr11	-	84412501	84415000	600962	WithinGene_Distal_Region	NM_001142699	82843705	85015962	DLG2	4355	0.00284148	4.22222	0.966667
Only	3.73108	chr11	-	112856501	112858000	-5290	5_Proximal_Region	NM_016574	112785526	112851211	DRD2	1813	0.0193404	5.75	0.633333
Only	3.79248	chr11	-	116929001	116930500	242686	WithinGene_Distal_Region	NM_020693	116803698	117173186	DSCAML1	57453	0.0256004	3.42857	0.566667
Only	3.40689	chr11	-	117115001	117116000	57186	WithinGene_Distal_Region	NM_020693	116803698	117173186	DSCAML1	57453	0.0360632	4.33333	0.333333
Only	3.9265	chr11	-	117163001	117165500	7686	WithinGene_Proximal_Region	NM_020693	116803698	117173186	DSCAML1	57453	0.0365396	1.88889	0.533333
Only	3.5	chr11	-	34516501	34517500	-24595	5_Distal_Region	NM_001422	34456917	34491906	ELF5	2001	0.0413483	4	0.3
Only	3.75489	chr11	+	106979501	106981500	12475	WithinGene_Distal_Region	NM_018712	106967026	107042715	ELMOD1	55531	0.0281313	2.88889	0.566667
Only	5.25489	chr11	+	106983001	106999000	15975	WithinGene_Distal_Region	NM_018712	106967026	107042715	ELMOD1	55531	0.000292842	1.92857	3.46667
Only	5.36106	chr11	+	107000501	107019000	33475	WithinGene_Distal_Region	NM_018712	106967026	107042715	ELMOD1	55531	5.33e-05	1.67785	3.36667
Only	4.30735	chr11	+	107025001	107029000	57975	WithinGene_Distal_Region	NM_018712	106967026	107042715	ELMOD1	55531	0.00314138	2.03704	0.933333
Only	3.40689	chr11	+	107036501	107037500	69475	WithinGene_Distal_Region	NM_018712	106967026	107042715	ELMOD1	55531	0.0455859	3.5	0.333333
Only	4.04849	chr11	+	107039001	107041500	71975	WithinGene_Distal_Region	NM_018712	106967026	107042715	ELMOD1	55531	0.00652472	3.08333	0.833333
Only	3.40689	chr11	+	58585001	58586000	-45233	5_Distal_Region	NM_198947	58631233	58651462	FAM111B	374393	0.0307669	6.5	0.366667
Shift	3.30735	chr11	+	114049501	114050500	-3909	5_Proximal_Region	NM_182495	114054409	114082862	FAM55B	120406	0.0455859	3.5	0.333333
Shift	3.5	chr11	+	114065501	114066500	11092	WithinGene_Distal_Region	NM_182495	114054409	114082862	FAM55B	120406	0.015366	3	0.333333
Only	3.75489	chr11	+	13810001	13812000	99534	3_Distal_Region	NM_032228	13646781	13710467	FAR1	84188	0.01277	2.7	0.566667
Only	4.8339	chr11	+	13812501	13821500	102034	3_Distal_Region	NM_032228	13646781	13710467	FAR1	84188	0.00163529	1.55844	1.43333
Only	3.40689	chr11	+	13821501	13822500	111034	3_Distal_Region	NM_032228	13646781	13710467	FAR1	84188	0.0455859	3.5	0.333333
Shift	3.9542	chr11	+	92009501	92011500	284592	WithinGene_Distal_Region	NM_001008781	91724909	92269283	FAT3	120114	0.036832	2.14286	0.533333
Shift	3.9542	chr11	+	92086001	92088000	361092	WithinGene_Distal_Region	NM_001008781	91724909	92269283	FAT3	120114	0.0090529	3.44444	0.733333
Shift	3.30735	chr11	+	92174501	92175500	449592	WithinGene_Distal_Region	NM_001008781	91724909	92269283	FAT3	120114	0.0455859	3.25	0.3
Only	3.58746	chr11	-	72360501	72361500	169291	WithinGene_Distal_Region	NM_014824	72225437	72530791	FCHSD2	9873	0.0360786	5.33333	0.433333
Only	4.7608	chr11	+	35567501	35575000	-21310	5_Distal_Region	NM_014344	35596310	35598995	FJX1	24147	0.00109002	1.77966	1.53333
Only	3.30735	chr11	+	68186501	68187500	-21058	5_Distal_Region	NM_015973	68208558	68215219	GAL	51083	0.034217	4.66667	0.366667
Only	4.54737	chr11	-	11078001	11084000	164996	3_Distal_Region	NM_198516	11248996	11600137	GALNTL4	374378	0.00330292	1.63265	1.03333
Only	3.58746	chr11	-	11097001	11098000	150996	3_Distal_Region	NM_198516	11248996	11600137	GALNTL4	374378	0.0275927	8	0.466667
Only	4.00896	chr11	-	11103001	11105500	143496	3_Distal_Region	NM_198516	11248996	11600137	GALNTL4	374378	0.0399519	1.7	0.466667
Only	4.8339	chr11	-	11106001	11115000	133996	3_Distal_Region	NM_198516	11248996	11600137	GALNTL4	374378	0.0172837	1.55844	1.43333
Only	4.28136	chr11	-	11141001	11145000	103996	3_Distal_Region	NM_198516	11248996	11600137	GALNTL4	374378	0.0214627	1.5	0.6
Only	3.66695	chr11	-	11228001	11229500	19496	3_Distal_Region	NM_198516	11248996	11600137	GALNTL4	374378	0.0189746	3.33333	0.466667
Only	4.36923	chr11	-	11630501	11635000	-30364	5_Distal_Region	NM_198516	11248996	11600137	GALNTL4	374378	0.00851984	2.06667	1.06667
Only	4.09984	chr11	-	11644501	11647500	-44364	5_Distal_Region	NM_198516	11248996	11600137	GALNTL4	374378	0.0225357	1.77273	0.566667
Only	4.18129	chr11	-	11659501	11663000	-59364	5_Distal_Region	NM_198516	11248996	11600137	GALNTL4	374378	0.00551572	2.66667	1
Only	4.4265	chr11	+	22647001	22652000	772	WithinGene_Core_Region	NM_177553	22646229	22791122	GAS2	2620	0.0055192	1.91429	1.06667
Only	3.73108	chr11	+	22762001	22763500	109107	WithinGene_Distal_Region	NM_005256	22652894	22791122	GAS2	2620	0.0128983	3.66667	0.533333
Only	3.30735	chr11	-	58295501	58296500	-39478	5_Distal_Region	NM_005838	58234136	58256023	GLYAT	10249	0.0113348	11	0.333333
Only	4.29676	chr11	-	93728501	93732000	18124	3_Distal_Region	NM_016540	93750124	93774233	GPR83	10888	0.0384262	1.7931	0.766667
Only	4.7608	chr11	+	122737001	122744500	-157237	5_Distal_Region	NM_020716	122901737	122998728	GRAMD1B	57476	0.000304632	2.44186	2.06667
Only	3.80735	chr11	+	122784001	122786000	-115737	5_Distal_Region	NM_020716	122901737	122998728	GRAMD1B	57476	0.0218632	2.7	0.566667
Only	4.4991	chr11	+	122798001	122803500	-98237	5_Distal_Region	NM_020716	122901737	122998728	GRAMD1B	57476	0.00860389	1.55319	0.866667
Only	3.30735	chr11	+	122865501	122866500	-35237	5_Distal_Region	NM_020716	122901737	122998728	GRAMD1B	57476	0.0291576	6.5	0.366667
Only	3.75489	chr11	+	122871001	122873000	-28737	5_Distal_Region	NM_020716	122901737	122998728	GRAMD1B	57476	0.00585059	2.7	0.566667
Only	3.30735	chr11	+	122949501	122950500	47764	WithinGene_Distal_Region	NM_020716	122901737	122998728	GRAMD1B	57476	0.0323913	5.5	0.3
Only	4.26875	chr11	+	104930001	104933500	-52509	5_Distal_Region	NM_001077244	104986009	105289441	GRIA4	2893	0.0398385	1.75	0.7
Only	4.33289	chr11	+	104955001	104959000	-27009	5_Distal_Region	NM_001077244	104986009	105289441	GRIA4	2893	0.017819	1.96552	0.933333
Only	4.79442	chr11	+	104961001	104969000	-17009	5_Distal_Region	NM_001077244	104986009	105289441	GRIA4	2893	9.05e-06	2.52273	2.23333
Only	4.75489	chr11	+	104973501	104981500	-4509	5_Proximal_Region	NM_001077244	104986009	105289441	GRIA4	2893	0.00748586	1.78333	1.56667
Only	4.60921	chr11	+	104987001	104993500	381	WithinGene_Core_Region	NM_001112812	104986620	105289441	GRIA4	2893	0.00593308	1.79592	1.3
Only	3.9265	chr11	+	104996501	104999000	9881	WithinGene_Proximal_Region	NM_001112812	104986620	105289441	GRIA4	2893	0.0171626	2.61538	0.7
Only	4.18129	chr11	+	105001001	105004500	14381	WithinGene_Distal_Region	NM_001112812	104986620	105289441	GRIA4	2893	0.0118665	1.84615	0.733333
Only	4.75489	chr11	+	105034501	105042500	47881	WithinGene_Distal_Region	NM_001112812	104986620	105289441	GRIA4	2893	0.0111937	1.51429	1.2
Only	3.75489	chr11	+	105055501	105057500	68881	WithinGene_Distal_Region	NM_001112812	104986620	105289441	GRIA4	2893	0.0222724	2.5	0.5
Only	4.13378	chr11	+	105075501	105078500	88881	WithinGene_Distal_Region	NM_001112812	104986620	105289441	GRIA4	2893	0.00105703	2.6875	0.9
Only	3.96832	chr11	+	105082001	105084500	95381	WithinGene_Distal_Region	NM_001112812	104986620	105289441	GRIA4	2893	0.0047744	2	0.566667
Only	3.80735	chr11	+	105126001	105128000	139381	WithinGene_Distal_Region	NM_001112812	104986620	105289441	GRIA4	2893	0.0160679	3.85714	0.666667
Only	4.30735	chr11	+	105146001	105150000	159381	WithinGene_Distal_Region	NM_001112812	104986620	105289441	GRIA4	2893	0.0370822	1.64706	0.733333
Only	4.13378	chr11	+	105158001	105161000	171381	WithinGene_Distal_Region	NM_001112812	104986620	105289441	GRIA4	2893	0.00814525	1.79167	0.633333
Only	3.5	chr11	+	105169001	105170000	182381	WithinGene_Distal_Region	NM_001112812	104986620	105289441	GRIA4	2893	0.0213851	5	0.4
Only	3.30735	chr11	+	105179001	105180000	192381	WithinGene_Distal_Region	NM_001112812	104986620	105289441	GRIA4	2893	0.0200919	4.33333	0.333333
Only	4.56507	chr11	+	105180501	105186500	193881	WithinGene_Distal_Region	NM_001112812	104986620	105289441	GRIA4	2893	0.00108187	1.95122	1.3
Only	3.73108	chr11	+	105218501	105220000	231881	WithinGene_Distal_Region	NM_001112812	104986620	105289441	GRIA4	2893	0.0153788	2.75	0.466667
Only	4.63378	chr11	+	105242001	105248000	255381	WithinGene_Distal_Region	NM_001112812	104986620	105289441	GRIA4	2893	0.0195451	1.59259	1.06667
Shift	3.59984	chr11	+	119956501	119958000	-78237	5_Distal_Region	NM_014619	120036237	120362179	GRIK4	2900	0.0162556	3.5	0.5
Shift	3.40689	chr11	+	120017501	120018500	-17737	5_Distal_Region	NM_014619	120036237	120362179	GRIK4	2900	0.0323913	6.5	0.366667
Shift	4.28136	chr11	+	120167001	120171000	130764	WithinGene_Distal_Region	NM_014619	120036237	120362179	GRIK4	2900	0.00518473	2.29167	1.03333
Shift	3.30735	chr11	+	120188001	120189000	151764	WithinGene_Distal_Region	NM_014619	120036237	120362179	GRIK4	2900	0.034217	4.33333	0.333333
Shift	3.9265	chr11	+	120198001	120200500	161764	WithinGene_Distal_Region	NM_014619	120036237	120362179	GRIK4	2900	0.0145213	2.0625	0.566667
Shift	3.30735	chr11	+	120217001	120218000	180764	WithinGene_Distal_Region	NM_014619	120036237	120362179	GRIK4	2900	0.0307575	7	0.4
Shift	4.47974	chr11	+	120261501	120267000	225264	WithinGene_Distal_Region	NM_014619	120036237	120362179	GRIK4	2900	0.00473113	1.78049	1.06667
Shift	4.13378	chr11	+	120323501	120326500	287264	WithinGene_Distal_Region	NM_014619	120036237	120362179	GRIK4	2900	0.0212176	1.53846	0.466667
Shift	3.40689	chr11	+	120379001	120380000	16822	3_Distal_Region	NM_014619	120036237	120362179	GRIK4	2900	0.0307575	7.5	0.433333
Only	3.40689	chr11	-	87951501	87952500	468388	WithinGene_Distal_Region	NM_001143831	87877392	88420888	GRM5	2915	0.0386272	4.33333	0.333333
Only	3.5	chr11	-	88111001	88112000	308888	WithinGene_Distal_Region	NM_001143831	87877392	88420888	GRM5	2915	0.0190252	5	0.4
Only	4.09984	chr11	-	88131501	88134500	286388	WithinGene_Distal_Region	NM_001143831	87877392	88420888	GRM5	2915	1.02e-05	3.81818	1.03333
Only	3.96832	chr11	-	88155501	88158000	262888	WithinGene_Distal_Region	NM_001143831	87877392	88420888	GRM5	2915	0.0153184	2.5	0.6
Only	4.43741	chr11	-	88160001	88164500	256388	WithinGene_Distal_Region	NM_001143831	87877392	88420888	GRM5	2915	0.00273432	2.2069	1.16667
Only	4.18129	chr11	-	88170001	88173500	247388	WithinGene_Distal_Region	NM_001143831	87877392	88420888	GRM5	2915	0.0182924	1.84615	0.733333
Only	4.54737	chr11	-	88181001	88187000	233888	WithinGene_Distal_Region	NM_001143831	87877392	88420888	GRM5	2915	1.01e-05	3.24	1.86667
Only	4.39232	chr11	-	88194001	88198500	222388	WithinGene_Distal_Region	NM_001143831	87877392	88420888	GRM5	2915	0.0042811	1.90909	1
Only	3.75489	chr11	-	5214001	5216000	-1567	5_Core_Region	NM_000519	5210634	5212434	HBD	100187828	0.0453683	3.375	0.633333
Only	3.40689	chr11	-	1650501	1651500	90577	WithinGene_Distal_Region	NM_053005	1447268	1742077	HCCA2	81532	0.0164976	7	0.4
Only	4.35798	chr11	-	1652001	1656000	86077	WithinGene_Distal_Region	NM_053005	1447268	1742077	HCCA2	81532	0.0182509	2	0.966667
Only	3.30735	chr11	+	33389501	33390500	56986	3_Distal_Region	NM_005734	33235743	33332515	HIPK3	10114	0.0164744	6	0.333333
Only	4.12444	chr11	+	43616001	43618500	-40218	5_Distal_Region	NM_016142	43658718	43834745	HSD17B12	51144	0.00320557	2.29412	0.733333
Only	3.75489	chr11	+	20252501	20254500	-87306	5_Distal_Region	NM_006410	20341806	20361905	HTATIP2	10553	0.0351954	2.16667	0.466667
Only	5.65474	chr11	+	20265001	20293000	-48806	5_Distal_Region	NM_006410	20341806	20361905	HTATIP2	10553	0.00411732	1.4556	3.93333
Only	4.26875	chr11	+	20305001	20308500	-33306	5_Distal_Region	NM_006410	20341806	20361905	HTATIP2	10553	0.00148301	2.04	0.866667
Only	5.042	chr11	+	20312501	20324000	-17806	5_Distal_Region	NM_006410	20341806	20361905	HTATIP2	10553	0.00221892	1.89024	2.43333
Only	3.90689	chr11	+	117335001	117337000	-25315	5_Distal_Region	NR_026691	117362315	117377406	IL10RA	3587	0.018084	3.11111	0.633333
Only	3.40689	chr11	+	15331001	15332000	105671	3_Distal_Region	NM_001042536	15093059	15225330	INSC	387755	0.00559804	14	0.433333
Only	3.59984	chr11	+	15415001	15416500	189671	3_Distal_Region	NM_001042536	15093059	15225330	INSC	387755	0.0242223	3.33333	0.466667
Only	3.40689	chr11	+	95834501	95835500	68126	3_Distal_Region	NM_003772	95762805	95766375	JRKL	8690	0.0200919	4.33333	0.333333
Only	4.13378	chr11	+	95882001	95885000	115626	3_Distal_Region	NM_003772	95762805	95766375	JRKL	8690	0.023284	2	0.7
Shift	4.93707	chr11	+	2571501	2581500	132242	WithinGene_Distal_Region	NM_181798	2439259	2826916	KCNQ1	3784	0.000203516	1.74359	1.93333
Basal	4.41504	chr11	+	2584001	2588500	144742	WithinGene_Distal_Region	NM_181798	2439259	2826916	KCNQ1	3784	0.0156949	1.75	0.9
Only	4.00896	chr11	+	94362501	94365000	16009	WithinGene_Distal_Region	NM_018039	94346492	94372324	KDM4D	55693	0.0427601	1.94444	0.566667
Shift	3.30735	chr11	-	126093501	126094500	281476	WithinGene_Distal_Region	NM_001161707	125806046	126375976	KIRREL3	84623	0.0370269	4	0.3
Shift	3.30735	chr11	-	126162001	126163000	212976	WithinGene_Distal_Region	NM_001161707	125806046	126375976	KIRREL3	84623	0.0116737	13	0.4
Only	4.21103	chr11	-	33817001	33820500	16198	3_Distal_Region	NM_005574	33836698	33870412	LMO2	4005	6.18e-05	3.91667	1.16667
Only	4.36923	chr11	-	33828501	33833000	3698	3_Proximal_Region	NM_005574	33836698	33870412	LMO2	4005	0.000263633	2.06667	1.06667
Only	3.30735	chr11	-	33864501	33865500	4912	WithinGene_Proximal_Region	NM_005574	33836698	33870412	LMO2	4005	0.0455859	3.25	0.3
Only	3.58746	chr11	-	121636501	121637500	-57521	5_Distal_Region	NR_024430	121465022	121578980	LOC399959	399959	0.00239572	17	0.533333
Only	3.5	chr11	-	121679501	121680500	-100521	5_Distal_Region	NR_024430	121465022	121578980	LOC399959	399959	0.0487648	3	0.333333
Only	3.30735	chr11	-	89294501	89295500	-1277	5_Core_Region	NM_001105522	89284226	89293224	LOC729384	729384	0.0109916	13	0.4
Only	3.59984	chr11	+	24341001	24342500	-132631	5_Distal_Region	NM_001009909	24475131	25060762	LUZP2	338645	0.0308946	2.625	0.433333
Only	4.34577	chr11	+	24355001	24359500	-115631	5_Distal_Region	NM_001009909	24475131	25060762	LUZP2	338645	0.00266906	2	1
Only	4.34577	chr11	+	24370501	24375000	-100131	5_Distal_Region	NM_001009909	24475131	25060762	LUZP2	338645	0.00104935	3.15789	1.36667
Only	3.30735	chr11	+	24389501	24390500	-84631	5_Distal_Region	NM_001009909	24475131	25060762	LUZP2	338645	0.0212071	11	0.333333
Only	3.30735	chr11	+	24392001	24393000	-82131	5_Distal_Region	NM_001009909	24475131	25060762	LUZP2	338645	0.0307716	7	0.4
Only	4.25489	chr11	+	24405001	24409000	-66131	5_Distal_Region	NM_001009909	24475131	25060762	LUZP2	338645	0.00154191	2.17391	0.9
Only	3.96832	chr11	+	24412001	24414500	-60631	5_Distal_Region	NM_001009909	24475131	25060762	LUZP2	338645	0.029692	2.42857	0.666667
Only	3.30735	chr11	+	43584001	43585000	24392	3_Distal_Region	NR_029697	43559519	43559609	MIR129-2	406918	0.0487494	3	0.266667
Only	3.96832	chr11	+	43600501	43603000	40892	3_Distal_Region	NR_029697	43559519	43559609	MIR129-2	406918	0.0452638	2.1875	0.633333
Only	4.00896	chr11	+	43604501	43607000	44892	3_Distal_Region	NR_029697	43559519	43559609	MIR129-2	406918	0.0117156	2.4	0.7
Only	3.80735	chr11	-	102127001	102129000	17443	3_Distal_Region	NM_002425	102146443	102156554	MMP10	4319	0.00460039	3.25	0.6
Only	4.61691	chr11	-	102129501	102135500	10943	3_Distal_Region	NM_002425	102146443	102156554	MMP10	4319	0.000325745	1.93182	1.36667
Only	4.08746	chr11	-	101938001	101940000	12775	3_Distal_Region	NM_004771	101952775	102001273	MMP20	64386	0.00143678	3.875	0.766667
Only	4.59984	chr11	+	4952501	4958500	-7499	5_Proximal_Region	NM_021801	4965999	4970235	MMP26	56547	0.000254099	2.33333	1.6
Only	4.30735	chr11	+	4971001	4975000	766	3_Core_Region	NM_021801	4965999	4970235	MMP26	56547	0.00143542	2.3913	1.06667
Only	3.66695	chr11	-	102226001	102227500	-6449	5_Proximal_Region	NM_002422	102211737	102219552	MMP3	4314	0.0232518	5.5	0.6
Only	3.59984	chr11	-	30381001	30382500	182006	WithinGene_Distal_Region	NM_001145399	30362615	30564506	MPPED2	744	0.00814345	2.5	0.4
Only	4.96371	chr11	-	30404501	30415000	143616	WithinGene_Distal_Region	NM_001584	30388194	30558616	MPPED2	744	0.0155744	1.40594	1.36667
Only	3.59984	chr11	-	30428001	30429500	129116	WithinGene_Distal_Region	NM_001584	30388194	30558616	MPPED2	744	0.0349987	2.57143	0.366667
Only	5.61582	chr11	-	30452501	30479000	79616	WithinGene_Distal_Region	NM_001584	30388194	30558616	MPPED2	744	0.00442996	1.27046	2.53333
Only	4.74699	chr11	-	30494001	30501500	57116	WithinGene_Distal_Region	NM_001584	30388194	30558616	MPPED2	744	0.0185364	1.44444	1.06667
Only	3.59984	chr11	-	30505501	30507000	51616	WithinGene_Distal_Region	NM_001584	30388194	30558616	MPPED2	744	0.042075	2.25	0.333333
Only	5.08746	chr11	-	30514001	30526500	32116	WithinGene_Distal_Region	NM_001584	30388194	30558616	MPPED2	744	0.0263259	1.34921	1.46667
Only	4.04849	chr11	-	30559501	30562000	2506	WithinGene_Proximal_Region	NM_001145399	30362615	30564506	MPPED2	744	0.0446253	1.52174	0.4
Only	5.16172	chr11	-	30565501	30579000	-995	5_Core_Region	NM_001145399	30362615	30564506	MPPED2	744	0.00123602	1.488	2.03333
Only	4.18129	chr11	-	30588001	30591500	-23495	5_Distal_Region	NM_001145399	30362615	30564506	MPPED2	744	0.00376736	2.61111	0.966667
Only	5.70477	chr11	-	30598001	30628000	-33495	5_Distal_Region	NM_001145399	30362615	30564506	MPPED2	744	0.0221114	1.23313	2.53333
Only	3.5	chr11	-	30632501	30633500	-67995	5_Distal_Region	NM_001145399	30362615	30564506	MPPED2	744	0.0425445	3.5	0.333333
Only	3.66695	chr11	-	30741501	30743000	-176995	5_Distal_Region	NM_001145399	30362615	30564506	MPPED2	744	0.0131638	4.2	0.533333
Only	5.3339	chr11	-	30747001	30765000	-182495	5_Distal_Region	NM_001145399	30362615	30564506	MPPED2	744	0.00248716	1.55844	2.86667
Only	4.60921	chr11	-	117638501	117645000	4781	Overlap_TSS	NM_005797	117629343	117640219	MPZL2	10205	0.000966487	2.04651	1.5
Only	4.93132	chr11	-	18838001	18847500	64435	3_Distal_Region	NM_147199	18911935	18913125	MRGPRX1	259249	0.00519187	1.41489	1.3
Only	4.24018	chr11	-	18857001	18860500	51435	3_Distal_Region	NM_147199	18911935	18913125	MRGPRX1	259249	0.0292062	1.76923	0.666667
Only	4.69624	chr11	-	18906001	18913000	125	WithinGene_Core_Region	NM_147199	18911935	18913125	MRGPRX1	259249	0.0097952	1.49231	1.06667
Only	4.13378	chr11	-	18927501	18930500	-14376	5_Distal_Region	NM_147199	18911935	18913125	MRGPRX1	259249	0.0136045	1.78261	0.6
Only	4.97974	chr11	-	18943001	18954000	-29876	5_Distal_Region	NM_147199	18911935	18913125	MRGPRX1	259249	0.000356436	1.52083	1.66667
Only	5.74607	chr11	-	18998001	19029500	3078	3_Proximal_Region	NM_054030	19032578	19038804	MRGPRX2	117194	0.00265263	1.40728	4.1
Only	5.06507	chr11	-	19031501	19043500	4696	Overlap_TSS	NM_054030	19032578	19038804	MRGPRX2	117194	0.000100415	1.72632	2.3
Only	4.34577	chr11	-	19045001	19049500	-6197	5_Proximal_Region	NM_054030	19032578	19038804	MRGPRX2	117194	0.0128886	1.84848	0.933333
Only	3.90689	chr11	+	18126501	18128500	9900	3_Proximal_Region	NM_054031	18099077	18116601	MRGPRX3	117195	0.0140618	2.9	0.633333
Only	3.59984	chr11	+	18153501	18155000	1098	3_Core_Region	NM_054032	18150959	18152403	MRGPRX4	117196	0.0403466	2.625	0.433333
Only	3.5	chr11	-	10656001	10657000	14681	WithinGene_Distal_Region	NM_001100167	10551213	10671681	MRVI1	10335	0.0185181	5.33333	0.433333
Only	4.06507	chr11	+	89482501	89485500	-21965	5_Distal_Region	NM_005467	89507465	89565427	NAALAD2	10003	0.0142531	1.64	0.533333
Only	3.40689	chr11	+	89495001	89496000	-11465	5_Distal_Region	NM_005467	89507465	89565427	NAALAD2	10003	0.0205502	15	0.466667
Only	5.2787	chr11	+	89504501	89521000	-2964	Overlap_TSS	NM_005467	89507465	89565427	NAALAD2	10003	0.000300989	1.63235	2.86667
Only	4.77448	chr11	+	89532501	89540000	25036	WithinGene_Distal_Region	NM_005467	89507465	89565427	NAALAD2	10003	0.017728	1.76667	1.53333
Shift	3.59984	chr11	+	112220501	112222000	-115204	5_Distal_Region	NM_181351	112337204	112654368	NCAM1	4684	0.0468777	3.33333	0.466667
Shift	4.84577	chr11	+	112229001	112238000	-99204	5_Distal_Region	NM_181351	112337204	112654368	NCAM1	4684	0.0103856	1.61333	1.53333
Shift	4.53707	chr11	+	112266001	112271500	-65704	5_Distal_Region	NM_181351	112337204	112654368	NCAM1	4684	0.00737612	1.58333	0.933333
Shift	4.34577	chr11	+	112308501	112313000	-24204	5_Distal_Region	NM_181351	112337204	112654368	NCAM1	4684	0.0171005	1.60526	0.766667
Shift	4.54737	chr11	+	112313501	112319500	-17704	5_Distal_Region	NM_181351	112337204	112654368	NCAM1	4684	0.047679	1.35593	0.7
Shift	3.96832	chr11	+	112332001	112334500	-2704	5_Proximal_Region	NM_181351	112337204	112654368	NCAM1	4684	0.0129755	2.26667	0.633333
Shift	4.54737	chr11	+	112344501	112350500	7297	WithinGene_Proximal_Region	NM_181351	112337204	112654368	NCAM1	4684	0.00168601	1.76087	1.16667
Shift	4.4265	chr11	+	112369501	112374500	32297	WithinGene_Distal_Region	NM_181351	112337204	112654368	NCAM1	4684	0.00648662	2.12903	1.16667
Shift	4.21103	chr11	+	112383001	112386500	45797	WithinGene_Distal_Region	NM_181351	112337204	112654368	NCAM1	4684	0.000828566	2.4	0.933333
Shift	3.59984	chr11	+	112399501	112401000	62297	WithinGene_Distal_Region	NM_181351	112337204	112654368	NCAM1	4684	0.0362396	2.625	0.433333
Shift	4.18129	chr11	+	112466501	112470000	129297	WithinGene_Distal_Region	NM_181351	112337204	112654368	NCAM1	4684	0.00238048	2.28571	0.9
Shift	4.95359	chr11	+	112491001	112501500	153797	WithinGene_Distal_Region	NM_181351	112337204	112654368	NCAM1	4684	0.00082255	1.59551	1.76667
Shift	4.91585	chr11	+	112530001	112540000	192797	WithinGene_Distal_Region	NM_181351	112337204	112654368	NCAM1	4684	0.00173526	1.69231	1.8
Shift	3.75489	chr11	+	112555501	112557500	218297	WithinGene_Distal_Region	NM_181351	112337204	112654368	NCAM1	4684	0.00175058	5.2	0.7
Shift	4.70477	chr11	+	112619001	112626500	281797	WithinGene_Distal_Region	NM_181351	112337204	112654368	NCAM1	4684	0.000180236	2.14894	1.8
Shift	4.06507	chr11	+	112660001	112663000	5633	3_Proximal_Region	NM_181351	112337204	112654368	NCAM1	4684	0.000185451	2.5625	0.833333
Only	3.9542	chr11	-	88793501	88795500	68801	WithinGene_Distal_Region	NR_026571	88697169	88864301	NOX4	50507	0.0213742	3.22222	0.666667
Only	4.36923	chr11	-	88816001	88820500	43801	WithinGene_Distal_Region	NR_026571	88697169	88864301	NOX4	50507	4.31e-05	3.21053	1.4
Only	4.13378	chr11	-	88826001	88829000	35301	WithinGene_Distal_Region	NR_026571	88697169	88864301	NOX4	50507	6.54e-05	4.2	1.06667
Only	4.94756	chr11	-	88849001	88859000	5301	WithinGene_Proximal_Region	NR_026571	88697169	88864301	NOX4	50507	6.66e-06	2.125	2.4
Only	3.79248	chr11	-	88862501	88864000	301	WithinGene_Core_Region	NR_026571	88697169	88864301	NOX4	50507	0.0242069	2.875	0.5
Only	3.80735	chr11	-	88882001	88884000	78427	WithinGene_Distal_Region	NM_001143837	88697169	88962427	NOX4	50507	0.0325464	2.33333	0.533333
Only	4.51821	chr11	-	88916501	88922000	40427	WithinGene_Distal_Region	NM_001143837	88697169	88962427	NOX4	50507	0.0448624	1.76744	1.1
Only	4.21103	chr11	-	88985501	88989000	-23074	5_Distal_Region	NM_001143837	88697169	88962427	NOX4	50507	0.00299165	2.72222	1.03333
Only	3.85798	chr11	-	64201001	64203000	44236	WithinGene_Distal_Region	NM_138732	64130221	64247236	NRXN2	9379	0.0300005	2.15385	0.5
Only	4.25489	chr11	+	130556001	130560000	-185580	5_Distal_Region	NM_001048209	130745580	131711926	NTM	50863	0.0484321	1.35	0.466667
Only	3.73108	chr11	+	130582501	130584000	-161580	5_Distal_Region	NM_001048209	130745580	131711926	NTM	50863	0.0332399	3	0.466667
Only	4.13378	chr11	+	130986001	130989000	240421	WithinGene_Distal_Region	NM_001048209	130745580	131711926	NTM	50863	0.00647331	1.86957	0.666667
Only	4.36923	chr11	+	131004501	131009000	258921	WithinGene_Distal_Region	NM_001048209	130745580	131711926	NTM	50863	0.0357191	1.67568	0.833333
Only	3.30735	chr11	+	59011501	59012500	9087	3_Proximal_Region	NM_001004705	59001478	59002414	OR4D10	390197	0.0263823	5	0.266667
Only	4.09984	chr11	+	4872501	4875500	-9675	5_Proximal_Region	NM_001004749	4885175	4886114	OR51A7	119687	0.0143046	1.82609	0.633333
Only	3.66695	chr11	+	4886001	4887500	826	WithinGene_Core_Region	NM_001004749	4885175	4886114	OR51A7	119687	0.0183381	3	0.466667
Only	3.80735	chr11	-	5298501	5300500	603	3_Core_Region	NM_033180	5301103	5302158	OR51B2	79345	0.0182687	2.33333	0.533333
Only	4.60921	chr11	-	5274501	5281000	1248	Overlap_TSS	NM_033179	5278819	5279752	OR51B4	79339	0.0109587	1.52632	1
Only	3.30735	chr11	-	5311001	5312000	8391	3_Proximal_Region	NM_001005567	5320391	5321330	OR51B5	282763	0.0454638	5.5	0.3
Only	3.40689	chr11	+	5328001	5329000	-313	5_Core_Region	NM_001004750	5329313	5330252	OR51B6	390058	0.0307575	6.5	0.366667
Only	3.85798	chr11	+	4612501	4614500	-3020	5_Proximal_Region	NM_001004751	4617520	4618644	OR51D1	390038	0.0382168	2.41667	0.566667
Only	4.80176	chr11	-	4672501	4681000	5348	Overlap_TSS	NM_030774	4657976	4675652	OR51E2	81285	5.68e-05	2.01754	1.93333
Only	4.65757	chr11	-	4688001	4694500	-12349	5_Distal_Region	NM_030774	4657976	4675652	OR51E2	81285	0.00895482	1.625	1.16667
Only	4.29676	chr11	-	4732501	4736000	10784	3_Distal_Region	NM_001004752	4746784	4747723	OR51F1	256892	0.0256606	1.78571	0.733333
Only	5.04737	chr11	+	4799001	4811000	-190	Overlap_TSS	NM_001004753	4799191	4800220	OR51F2	119694	0.00131702	1.6875	2.2
Only	3.59984	chr11	-	5412001	5413500	4847	3_Proximal_Region	NM_001005288	5418347	5419359	OR51I1	390063	0.0256807	4	0.5
Only	3.80735	chr11	+	4988501	4990500	10765	3_Distal_Region	NM_001004755	4976788	4977736	OR51L1	119682	0.0456922	2.54545	0.566667
Only	3.75489	chr11	-	4837001	4839000	-9987	5_Proximal_Region	NM_001004758	4826042	4827014	OR51S1	119692	0.0234732	2.45455	0.533333
Only	3.75489	chr11	+	4848501	4850500	-9124	5_Proximal_Region	NM_001004759	4859624	4860689	OR51T1	401665	0.0254164	2.6	0.533333
Only	3.80735	chr11	+	4861501	4863500	812	3_Core_Region	NM_001004759	4859624	4860689	OR51T1	401665	0.0218561	2.7	0.566667
Only	4.24018	chr11	-	5177501	5181000	2494	Overlap_TSS	NM_001004760	5177540	5178506	OR51V1	283111	0.045403	1.44118	0.5
Only	4.28136	chr11	-	5118001	5122000	7236	3_Proximal_Region	NM_012375	5129236	5130175	OR52A1	23538	0.0468318	1.71875	0.766667
Only	3.58746	chr11	-	5137001	5138000	-6826	5_Proximal_Region	NM_012375	5129236	5130175	OR52A1	23538	0.0387631	4.25	0.433333
Only	4.24018	chr11	-	5108501	5112000	1552	Overlap_TSS	NM_001005160	5109498	5110448	OR52A5	390054	0.00330845	2	0.8
Only	3.80735	chr11	+	4473501	4475500	5787	3_Proximal_Region	NM_001005171	4466684	4467714	OR52K1	390036	0.0238823	3.11111	0.633333
Only	4.04849	chr11	+	5729001	5731500	-998	5_Core_Region	NM_001005175	5732498	5733534	OR52N4	390072	0.0412136	3	0.8
Only	4.70477	chr11	-	4768501	4776000	5239	3_Proximal_Region	NM_001005177	4781239	4782186	OR52R1	119695	0.0108753	1.53846	1.16667
Only	3.5	chr11	-	4785501	4786500	-3315	5_Proximal_Region	NM_001005177	4781239	4782186	OR52R1	119695	0.0441733	4.66667	0.366667
Only	3.30735	chr11	-	4789001	4790000	-6815	5_Proximal_Region	NM_001005177	4781239	4782186	OR52R1	119695	0.00731468	6	0.333333
Only	3.9265	chr11	+	5702001	5704500	-9822	5_Proximal_Region	NM_001005180	5714322	5715297	OR56B1	387748	0.0475428	1.94118	0.533333
Only	3.40689	chr11	+	5716001	5717000	704	3_Core_Region	NM_001005180	5714322	5715297	OR56B1	387748	0.018515	5	0.4
Only	3.30735	chr11	+	56563001	56564000	49107	3_Distal_Region	NM_001005323	56512964	56513894	OR5AK2	390181	0.0350543	4	0.3
Only	3.40689	chr11	-	6776001	6777000	-2286	5_Proximal_Region	NM_003696	6772331	6773715	OR6A2	8590	0.0113375	13	0.4
Only	3.30735	chr11	-	6785501	6786500	-11786	5_Distal_Region	NM_003696	6772331	6773715	OR6A2	8590	0.0194957	4.33333	0.333333
Only	3.66993	chr11	-	123183501	123184500	-1234	5_Core_Region	NM_001005325	123181325	123182267	OR6M1	390261	0.0106449	17	0.533333
Only	4.4265	chr11	+	123941501	123946500	-3673	Overlap_TSS	NM_001005194	123945174	123946155	OR8A1	390275	0.0154531	1.83784	1.03333
Only	4.41504	chr11	-	123885501	123890000	27827	3_Distal_Region	NM_001005195	123917827	123918760	OR8B12	219858	0.0257485	1.82857	0.966667
Only	4.04849	chr11	-	123735501	123738000	19507	3_Distal_Region	NM_001005468	123757507	123758449	OR8B2	26595	0.0411157	1.94737	0.6
Only	3.30735	chr11	+	72579001	72580000	-26991	5_Distal_Region	NM_176072	72606991	72625043	P2RY2	5029	0.0164918	7	0.4
Only	4.09984	chr11	-	35414501	35417500	86252	WithinGene_Distal_Region	NM_015430	35409951	35503752	PAMR1	25891	0.0211408	1.64	0.533333
Only	3.30735	chr11	+	123971501	123972500	-14162	5_Distal_Region	NM_052959	123986662	123995461	PANX3	116337	0.0442972	2.6	0.266667
Only	3.96832	chr11	+	125112001	125114500	-6897	5_Proximal_Region	NM_138294	125121397	125124953	PATE1	160065	0.00614087	1.75	0.5
Only	3.96832	chr11	-	31784501	31787000	2455	WithinGene_Proximal_Region	NM_001604	31762915	31789455	PAX6	5080	0.0134939	2.05882	0.6
Only	3.90689	chr11	-	31807001	31809000	-10916	5_Distal_Region	NM_001127612	31762915	31796085	PAX6	5080	0.0285	2.07143	0.5
Only	4.97974	chr11	-	31813001	31824000	-16916	5_Distal_Region	NM_001127612	31762915	31796085	PAX6	5080	9.41e-06	2.19403	2.66667
Only	3.85798	chr11	-	31852001	31854000	-55916	5_Distal_Region	NM_001127612	31762915	31796085	PAX6	5080	0.00205274	4.83333	0.766667
Only	3.30735	chr11	-	31892001	31893000	-95916	5_Distal_Region	NM_001127612	31762915	31796085	PAX6	5080	0.0291122	6	0.333333
Only	4.06507	chr11	-	31903501	31906500	-107416	5_Distal_Region	NM_001127612	31762915	31796085	PAX6	5080	0.0175677	3	0.866667
Only	5.33279	chr11	+	14623001	14640000	1157	WithinGene_Core_Region	NM_000922	14621844	14850178	PDE3B	5140	0.000433955	1.52941	2.7
Only	3.5	chr11	+	14749501	14750500	127657	WithinGene_Distal_Region	NM_000922	14621844	14850178	PDE3B	5140	0.0465711	3.5	0.333333
Only	3.40689	chr11	+	14835001	14836000	213157	WithinGene_Distal_Region	NM_000922	14621844	14850178	PDE3B	5140	0.0413483	4.33333	0.333333
Only	3.80735	chr11	+	93964001	93966000	23880	WithinGene_Distal_Region	NM_152431	93940121	93994234	PIWIL4	143689	0.0471055	2	0.466667
Only	3.30735	chr11	+	94060501	94061500	66267	3_Distal_Region	NM_152431	93940121	93994234	PIWIL4	143689	0.0323961	7	0.4
Only	3.30735	chr11	-	110718001	110719000	9189	3_Proximal_Region	NM_006235	110728189	110755367	POU2AF1	5450	0.0291576	6.5	0.366667
Only	3.96832	chr11	-	110746501	110749000	6367	WithinGene_Proximal_Region	NM_006235	110728189	110755367	POU2AF1	5450	0.0276866	2.2	0.6
Only	3.75489	chr11	+	119671001	119673000	54841	WithinGene_Distal_Region	NM_014352	119616160	119695863	POU2F3	25833	0.0283019	2.25	0.5
Only	4.30735	chr11	+	45096501	45100500	24362	WithinGene_Distal_Region	NM_020229	45072139	45203479	PRDM11	56981	0.0235033	1.92857	0.866667
Only	4.24018	chr11	+	45108001	45111500	35862	WithinGene_Distal_Region	NM_020229	45072139	45203479	PRDM11	56981	0.000854933	2.57895	1
Only	4.00896	chr11	-	14578501	14581000	40756	WithinGene_Distal_Region	NM_148976	14482998	14621756	PSMA1	5682	0.0246445	2.5	0.7
Only	4.06507	chr11	-	14617001	14620000	1756	WithinGene_Core_Region	NM_148976	14482998	14621756	PSMA1	5682	0.0159236	2.35294	0.766667
Only	3.30735	chr11	-	18788501	18789500	-18536	5_Distal_Region	NM_032781	18706050	18769965	PTPN5	84867	0.0307669	6.5	0.366667
Only	3.59984	chr11	-	18790001	18791500	-20036	5_Distal_Region	NM_032781	18706050	18769965	PTPN5	84867	0.0207314	4.2	0.533333
Only	3.40689	chr11	-	18804501	18805500	-34536	5_Distal_Region	NM_032781	18706050	18769965	PTPN5	84867	0.0400004	3	0.266667
Only	4.39232	chr11	-	18808001	18812500	-38036	5_Distal_Region	NM_032781	18706050	18769965	PTPN5	84867	0.0342665	1.4878	0.666667
Only	3.85798	chr11	-	119244001	119246000	-139356	5_Distal_Region	NM_203286	119050308	119104645	PVRL1	5818	0.00104181	4.14286	0.733333
Only	3.40689	chr11	-	87356001	87357000	129078	3_Distal_Region	NM_022337	87486078	87548247	RAB38	23682	0.0454638	3	0.333333
Only	4.4991	chr11	+	107337501	107343000	33015	WithinGene_Distal_Region	NM_017516	107304486	107339418	RAB39	83871	0.00194541	2	1.23333
Only	4.24018	chr11	+	36548001	36551500	1863	WithinGene_Core_Region	NM_000448	36546138	36557886	RAG1	5896	0.0474805	1.64286	0.6
Only	4.25489	chr11	+	7070501	7074500	1546	3_Core_Region	NM_014469	7066740	7068955	RBMXL2	27288	0.0039145	1.96296	0.866667
Only	4.28136	chr11	+	7080001	7084000	11046	3_Distal_Region	NM_014469	7066740	7068955	RBMXL2	27288	0.0222166	2.11538	0.966667
Only	4.28136	chr11	+	31986501	31990500	-78552	5_Distal_Region	NM_002901	32069052	32083847	RCN1	5954	0.010246	1.74194	0.766667
Only	4.62551	chr11	+	32170501	32177000	86654	3_Distal_Region	NM_002901	32069052	32083847	RCN1	5954	0.0120893	1.52632	1
Only	5.10099	chr11	+	32211501	32224500	127654	3_Distal_Region	NM_002901	32069052	32083847	RCN1	5954	0.000205446	2.01149	2.93333
Only	3.30735	chr11	+	124218001	124219000	-21514	5_Distal_Region	NM_022370	124240514	124256580	ROBO3	64221	0.0455859	3.25	0.3
Only	3.96832	chr11	+	61794501	61797000	296	WithinGene_Core_Region	NM_002411	61794205	61797204	SCGB2A2	4250	0.0103028	2.33333	0.666667
Only	4.28136	chr11	-	123062501	123066500	-31976	5_Distal_Region	NM_018400	123005104	123030525	SCN3B	55800	0.0019923	2.5	1.1
Only	3.5	chr11	-	94697501	94698500	-93607	5_Distal_Region	NM_144665	94545780	94603894	SESN3	143686	0.0255971	6	0.333333
Only	4.36923	chr11	+	62803001	62807500	-6505	5_Proximal_Region	NM_001039752	62814005	62835822	SLC22A10	387775	0.047724	1.63158	0.8
Only	3.30735	chr11	+	62815501	62816500	1496	WithinGene_Core_Region	NM_001039752	62814005	62835822	SLC22A10	387775	0.0287759	3	0.266667
Only	3.30735	chr11	+	63998001	63999000	-80673	5_Distal_Region	NM_018484	64079673	64095575	SLC22A11	55867	0.0291803	7	0.4
Only	3.9265	chr11	+	64037001	64039500	-40173	5_Distal_Region	NM_018484	64079673	64095575	SLC22A11	55867	0.0220092	1.83333	0.5
Only	3.40689	chr11	+	64040501	64041500	-38173	5_Distal_Region	NM_018484	64079673	64095575	SLC22A11	55867	0.0323961	6.5	0.366667
Only	4.09984	chr11	+	64052501	64055500	-24173	5_Distal_Region	NM_018484	64079673	64095575	SLC22A11	55867	0.00336696	2.73333	0.866667
Only	3.30735	chr11	-	62592001	62593000	10989	3_Distal_Region	NM_001136506	62603989	62668269	SLC22A24	283238	0.0443489	2.6	0.266667
Only	4.00896	chr11	-	62594001	62596500	7489	3_Proximal_Region	NM_001136506	62603989	62668269	SLC22A24	283238	0.0106106	3.09091	0.766667
Only	4.25489	chr11	-	62658001	62662000	6269	WithinGene_Proximal_Region	NM_001136506	62603989	62668269	SLC22A24	283238	0.018896	1.44444	0.533333
Only	3.79248	chr11	-	62665001	62666500	1769	WithinGene_Core_Region	NM_001136506	62603989	62668269	SLC22A24	283238	0.0163321	4	0.5
Only	4.78136	chr11	+	62895501	62903500	1665	WithinGene_Core_Region	NM_080866	62893836	62934288	SLC22A9	114571	0.00261564	1.65152	1.43333
Only	3.85798	chr11	+	62950501	62952500	16213	3_Distal_Region	NM_080866	62893836	62934288	SLC22A9	114571	0.0348617	2.7	0.566667
Only	4.06507	chr11	-	107097501	107100500	-9504	5_Proximal_Region	NM_003063	107083310	107087997	SLN	6588	0.0459793	1.77273	0.566667
Only	4.29676	chr11	-	107105001	107108500	-17004	5_Distal_Region	NM_003063	107083310	107087997	SLN	6588	0.0117596	1.96	0.8
Only	3.30735	chr11	-	130142501	130143500	107475	3_Distal_Region	NM_014758	130250975	130291592	SNX19	399979	0.00577036	12	0.366667
Only	3.58746	chr11	-	130426501	130427500	-134909	5_Distal_Region	NM_014758	130250975	130291592	SNX19	399979	0.0318274	2.8	0.3
Shift	3.66695	chr11	+	120795501	120797000	-31170	5_Distal_Region	NM_003105	120828170	121009681	SORL1	6653	0.00907317	7	0.6
Shift	3.30735	chr11	+	120884001	120885000	55831	WithinGene_Distal_Region	NM_003105	120828170	121009681	SORL1	6653	0.0109943	14	0.433333
Shift	3.40689	chr11	+	120935501	120936500	107331	WithinGene_Distal_Region	NM_003105	120828170	121009681	SORL1	6653	0.00522578	15	0.466667
Shift	3.75489	chr11	+	120938501	120940500	110331	WithinGene_Distal_Region	NM_003105	120828170	121009681	SORL1	6653	0.0303472	2.45455	0.533333
Only	3.30735	chr11	-	15756001	15757000	187571	3_Distal_Region	NM_033326	15944571	16454511	SOX6	55553	0.020629	4.33333	0.333333
Only	3.30735	chr11	-	15831501	15832500	112071	3_Distal_Region	NM_033326	15944571	16454511	SOX6	55553	0.0386272	4.66667	0.366667
Only	3.30735	chr11	-	16090501	16091500	289489	WithinGene_Distal_Region	NM_017508	15944571	16380989	SOX6	55553	0.041353	4.66667	0.366667
Only	3.5	chr11	-	16258501	16259500	121489	WithinGene_Distal_Region	NM_017508	15944571	16380989	SOX6	55553	0.0129468	7.5	0.433333
Only	4.13378	chr11	-	16421001	16424000	30511	WithinGene_Distal_Region	NM_033326	15944571	16454511	SOX6	55553	0.00193091	2.5625	0.833333
Only	4.04849	chr11	-	16578001	16580500	-123490	5_Distal_Region	NM_033326	15944571	16454511	SOX6	55553	0.0404506	2.42857	0.666667
Only	4.68129	chr11	+	13848501	13855500	-84989	5_Distal_Region	NM_006108	13940489	14246231	SPON1	10418	0.00162959	2.13333	1.7
Only	3.30735	chr11	+	14004001	14005000	63512	WithinGene_Distal_Region	NM_006108	13940489	14246231	SPON1	10418	0.0386363	4.66667	0.366667
Only	3.59984	chr11	+	14196501	14198000	256012	WithinGene_Distal_Region	NM_006108	13940489	14246231	SPON1	10418	0.0218847	3	0.466667
Only	4.33289	chr11	-	8440501	8444500	127579	WithinGene_Distal_Region	NM_030906	8369993	8572079	STK33	65975	0.00453918	2.07407	0.966667
Only	4.56507	chr11	-	8452501	8458500	113579	WithinGene_Distal_Region	NM_030906	8369993	8572079	STK33	65975	0.0019895	1.67347	1.1
Only	3.30735	chr11	-	8484001	8485000	87079	WithinGene_Distal_Region	NM_030906	8369993	8572079	STK33	65975	0.0183155	6	0.333333
Only	3.9265	chr11	-	8536501	8539000	33079	WithinGene_Distal_Region	NM_030906	8369993	8572079	STK33	65975	0.0142474	2.42857	0.666667
Only	3.85798	chr11	-	22877001	22879000	-69043	5_Distal_Region	NM_148893	22800173	22807958	SVIP	258010	0.0132884	3.71429	0.633333
Only	3.96832	chr11	-	22879001	22881500	-71043	5_Distal_Region	NM_148893	22800173	22807958	SVIP	258010	0.00758189	2.90909	0.7
Only	3.30735	chr11	-	22882001	22883000	-74043	5_Distal_Region	NM_148893	22800173	22807958	SVIP	258010	0.0392452	1.85714	0.2
Only	3.30735	chr11	-	45253001	45254000	10460	WithinGene_Distal_Region	NM_020826	45218428	45264460	SYT13	57586	0.041353	4.66667	0.366667
Only	3.85798	chr11	-	45283001	45285000	-18541	5_Distal_Region	NM_020826	45218428	45264460	SYT13	57586	0.020426	2.16667	0.466667
Only	4.08696	chr11	-	45321501	45324000	-57041	5_Distal_Region	NM_020826	45218428	45264460	SYT13	57586	0.0116866	2.3125	0.7
Only	4.47974	chr11	-	45327001	45332500	-62541	5_Distal_Region	NM_020826	45218428	45264460	SYT13	57586	0.00572225	1.69767	1
Only	4.28136	chr11	+	120541001	120545000	62417	WithinGene_Distal_Region	NM_005422	120478584	120566725	TECTA	7007	0.00243756	1.77419	0.8
Only	4.7608	chr11	+	120568501	120576000	1776	3_Core_Region	NM_005422	120478584	120566725	TECTA	7007	0.00230929	1.76271	1.5
Only	3.40689	chr11	+	129115501	129116500	-74450	5_Distal_Region	NM_138788	129190950	129235108	TMEM45B	120224	0.0323913	6	0.333333
Only	3.75489	chr11	+	117418001	117420000	-32936	5_Distal_Region	NM_019894	117452936	117495766	TMPRSS4	56649	0.00763955	4.33333	0.666667
Only	3.85798	chr11	-	119364501	119366500	120703	3_Distal_Region	NM_012101	119487203	119514073	TRIM29	23650	0.0325464	2.33333	0.533333
Only	3.66695	chr11	-	100775501	100777000	50504	3_Distal_Region	NM_004621	100827504	100959869	TRPC6	7225	0.0339879	2.44444	0.433333
Only	3.59984	chr11	+	44814501	44816000	71950	WithinGene_Distal_Region	NM_130783	44742551	44910551	TSPAN18	90139	0.0318018	2.33333	0.4
Only	3.9265	chr11	+	44837001	44839500	94450	WithinGene_Distal_Region	NM_130783	44742551	44910551	TSPAN18	90139	0.0419705	1.83333	0.5
Only	3.75489	chr11	+	88517501	88519500	-31187	5_Distal_Region	NM_000372	88550687	88668575	TYR	7299	0.0481264	2.27273	0.466667
Only	3.9265	chr11	+	88564501	88567000	13814	WithinGene_Distal_Region	NM_000372	88550687	88668575	TYR	7299	0.00384936	2.2	0.6
Only	3.80735	chr11	+	88602001	88604000	51314	WithinGene_Distal_Region	NM_000372	88550687	88668575	TYR	7299	0.00237175	5.6	0.766667
Only	3.59984	chr11	+	88629501	88631000	78814	WithinGene_Distal_Region	NM_000372	88550687	88668575	TYR	7299	0.0142674	4	0.5
Only	3.40689	chr11	+	121899001	121900000	-131607	5_Distal_Region	NM_032873	122031607	122190397	UBASH3B	84959	0.0291848	7.5	0.433333
Only	3.75489	chr11	+	11746001	11748000	-71545	5_Distal_Region	NM_017944	11819545	11937448	USP47	55031	0.0181947	2.36364	0.5
Shift	3.59984	chr11	+	123465001	123466500	-24820	5_Distal_Region	NM_198315	123491320	123500753	VWA5A	4013	0.0327799	4	0.5
Shift	3.30735	chr11	+	123467001	123468000	-23320	5_Distal_Region	NM_198315	123491320	123500753	VWA5A	4013	0.0455859	3.25	0.3
Only	5.25761	chr11	+	32418001	32433500	4141	WithinGene_Proximal_Region	NR_023920	32413860	32418196	WIT1	51352	6.61e-05	2.04854	3.6
Only	3.40689	chr11	-	75663001	75664000	-67779	5_Distal_Region	NM_004626	75575017	75595222	WNT11	7481	0.0360141	4.66667	0.366667
Only	4.06507	chr11	-	32233001	32236000	129900	3_Distal_Region	NM_024426	32365900	32413663	WT1	7490	0.0049877	2.05	0.7
Only	4.09984	chr11	-	32298001	32301000	64900	3_Distal_Region	NM_024426	32365900	32413663	WT1	7490	0.0247195	2	0.7
Only	3.9265	chr11	-	32365001	32367500	46163	WithinGene_Distal_Region	NM_024426	32365900	32413663	WT1	7490	0.00582694	4.125	0.833333
Only	3.5	chr11	-	32370501	32371500	42163	WithinGene_Distal_Region	NM_024426	32365900	32413663	WT1	7490	0.00269857	14	0.433333
Only	4.18129	chr11	-	32382501	32386000	27663	WithinGene_Distal_Region	NM_024426	32365900	32413663	WT1	7490	0.0494003	1.67857	0.633333
Only	5.042	chr11	-	32386501	32398000	15663	WithinGene_Distal_Region	NM_024426	32365900	32413663	WT1	7490	0.000594324	1.83721	2.4
Only	4.00896	chr11	+	19074001	19076500	-18767	5_Distal_Region	NM_019028	19095267	19154543	ZDHHC13	54503	0.039253	1.71429	0.5
Only	3.79248	chr11	+	19082501	19084000	-11267	5_Distal_Region	NM_019028	19095267	19154543	ZDHHC13	54503	0.0243933	4	0.6
Only	3.30735	chr12	-	9149001	9150000	9825	WithinGene_Proximal_Region	NM_000014	9111570	9159825	A2M	2	0.0307575	7	0.4
Only	4.4991	chr12	+	7339501	7345000	-3194	5_Proximal_Region	NM_001080454	7348194	7372236	ACSM4	341392	0.0106874	1.78571	1.1
Only	3.66695	chr12	+	7371501	7373000	23307	WithinGene_Distal_Region	NM_001080454	7348194	7372236	ACSM4	341392	0.0327472	2.75	0.466667
Only	3.59984	chr12	+	80144001	80145500	148062	WithinGene_Distal_Region	NM_024560	79995939	80173713	ACSS3	79611	0.0312941	2.57143	0.366667
Only	4.06507	chr12	-	42109001	42112000	119991	WithinGene_Distal_Region	NM_025003	42034278	42231991	ADAMTS20	80070	8.77e-05	3.41667	0.966667
Only	4.71103	chr12	-	42141501	42148500	83491	WithinGene_Distal_Region	NM_025003	42034278	42231991	ADAMTS20	80070	0.00429339	1.84615	1.46667
Only	3.59984	chr12	-	42176001	42177500	54491	WithinGene_Distal_Region	NM_025003	42034278	42231991	ADAMTS20	80070	0.0377563	4.75	0.5
Only	4.61691	chr12	-	42257001	42263000	-25010	5_Distal_Region	NM_025003	42034278	42231991	ADAMTS20	80070	0.000731033	2	1.4
Only	3.40689	chr12	-	42272001	42273000	-40010	5_Distal_Region	NM_025003	42034278	42231991	ADAMTS20	80070	0.0360838	4	0.3
Only	4.16695	chr12	-	42314501	42317500	-82510	5_Distal_Region	NM_025003	42034278	42231991	ADAMTS20	80070	0.000874322	3.14286	1
Only	5.30906	chr12	+	84217001	84230500	18835	WithinGene_Distal_Region	NM_006982	84198166	84219692	ALX1	8092	7.31e-07	2.12371	3.63333
Only	4.66618	chr12	+	84237001	84244000	17309	3_Distal_Region	NM_006982	84198166	84219692	ALX1	8092	1.83e-05	2.54054	1.9
Only	3.30735	chr12	+	84244501	84245500	24809	3_Distal_Region	NM_006982	84198166	84219692	ALX1	8092	0.00708387	6.5	0.366667
Only	5.86219	chr12	+	84247501	84284000	27809	3_Distal_Region	NM_006982	84198166	84219692	ALX1	8092	4.38e-06	1.89695	7.83333
Only	4.41504	chr12	+	84305001	84309500	85309	3_Distal_Region	NM_006982	84198166	84219692	ALX1	8092	0.00863776	1.96774	1
Only	4.30735	chr12	+	84316001	84320000	96309	3_Distal_Region	NM_006982	84198166	84219692	ALX1	8092	0.00606029	1.74194	0.766667
Only	3.30735	chr12	+	84335001	84336000	115309	3_Distal_Region	NM_006982	84198166	84219692	ALX1	8092	0.00288063	13	0.4
Only	5.01821	chr12	+	84336501	84347500	116809	3_Distal_Region	NM_006982	84198166	84219692	ALX1	8092	0.00478078	1.55102	1.8
Only	3.30735	chr12	+	84371001	84372000	151309	3_Distal_Region	NM_006982	84198166	84219692	ALX1	8092	0.0403273	12	0.366667
Shift	3.9265	chr12	-	5510001	5512500	29577	3_Distal_Region	NM_020373	5542077	5925659	ANO2	57101	0.00988547	2.125	0.6
Shift	4.80176	chr12	-	5740001	5748500	177159	WithinGene_Distal_Region	NM_020373	5542077	5925659	ANO2	57101	0.00478282	1.55405	1.36667
Shift	3.75489	chr12	-	5762001	5764000	161659	WithinGene_Distal_Region	NM_020373	5542077	5925659	ANO2	57101	0.0161858	3	0.6
Shift	3.85798	chr12	-	5766501	5768500	157159	WithinGene_Distal_Region	NM_020373	5542077	5925659	ANO2	57101	0.0208043	2	0.466667
Shift	4.09984	chr12	-	5825501	5828500	97159	WithinGene_Distal_Region	NM_020373	5542077	5925659	ANO2	57101	0.00680262	2.10526	0.7
Only	3.30735	chr12	+	99709001	99710000	-2504	5_Proximal_Region	NM_178826	99712504	100046550	ANO4	121601	0.0113267	10	0.3
Only	3.73108	chr12	+	99796501	99798000	83997	WithinGene_Distal_Region	NM_178826	99712504	100046550	ANO4	121601	0.0358566	3.28571	0.533333
Only	4.25489	chr12	+	47138001	47142000	-10714	5_Distal_Region	NM_012404	47152714	47153110	ANP32D	23519	0.00851213	1.89286	0.833333
Only	4.06507	chr12	-	7636001	7639000	54262	3_Distal_Region	NM_001644	7693262	7709769	APOBEC1	339	0.0072198	3	0.866667
Only	4.18129	chr12	+	106776501	106780000	81951	3_Distal_Region	NM_203436	106692291	106694550	ASCL4	121549	0.0326768	2	0.766667
Only	4.00896	chr12	-	61808001	61810500	15982	3_Distal_Region	NM_000706	61826482	61832857	AVPR1A	552	0.0422696	1.7	0.466667
Only	4.66618	chr12	-	61823001	61830000	2857	WithinGene_Proximal_Region	NM_000706	61826482	61832857	AVPR1A	552	0.00100084	1.97917	1.56667
Only	3.80735	chr12	-	61889501	61891500	-56644	5_Distal_Region	NM_000706	61826482	61832857	AVPR1A	552	0.0107154	3	0.6
Only	3.9542	chr12	-	61906501	61908500	-73644	5_Distal_Region	NM_000706	61826482	61832857	AVPR1A	552	0.0294926	1.9375	0.5
Only	3.96832	chr12	-	61936501	61939000	-103644	5_Distal_Region	NM_000706	61826482	61832857	AVPR1A	552	0.0146782	2.0625	0.566667
Only	4.04849	chr12	-	13505001	13507500	-84089	5_Distal_Region	NM_182558	13415289	13420912	C12orf36	283422	0.0150521	2.76923	0.766667
Only	3.96832	chr12	+	47165501	47168000	2949	WithinGene_Proximal_Region	NM_152319	47162552	47176562	C12orf54	121273	0.0381889	1.94118	0.533333
Only	3.80735	chr12	+	95545001	95547000	-18883	5_Distal_Region	NM_198520	95565883	95683179	C12orf63	374467	0.043045	2.07692	0.466667
Only	4.66618	chr12	+	95736001	95743000	52822	3_Distal_Region	NM_198520	95565883	95683179	C12orf63	374467	0.016966	2.4359	1.86667
Only	3.30735	chr12	+	104378001	104379000	88576	3_Distal_Region	NM_001145199	104248543	104289425	C12orf75	387882	0.0225361	9	0.266667
Only	3.80735	chr12	+	104382501	104384500	93076	3_Distal_Region	NM_001145199	104248543	104289425	C12orf75	387882	0.00337693	3.375	0.633333
Shift	3.40689	chr12	+	2455001	2456000	422325	WithinGene_Distal_Region	NM_199460	2032676	2677376	CACNA1C	775	0.00593834	13	0.4
Shift	4.85755	chr12	+	2470501	2479500	437825	WithinGene_Distal_Region	NM_199460	2032676	2677376	CACNA1C	775	0.00191292	1.58442	1.5
Shift	4.62551	chr12	+	2521001	2527500	488325	WithinGene_Distal_Region	NM_199460	2032676	2677376	CACNA1C	775	0.0316105	1.45902	0.933333
Shift	3.9265	chr12	+	2599001	2601500	566325	WithinGene_Distal_Region	NM_199460	2032676	2677376	CACNA1C	775	0.0051401	3.44444	0.733333
Shift	3.5	chr12	+	2641001	2642000	608325	WithinGene_Distal_Region	NM_199460	2032676	2677376	CACNA1C	775	0.0240661	7	0.4
Only	5.29547	chr12	+	65750501	65767500	-181827	5_Distal_Region	NM_018448	65949327	65994655	CAND1	55832	1.9e-06	2.11111	4
Only	3.40689	chr12	+	65882001	65883000	-66327	5_Distal_Region	NM_018448	65949327	65994655	CAND1	55832	0.0360141	4.66667	0.366667
Only	4.91585	chr12	+	65888501	65898500	-50827	5_Distal_Region	NM_018448	65949327	65994655	CAND1	55832	0.000291526	1.68354	1.8
Only	3.80735	chr12	+	118860501	118862500	-49530	5_Distal_Region	NM_207311	118912030	119016682	CCDC64	92558	0.0264861	2.8	0.6
Only	3.59984	chr12	+	118908501	118910000	-2030	5_Proximal_Region	NM_207311	118912030	119016682	CCDC64	92558	0.0255239	2.375	0.366667
Only	3.40689	chr12	+	118929001	118930000	16971	WithinGene_Distal_Region	NM_207311	118912030	119016682	CCDC64	92558	0.0307669	6.5	0.366667
Only	4.13378	chr12	+	4213001	4216000	-37162	5_Distal_Region	NM_001759	4253162	4284782	CCND2	894	0.0451073	1.81818	0.6
Only	4.47974	chr12	+	4245001	4250500	-2662	5_Proximal_Region	NM_001759	4253162	4284782	CCND2	894	0.0179608	1.62222	0.933333
Only	3.40689	chr12	+	4277501	4278500	24339	WithinGene_Distal_Region	NM_001759	4253162	4284782	CCND2	894	0.0400657	3.5	0.333333
Only	4.54737	chr12	-	9797501	9803500	1264	WithinGene_Core_Region	NR_026672	9798430	9804764	CD69	969	0.00245665	1.92857	1.3
Only	4.16695	chr12	-	9804501	9807500	2736	Overlap_TSS	NM_001781	9796350	9804764	CD69	969	0.00839105	2.04762	0.733333
Only	3.30735	chr12	+	10016501	10017500	1227	WithinGene_Core_Region	NM_201623	10015274	10029461	CLEC12A	160364	0.0268077	3.25	0.3
Only	4.39232	chr12	+	8540501	8545000	-12402	5_Distal_Region	NM_080387	8557402	8566227	CLEC4D	338339	0.0123334	1.85294	0.966667
Only	4.16695	chr12	+	8549501	8552500	-4902	5_Proximal_Region	NM_080387	8557402	8566227	CLEC4D	338339	0.0107972	2.44444	0.866667
Only	4.93707	chr12	+	8556501	8566500	-901	Overlap_TSS	NM_080387	8557402	8566227	CLEC4D	338339	0.000754786	1.77922	2
Only	3.40689	chr12	+	8520501	8521500	20644	WithinGene_Distal_Region	NM_001007033	8499857	8522193	CLEC6A	93978	0.0360838	4	0.3
Only	4.13378	chr12	+	39636501	39639500	263877	WithinGene_Distal_Region	NM_175038	39372624	39750361	CNTN1	1272	0.017238	2.21053	0.766667
Only	3.30735	chr12	+	39659001	39660000	286377	WithinGene_Distal_Region	NM_175038	39372624	39750361	CNTN1	1272	0.0205276	14	0.433333
Only	3.66695	chr12	+	110135501	110137000	179290	WithinGene_Distal_Region	NM_015267	109956211	110272739	CUX2	23316	0.0431943	3.16667	0.433333
Only	3.30735	chr12	+	110162501	110163500	206290	WithinGene_Distal_Region	NM_015267	109956211	110272739	CUX2	23316	0.0455859	3.25	0.3
Only	3.59984	chr12	-	43651501	43653000	41805	3_Distal_Region	NM_001004329	43694805	43731149	DBX2	440097	0.0152491	5	0.533333
Only	4.13378	chr12	-	43658501	43661500	33305	3_Distal_Region	NM_001004329	43694805	43731149	DBX2	440097	0.0141645	1.79167	0.633333
Only	4.41504	chr12	-	43662501	43667000	27805	3_Distal_Region	NM_001004329	43694805	43731149	DBX2	440097	0.00179102	2.28571	1.2
Only	3.30735	chr12	-	43679501	43680500	14305	3_Distal_Region	NM_001004329	43694805	43731149	DBX2	440097	0.0200919	4.33333	0.333333
Only	4.76818	chr12	-	43682501	43690500	4305	3_Proximal_Region	NM_001004329	43694805	43731149	DBX2	440097	0.000695512	1.81356	1.6
Only	4.78136	chr12	-	43691001	43699000	32149	WithinGene_Distal_Region	NM_001004329	43694805	43731149	DBX2	440097	0.0221275	1.43421	1.1
Only	3.40689	chr12	-	43720001	43721000	10149	WithinGene_Distal_Region	NM_001004329	43694805	43731149	DBX2	440097	0.0229968	3.75	0.366667
Only	5.07384	chr12	-	43723001	43735000	3851	Overlap_TSS	NM_001004329	43694805	43731149	DBX2	440097	0.00293237	1.78261	2.4
Only	4.09984	chr12	-	53391501	53394500	-63085	5_Distal_Region	NM_053283	53324641	53328416	DCD	117159	0.00737339	2.33333	0.8
Only	3.9265	chr12	-	9412001	9414500	47054	3_Distal_Region	NM_004400	9461554	9492035	DDX12	440081	0.040182	2.06667	0.533333
Shift	3.5	chr12	-	62102501	62103500	135459	3_Distal_Region	NM_173812	62238959	62348621	DPY19L2	283417	0.0487494	3.5	0.333333
Shift	3.80735	chr12	-	62127001	62129000	109959	3_Distal_Region	NM_173812	62238959	62348621	DPY19L2	283417	0.00654693	3.85714	0.666667
Shift	3.75489	chr12	-	62180001	62182000	56959	3_Distal_Region	NM_173812	62238959	62348621	DPY19L2	283417	0.0375907	2.16667	0.466667
Only	3.85798	chr12	+	11578501	11580500	-113554	5_Distal_Region	NM_001987	11694054	11939592	ETV6	2120	0.00520153	3.625	0.7
Only	3.40689	chr12	+	11601501	11602500	-91554	5_Distal_Region	NM_001987	11694054	11939592	ETV6	2120	0.0370269	4.66667	0.366667
Only	4.04849	chr12	+	11605501	11608000	-86054	5_Distal_Region	NM_001987	11694054	11939592	ETV6	2120	0.0161359	2.83333	0.733333
Only	4.13378	chr12	-	60858001	60861000	11818	WithinGene_Distal_Region	NM_178539	60388307	60872818	FAM19A2	338811	0.0125716	2.47059	0.833333
Only	4.13378	chr12	-	60874501	60877500	-1683	5_Core_Region	NM_178539	60388307	60872818	FAM19A2	338811	0.000122873	3.63636	0.966667
Only	3.75489	chr12	+	29083001	29085000	-182864	5_Distal_Region	NM_018099	29267864	29378273	FAR2	55711	0.0484776	2.25	0.5
Only	3.80735	chr12	+	29236501	29238500	-29364	5_Distal_Region	NM_018099	29267864	29378273	FAR2	55711	0.0410507	2	0.466667
Only	3.75489	chr12	+	29266501	29268500	-1363	Overlap_TSS	NM_018099	29267864	29378273	FAR2	55711	0.00317791	3.71429	0.633333
Only	3.58746	chr12	-	4372001	4373000	-12846	5_Distal_Region	NM_020638	4347653	4359155	FGF23	8074	0.0476655	3.5	0.333333
Only	4.61691	chr12	-	4390001	4396000	17568	3_Distal_Region	NM_020996	4413568	4425041	FGF6	2251	0.0263986	1.45614	0.866667
Only	3.73108	chr12	-	108229501	108231000	408	WithinGene_Core_Region	NM_213596	108200165	108231408	FOXN4	121643	0.0309425	3	0.466667
Only	3.90689	chr12	-	108240501	108242500	-9093	5_Proximal_Region	NM_213596	108200165	108231408	FOXN4	121643	0.0343425	2.63636	0.6
Only	3.66695	chr12	-	131233501	131235000	11869	3_Distal_Region	NM_021808	131246869	131256526	GALNT9	50614	0.0238705	2.33333	0.4
Only	3.40689	chr12	-	131342001	131343000	72978	WithinGene_Distal_Region	NM_001122636	131246869	131415978	GALNT9	50614	0.0287759	3	0.266667
Only	4.00896	chr12	-	131383001	131385500	30478	WithinGene_Distal_Region	NM_001122636	131246869	131415978	GALNT9	50614	0.0100436	2.33333	0.666667
Only	3.59984	chr12	-	53289001	53290500	13	WithinGene_Core_Region	NR_003039	53288237	53290513	GLYCAM1	644076	0.0339075	3	0.466667
Only	4.04849	chr12	+	129985501	129988000	-16404	5_Distal_Region	NM_198827	130004404	130191961	GPR133	283383	0.00623149	3.08333	0.833333
Only	4.16695	chr12	-	13512001	13515000	90676	3_Distal_Region	NM_000834	13605676	14024289	GRIN2B	2904	0.00194675	2.52941	0.866667
Only	3.85798	chr12	-	13517501	13519500	86176	3_Distal_Region	NM_000834	13605676	14024289	GRIN2B	2904	0.0328087	3	0.6
Only	4.46832	chr12	-	13791501	13796500	227789	WithinGene_Distal_Region	NM_000834	13605676	14024289	GRIN2B	2904	0.0302693	1.56818	0.833333
Only	3.73108	chr12	-	13937001	13938500	85789	WithinGene_Distal_Region	NM_000834	13605676	14024289	GRIN2B	2904	0.0411986	4	0.5
Only	3.40689	chr12	-	13951001	13952000	72289	WithinGene_Distal_Region	NM_000834	13605676	14024289	GRIN2B	2904	0.0413483	4.33333	0.333333
Shift	4.56507	chr12	-	65481001	65487000	-121809	5_Distal_Region	NM_021150	65027490	65359192	GRIP1	85329	0.00460487	1.64583	1.03333
Only	4.39232	chr12	+	21416501	21421000	-567	Overlap_TSS	NM_000415	21417068	21424180	IAPP	3375	0.00140898	2.06667	1.06667
Only	3.30735	chr12	-	66855001	66856000	-15213	5_Distal_Region	NM_000619	66834816	66839788	IFNG	3458	0.0307575	7	0.4
Only	3.96832	chr12	-	66929501	66932000	1548	WithinGene_Core_Region	NM_020525	66928291	66933548	IL22	50616	0.0149117	2.5	0.7
Only	3.5	chr12	-	66944001	66945000	-10453	5_Distal_Region	NM_020525	66928291	66933548	IL22	50616	0.0229602	4.33333	0.333333
Only	3.96832	chr12	-	66864001	66866500	14895	3_Distal_Region	NM_018402	66881395	66905838	IL26	55801	0.0139559	3.09091	0.766667
Only	5.46678	chr12	-	66866501	66888000	17838	WithinGene_Distal_Region	NM_018402	66881395	66905838	IL26	55801	5.2e-06	1.90132	4.56667
Only	4.86923	chr12	-	66892501	66901500	4338	WithinGene_Proximal_Region	NM_018402	66881395	66905838	IL26	55801	0.0005813	1.79412	1.8
Only	3.80735	chr12	+	64881001	64883000	11757	WithinGene_Distal_Region	NM_007199	64869244	64934659	IRAK3	11213	0.000326042	5.6	0.766667
Only	4.9265	chr12	+	64886001	64896000	16757	WithinGene_Distal_Region	NM_007199	64869244	64934659	IRAK3	11213	0.0243745	1.71795	1.86667
Only	4.82663	chr12	+	64932001	64940500	62757	WithinGene_Distal_Region	NM_007199	64869244	64934659	IRAK3	11213	0.0112258	1.59722	1.43333
Only	4.28136	chr12	+	4901001	4905000	3318	3_Proximal_Region	NM_000217	4889333	4897683	KCNA1	3736	0.0211785	1.83333	0.833333
Only	4.51821	chr12	+	4966001	4971500	-51845	5_Distal_Region	NM_002234	5023345	5026210	KCNA5	3741	0.00850386	1.76744	1.1
Only	4.04849	chr12	+	4973501	4976000	-47345	5_Distal_Region	NM_002234	5023345	5026210	KCNA5	3741	0.0298196	1.7	0.466667
Only	3.59984	chr12	+	4824501	4826000	35899	WithinGene_Distal_Region	NM_002235	4788602	4830538	KCNA6	3742	0.03964	3.5	0.5
Only	4.24018	chr12	-	53677001	53680500	-12278	5_Distal_Region	NM_001136030	53630131	53664723	KIAA0748	9840	0.0284316	1.46875	0.5
Only	3.30735	chr12	+	10332501	10333500	-14816	5_Distal_Region	NM_001114396	10348316	10361117	KLRD1	3824	0.0323768	6.5	0.366667
Only	5.37604	chr12	+	10342501	10361500	-5815	Overlap_TSS	NM_001114396	10348316	10361117	KLRD1	3824	5.09e-05	1.94656	4.13333
Only	3.58746	chr12	-	51334001	51335000	-1775	5_Core_Region	NM_000423	51324608	51332226	KRT2	3849	0.0100503	5.33333	0.433333
Only	3.59984	chr12	-	51279501	51281000	589	WithinGene_Core_Region	NM_080747	51265639	51281589	KRT72	140807	0.000955883	7	0.6
Shift	3.59984	chr12	-	51459001	51460500	-1605	5_Core_Region	NM_015848	51448205	51457396	KRT76	51350	0.0423436	2.83333	0.366667
Only	3.9265	chr12	-	51409001	51411500	-25487	5_Distal_Region	NM_175078	51369676	51383514	KRT77	374454	0.00886681	2.26667	0.633333
Only	4.24018	chr12	-	53303001	53306500	4389	3_Proximal_Region	NM_033277	53310889	53314930	LACRT	90070	0.0108365	2.04348	0.8
Only	3.40689	chr12	-	47276501	47277500	-26405	5_Distal_Region	NM_002289	47247733	47250096	LALBA	3906	0.0200919	4.33333	0.333333
Only	4.91585	chr12	+	63821001	63831000	-18617	5_Distal_Region	NM_014319	63849617	63928406	LEMD3	23592	8.3e-05	1.74026	1.9
Only	4.76818	chr12	+	70103501	70111500	-8579	5_Proximal_Region	NM_003667	70120079	70264888	LGR5	8549	6.72e-05	2	1.8
Only	3.79248	chr12	+	70122001	70123500	1922	WithinGene_Core_Region	NM_003667	70120079	70264888	LGR5	8549	0.0402291	2.33333	0.4
Only	4.18129	chr12	+	70136001	70139500	15922	WithinGene_Distal_Region	NM_003667	70120079	70264888	LGR5	8549	0.00992596	1.88	0.733333
Only	3.80735	chr12	-	79797001	79799000	56825	WithinGene_Distal_Region	NM_004664	79715301	79855825	LIN7A	8825	0.0461265	1.85714	0.4
Only	4.18129	chr12	-	79805501	79809000	46825	WithinGene_Distal_Region	NM_004664	79715301	79855825	LIN7A	8825	0.00218119	2.04348	0.8
Only	3.85798	chr12	-	79809501	79811500	44325	WithinGene_Distal_Region	NM_004664	79715301	79855825	LIN7A	8825	0.00116797	4.83333	0.766667
Only	4.98945	chr12	-	79818001	79829000	26825	WithinGene_Distal_Region	NM_004664	79715301	79855825	LIN7A	8825	0.00181184	1.65556	1.96667
Only	3.30735	chr12	-	79842001	79843000	12825	WithinGene_Distal_Region	NM_004664	79715301	79855825	LIN7A	8825	0.0230615	3.5	0.333333
Only	3.40689	chr12	-	79888001	79889000	-32176	5_Distal_Region	NM_004664	79715301	79855825	LIN7A	8825	0.0485846	3.5	0.333333
Only	4.09984	chr12	-	79897001	79900000	-41176	5_Distal_Region	NM_004664	79715301	79855825	LIN7A	8825	0.0018485	2.66667	0.833333
Only	3.85798	chr12	+	39134001	39136000	84648	3_Distal_Region	NM_198578	38905079	39049353	LRRK2	120892	0.0406611	2.54545	0.566667
Only	4.16695	chr12	-	114737001	114740000	140765	3_Distal_Region	NM_015335	114880765	115199374	MED13L	23389	0.0280207	1.76	0.633333
Only	4.87604	chr12	-	114782501	114792000	88765	3_Distal_Region	NM_015335	114880765	115199374	MED13L	23389	0.00458511	1.56098	1.53333
Only	4.56507	chr12	-	114822501	114828500	52265	3_Distal_Region	NM_015335	114880765	115199374	MED13L	23389	0.0136108	1.6	1
Only	3.40689	chr12	-	115239501	115240500	-40127	5_Distal_Region	NM_015335	114880765	115199374	MED13L	23389	0.0386272	4.33333	0.333333
Only	3.40689	chr12	+	64182501	64183500	35547	3_Distal_Region	NM_198080	63958754	64146954	MSRB3	253827	0.0173976	7	0.4
Only	3.40689	chr12	+	76581001	76582000	-167199	5_Distal_Region	NM_014903	76749199	77130921	NAV3	89795	0.0415747	9	0.266667
Only	3.59984	chr12	+	76586501	76588000	-161199	5_Distal_Region	NM_014903	76749199	77130921	NAV3	89795	0.0162556	3.5	0.5
Only	3.30735	chr12	+	76627501	76628500	-120699	5_Distal_Region	NM_014903	76749199	77130921	NAV3	89795	0.0211955	4	0.3
Only	4.97859	chr12	+	76670001	76680000	-69199	5_Distal_Region	NM_014903	76749199	77130921	NAV3	89795	0.000199443	2.29508	2.63333
Only	4.00896	chr12	+	76705501	76708000	-41199	5_Distal_Region	NM_014903	76749199	77130921	NAV3	89795	0.00522869	2.61538	0.7
Only	3.30735	chr12	+	76713501	76714500	-34699	5_Distal_Region	NM_014903	76749199	77130921	NAV3	89795	0.0112364	4.33333	0.333333
Only	4.06507	chr12	+	76747501	76750500	-1698	Overlap_TSS	NM_014903	76749199	77130921	NAV3	89795	0.0364854	2.11111	0.666667
Only	3.73108	chr12	+	76754501	76756000	5302	WithinGene_Proximal_Region	NM_014903	76749199	77130921	NAV3	89795	0.0295178	3	0.466667
Only	4.85755	chr12	+	76757501	76766500	8302	WithinGene_Proximal_Region	NM_014903	76749199	77130921	NAV3	89795	0.000724239	1.80882	1.83333
Only	4.44756	chr12	+	76767501	76772500	18302	WithinGene_Distal_Region	NM_014903	76749199	77130921	NAV3	89795	0.0348685	1.4375	0.7
Only	3.80735	chr12	+	76832501	76834500	83302	WithinGene_Distal_Region	NM_014903	76749199	77130921	NAV3	89795	0.0130689	2.6	0.533333
Only	4.58256	chr12	+	53198001	53204000	20240	WithinGene_Distal_Region	NM_005337	53177761	53223166	NCKAP1L	3071	0.0194796	1.50909	0.933333
Only	3.30735	chr12	+	95766501	95767500	-57631	5_Distal_Region	NM_152905	95825131	95871592	NEDD1	121441	0.0481205	1.55556	0.166667
Only	3.59984	chr12	-	43226501	43228000	327711	WithinGene_Distal_Region	NM_001145109	43188324	43555711	NELL2	4753	0.0183923	3.8	0.466667
Only	4.61691	chr12	-	43296501	43302500	253211	WithinGene_Distal_Region	NM_001145109	43188324	43555711	NELL2	4753	0.000121746	2.47059	1.66667
Only	3.40689	chr12	-	43323001	43324000	231711	WithinGene_Distal_Region	NM_001145109	43188324	43555711	NELL2	4753	0.0133641	7.5	0.433333
Only	4.68129	chr12	-	43599501	43606500	-5523	5_Proximal_Region	NM_001145110	43188324	43593978	NELL2	4753	0.00019561	2.18182	1.73333
Only	3.80735	chr12	-	43639001	43641000	-45023	5_Distal_Region	NM_001145110	43188324	43593978	NELL2	4753	0.00669794	3	0.6
Only	4.4991	chr12	+	53708001	53713500	8006	WithinGene_Proximal_Region	NM_021191	53699995	53710068	NEUROD4	58158	0.0282308	1.54167	0.866667
Only	3.58746	chr12	+	53735001	53736000	24933	3_Distal_Region	NM_021191	53699995	53710068	NEUROD4	58158	0.0386408	5.33333	0.433333
Only	4.46832	chr12	+	53742501	53747500	32433	3_Distal_Region	NM_021191	53699995	53710068	NEUROD4	58158	0.0472353	1.34615	0.6
Only	3.66695	chr12	+	99452001	99453500	60192	WithinGene_Distal_Region	NM_005123	99391809	99481774	NR1H4	9971	0.00313586	4.75	0.5
Only	4.06507	chr12	+	5328501	5331500	-80040	5_Distal_Region	NM_001102654	5411540	5474726	NTF3	4908	0.0318287	1.73913	0.566667
Only	3.9265	chr12	+	5380001	5382500	-29040	5_Distal_Region	NM_001102654	5411540	5474726	NTF3	4908	0.00115844	3.66667	0.8
Only	4.56507	chr12	+	5384001	5390000	-21540	5_Distal_Region	NM_001102654	5411540	5474726	NTF3	4908	0.000631155	2.16216	1.43333
Only	4.09984	chr12	+	5428001	5431000	16461	WithinGene_Distal_Region	NM_001102654	5411540	5474726	NTF3	4908	0.00714799	2	0.7
Only	4.41504	chr12	+	84800001	84804500	7796	WithinGene_Proximal_Region	NM_006183	84792205	84800896	NTS	4922	0.0300345	1.52381	0.733333
Only	3.85798	chr12	-	104915501	104917500	63754	3_Distal_Region	NM_014840	104981254	105057941	NUAK1	9891	0.0206255	2.45455	0.533333
Only	3.66695	chr12	+	53875001	53876500	-24575	5_Distal_Region	NM_001005280	53901075	53902026	OR10A7	121364	0.0308162	3.5	0.5
Only	3.85798	chr12	+	54301001	54303000	-13942	5_Distal_Region	NM_206899	54316942	54317884	OR10P1	121130	0.0194344	2.23077	0.533333
Only	4.06507	chr12	+	54077501	54080500	-79	5_Core_Region	NM_001005518	54080579	54081518	OR6C65	403282	0.00492273	2	0.666667
Only	3.59984	chr12	+	54175001	54176500	1634	3_Core_Region	NM_001005519	54172413	54173367	OR6C68	403284	0.00468635	4.2	0.533333
Only	3.9265	chr12	-	54149001	54151500	1311	Overlap_TSS	NM_001005499	54149250	54150189	OR6C70	390327	0.0232066	1.88889	0.533333
Only	3.66695	chr12	+	53940501	53942000	12224	3_Distal_Region	NM_001005490	53927338	53928277	OR6C74	254783	0.0287303	3.2	0.366667
Only	3.85798	chr12	+	53785501	53787500	-22319	5_Distal_Region	NM_001005243	53809819	53810827	OR9K2	441639	0.0341367	2.15385	0.5
Only	4.00896	chr12	-	3877501	3880000	-24632	5_Distal_Region	NM_020367	3788287	3852869	PARP11	57097	0.0419672	1.72222	0.433333
Only	4.24018	chr12	-	3882001	3885500	-29132	5_Distal_Region	NM_020367	3788287	3852869	PARP11	57097	0.0222675	1.68966	0.666667
Only	4.04849	chr12	-	3919001	3921500	-66132	5_Distal_Region	NM_020367	3788287	3852869	PARP11	57097	0.0104273	2.64286	0.766667
Only	3.66695	chr12	-	4042001	4043500	-189132	5_Distal_Region	NM_020367	3788287	3852869	PARP11	57097	0.0403466	2.75	0.466667
Only	4.21103	chr12	-	4046501	4050000	-193632	5_Distal_Region	NM_020367	3788287	3852869	PARP11	57097	0.00800933	2.08696	0.833333
Only	3.66695	chr12	+	20219501	20221000	-192463	5_Distal_Region	NM_000921	20413463	20725148	PDE3A	5139	0.0127024	5	0.533333
Only	4.68129	chr12	+	20224501	20231500	-181963	5_Distal_Region	NM_000921	20413463	20725148	PDE3A	5139	5.46e-06	3.09677	2.16667
Only	3.85798	chr12	+	20356501	20358500	-54963	5_Distal_Region	NM_000921	20413463	20725148	PDE3A	5139	0.0143908	2.45455	0.533333
Only	4.09984	chr12	+	20361001	20364000	-49463	5_Distal_Region	NM_000921	20413463	20725148	PDE3A	5139	0.00943572	2.27778	0.766667
Only	4.34577	chr12	+	20409001	20413500	-4462	Overlap_TSS	NM_000921	20413463	20725148	PDE3A	5139	0.00016025	2.45833	1.16667
Only	5.3983	chr12	+	20414501	20429500	1038	WithinGene_Core_Region	NM_000921	20413463	20725148	PDE3A	5139	7.63e-05	1.77692	3.36667
Only	4.70477	chr12	+	20431501	20439000	18038	WithinGene_Distal_Region	NM_000921	20413463	20725148	PDE3A	5139	4.35e-06	2.67568	2.06667
Only	4.47974	chr12	+	20442501	20448000	29038	WithinGene_Distal_Region	NM_000921	20413463	20725148	PDE3A	5139	0.00169395	2.05556	1.26667
Only	4.36923	chr12	+	20449001	20453500	35538	WithinGene_Distal_Region	NM_000921	20413463	20725148	PDE3A	5139	0.00768365	1.96774	1
Only	6.34351	chr12	+	20454001	20507500	40538	WithinGene_Distal_Region	NM_000921	20413463	20725148	PDE3A	5139	3.71e-07	1.875	13.0667
Only	4.06507	chr12	+	20601001	20604000	187538	WithinGene_Distal_Region	NM_000921	20413463	20725148	PDE3A	5139	0.00250274	3.72727	1
Only	5.01434	chr12	+	20617001	20628500	203538	WithinGene_Distal_Region	NM_000921	20413463	20725148	PDE3A	5139	0.00434962	1.52475	1.76667
Only	3.75489	chr12	+	20634001	20636000	220538	WithinGene_Distal_Region	NM_000921	20413463	20725148	PDE3A	5139	0.000283817	8.66667	0.766667
Only	5.69167	chr12	+	20649001	20678500	235538	WithinGene_Distal_Region	NM_000921	20413463	20725148	PDE3A	5139	5.95e-09	2.94074	8.73333
Only	3.90689	chr12	+	20687001	20689000	273538	WithinGene_Distal_Region	NM_000921	20413463	20725148	PDE3A	5139	0.0041181	5.8	0.8
Only	3.30735	chr12	+	20724001	20725000	310538	WithinGene_Distal_Region	NM_000921	20413463	20725148	PDE3A	5139	0.0109864	13	0.4
Only	3.40689	chr12	+	20725001	20726000	311538	WithinGene_Distal_Region	NM_000921	20413463	20725148	PDE3A	5139	0.0402807	9	0.266667
Only	4.06507	chr12	+	20726501	20729500	1353	3_Core_Region	NM_000921	20413463	20725148	PDE3A	5139	0.00469375	2.92857	0.9
Shift	4.65757	chr12	+	39937501	39944000	68985	WithinGene_Distal_Region	NM_001164595	39868516	40254651	PDZRN4	29951	0.00170176	1.85714	1.4
Shift	3.5	chr12	+	39949501	39950500	80985	WithinGene_Distal_Region	NM_001164595	39868516	40254651	PDZRN4	29951	0.0477973	3	0.333333
Shift	4.35798	chr12	+	39953001	39957000	84485	WithinGene_Distal_Region	NM_001164595	39868516	40254651	PDZRN4	29951	0.0116503	2.11111	1
Shift	4.34577	chr12	+	40139001	40143500	21194	WithinGene_Distal_Region	NM_013377	40117807	40254659	PDZRN4	29951	0.023472	1.84848	0.933333
Shift	4.56507	chr12	+	40145501	40151500	27694	WithinGene_Distal_Region	NM_013377	40117807	40254659	PDZRN4	29951	0.0449982	1.45455	0.833333
Shift	4.33289	chr12	+	40154001	40158000	36194	WithinGene_Distal_Region	NM_013377	40117807	40254659	PDZRN4	29951	0.0125394	1.89655	0.866667
Shift	4.04849	chr12	+	40161001	40163500	43194	WithinGene_Distal_Region	NM_013377	40117807	40254659	PDZRN4	29951	0.0106928	2.5	0.7
Only	3.30735	chr12	-	14624501	14625500	-12443	5_Distal_Region	NM_024829	14547863	14612058	PLBD1	79887	0.0489937	1.85714	0.2
Only	3.30735	chr12	+	92951501	92952500	-114129	5_Distal_Region	NM_005761	93066629	93223356	PLXNC1	10154	0.0291576	6.5	0.366667
Only	3.9542	chr12	-	80176501	80178500	498740	WithinGene_Distal_Region	NM_003625	80177486	80677240	PPFIA2	8499	0.001917	2.81818	0.666667
Only	5.10921	chr12	-	80190001	80203000	474240	WithinGene_Distal_Region	NM_003625	80177486	80677240	PPFIA2	8499	1.22e-07	2.46479	3.46667
Only	3.66695	chr12	-	80209001	80210500	466740	WithinGene_Distal_Region	NM_003625	80177486	80677240	PPFIA2	8499	0.043172	4.2	0.533333
Only	3.96832	chr12	-	80226501	80229000	448240	WithinGene_Distal_Region	NM_003625	80177486	80677240	PPFIA2	8499	0.0290348	2.1875	0.633333
Only	3.85798	chr12	-	80236501	80238500	438740	WithinGene_Distal_Region	NM_003625	80177486	80677240	PPFIA2	8499	0.00582022	2.8	0.6
Only	3.30735	chr12	-	80240001	80241000	436240	WithinGene_Distal_Region	NM_003625	80177486	80677240	PPFIA2	8499	0.00686127	7	0.4
Only	3.80735	chr12	-	80243001	80245000	432240	WithinGene_Distal_Region	NM_003625	80177486	80677240	PPFIA2	8499	0.000213519	13	0.8
Only	3.66695	chr12	-	80270001	80271500	405740	WithinGene_Distal_Region	NM_003625	80177486	80677240	PPFIA2	8499	0.0148016	2.75	0.466667
Only	3.30735	chr12	-	80345001	80346000	331240	WithinGene_Distal_Region	NM_003625	80177486	80677240	PPFIA2	8499	0.021221	14	0.433333
Only	3.58746	chr12	-	80351501	80352500	324740	WithinGene_Distal_Region	NM_003625	80177486	80677240	PPFIA2	8499	0.0413483	5.33333	0.433333
Only	3.40689	chr12	-	11524501	11525500	-84736	5_Distal_Region	NM_006248	11435742	11439765	PRB2	653247	0.0217197	4.66667	0.366667
Only	3.85798	chr12	-	11547001	11549000	-107236	5_Distal_Region	NM_006248	11435742	11439765	PRB2	653247	0.00362133	3.25	0.6
Only	4.28136	chr12	-	11562501	11566500	-122736	5_Distal_Region	NM_006248	11435742	11439765	PRB2	653247	0.00710515	1.96429	0.9
Only	3.66695	chr12	-	69288501	69290000	109	Overlap_TSS	NM_002837	69196898	69289891	PTPRB	5787	0.0349377	3.66667	0.533333
Only	3.9542	chr12	-	42349001	42351000	57678	3_Distal_Region	NM_031292	42408678	42438863	PUS7L	83448	0.031406	2.81818	0.666667
Only	3.40689	chr12	-	42357001	42358000	50678	3_Distal_Region	NM_031292	42408678	42438863	PUS7L	83448	0.0445694	3.5	0.333333
Only	3.66695	chr12	-	42359001	42360500	48178	3_Distal_Region	NM_031292	42408678	42438863	PUS7L	83448	0.00575611	3.33333	0.466667
Only	4.00896	chr12	-	42361501	42364000	44678	3_Distal_Region	NM_031292	42408678	42438863	PUS7L	83448	0.0352767	2.11765	0.633333
Only	3.58746	chr12	-	9177001	9178000	14702	3_Distal_Region	NM_002864	9192702	9252233	PZP	5858	0.00261939	17	0.533333
Only	3.66695	chr12	-	9189001	9190500	2202	3_Proximal_Region	NM_002864	9192702	9252233	PZP	5858	0.0404408	4.4	0.566667
Only	3.90689	chr12	-	9191001	9193000	59233	WithinGene_Distal_Region	NM_002864	9192702	9252233	PZP	5858	0.0167098	2.54545	0.566667
Only	4.09984	chr12	-	9195501	9198500	53733	WithinGene_Distal_Region	NM_002864	9192702	9252233	PZP	5858	0.0146886	1.61538	0.533333
Only	4.04849	chr12	-	9211501	9214000	38233	WithinGene_Distal_Region	NM_002864	9192702	9252233	PZP	5858	0.0250866	2.11765	0.633333
Only	4.4991	chr12	-	43778001	43783500	-32540	5_Distal_Region	NR_026583	43742669	43745461	RACGAP1P	83956	0.0038247	1.8	1.06667
Only	4.38264	chr12	-	112626501	112630500	108425	3_Distal_Region	NM_001146699	112738925	112888559	RBM19	9904	0.0312772	1.73529	0.833333
Only	3.5	chr12	-	112955501	112956500	-66942	5_Distal_Region	NM_016196	112744242	112888559	RBM19	9904	0.0360141	4.66667	0.366667
Only	4.34577	chr12	+	105583501	105588000	64422	WithinGene_Distal_Region	NM_002920	105519079	105651416	RFX4	5992	0.0116815	1.5641	0.733333
Only	3.5	chr12	+	105597501	105598500	78422	WithinGene_Distal_Region	NM_002920	105519079	105651416	RFX4	5992	0.00684598	7.5	0.433333
Only	3.66695	chr12	-	46169501	46171000	170982	3_Distal_Region	NM_024604	46341982	46386111	RPAP3	79657	0.046768	2.1	0.366667
Only	3.85798	chr12	+	130628001	130630000	-131587	5_Distal_Region	NM_004592	130761587	130850235	SFRS8	6433	0.000732975	5.8	0.8
Only	3.40689	chr12	+	50152001	50153000	47141	WithinGene_Distal_Region	NM_004858	50104860	50177917	SLC4A8	9498	0.018515	5	0.4
Only	3.40689	chr12	-	21317001	21318000	61099	WithinGene_Distal_Region	NM_021094	21308801	21379099	SLCO1A2	6579	0.0112323	5	0.4
Only	3.5	chr12	-	21353501	21354500	24599	WithinGene_Distal_Region	NM_021094	21308801	21379099	SLCO1A2	6579	0.0307575	6	0.333333
Only	5.38396	chr12	-	21386501	21405000	34638	WithinGene_Distal_Region	NM_134431	21308801	21439638	SLCO1A2	6579	3.84e-05	1.79433	3.73333
Only	3.9265	chr12	-	21428501	21431000	8638	WithinGene_Proximal_Region	NM_134431	21308801	21439638	SLCO1A2	6579	0.0350912	2.125	0.6
Only	4.56507	chr12	-	21434501	21440500	862	Overlap_TSS	NM_134431	21308801	21439638	SLCO1A2	6579	0.034186	1.51852	0.933333
Only	3.80735	chr12	-	21459001	21461000	-19363	5_Distal_Region	NM_134431	21308801	21439638	SLCO1A2	6579	0.0454529	2.36364	0.5
Only	3.75489	chr12	+	21223501	21225500	48107	WithinGene_Distal_Region	NM_006446	21175394	21283995	SLCO1B1	10599	0.0218686	2.7	0.566667
Only	5.35528	chr12	+	20739001	20757500	-554	Overlap_TSS	NM_001145945	20739555	20797585	SLCO1C1	53919	2.16e-06	2.16522	4.46667
Only	3.80735	chr12	+	20770001	20772000	30336	WithinGene_Distal_Region	NM_017435	20739665	20797585	SLCO1C1	53919	0.00433632	4	0.7
Only	4.54737	chr12	+	20772001	20778000	32336	WithinGene_Distal_Region	NM_017435	20739665	20797585	SLCO1C1	53919	0.00134931	2.32353	1.5
Only	6.28293	chr12	-	23946501	24013000	19096	Overlap_TSS	NM_006940	23576497	23993904	SOX5	6660	1.66e-05	1.53333	10.4
Only	3.59984	chr12	-	107844001	107845500	97728	WithinGene_Distal_Region	NM_018711	107828786	107943228	SVOP	55530	0.0411574	4.75	0.5
Only	3.85798	chr12	+	78047001	78049000	83438	WithinGene_Distal_Region	NM_001135806	77963563	78369918	SYT1	6857	0.000178723	14	0.866667
Only	4.06507	chr12	+	78170501	78173500	206938	WithinGene_Distal_Region	NM_001135806	77963563	78369918	SYT1	6857	0.00572183	2.5625	0.833333
Only	4.53707	chr12	+	78174001	78179500	210438	WithinGene_Distal_Region	NM_001135806	77963563	78369918	SYT1	6857	1.44e-05	3.5	1.83333
Only	3.66695	chr12	-	33433001	33434500	49521	WithinGene_Distal_Region	NM_198992	33419614	33484021	SYT10	341359	0.00508908	6.66667	0.566667
Only	5.36682	chr12	-	10809001	10827500	17897	3_Distal_Region	NM_023919	10845397	10846493	TAS2R7	50837	0.00240242	1.67333	3.36667
Only	3.75489	chr12	-	113486501	113488500	103941	3_Distal_Region	NM_016569	113592441	113606352	TBX3	6926	0.0114111	2.88889	0.566667
Only	4.4265	chr12	-	113144001	113149000	127117	3_Distal_Region	NM_181486	113276117	113328272	TBX5	6910	0.00554621	2.57692	1.36667
Only	3.30735	chr12	-	113172001	113173000	103117	3_Distal_Region	NM_181486	113276117	113328272	TBX5	6910	0.0156025	7	0.4
Only	3.85798	chr12	-	113189001	113191000	85117	3_Distal_Region	NM_181486	113276117	113328272	TBX5	6910	0.0206191	2.41667	0.566667
Only	3.30735	chr12	-	113272001	113273000	3117	3_Proximal_Region	NM_181486	113276117	113328272	TBX5	6910	0.0307669	6.5	0.366667
Only	4.08696	chr12	-	113280001	113282500	45772	WithinGene_Distal_Region	NM_181486	113276117	113328272	TBX5	6910	0.0402215	1.94737	0.6
Only	3.73108	chr12	-	113316501	113318000	8086	WithinGene_Proximal_Region	NM_080718	113288284	113326086	TBX5	6910	0.042107	2.3	0.433333
Only	3.66695	chr12	-	113349001	113350500	-18371	5_Distal_Region	NM_080717	113276117	113330630	TBX5	6910	0.0317073	2.75	0.466667
Only	3.80735	chr12	-	113398501	113400500	-67871	5_Distal_Region	NM_080717	113276117	113330630	TBX5	6910	0.0155687	2.33333	0.533333
Only	4.60921	chr12	-	113400501	113407000	-69871	5_Distal_Region	NM_080717	113276117	113330630	TBX5	6910	0.0271777	1.45	0.9
Only	5.48945	chr12	-	113413001	113435000	-82371	5_Distal_Region	NM_080717	113276117	113330630	TBX5	6910	0.00581951	1.40952	2.86667
Only	4.30735	chr12	-	113439001	113443000	-108371	5_Distal_Region	NM_080717	113276117	113330630	TBX5	6910	0.048081	1.69697	0.766667
Shift	3.30735	chr12	+	124311001	124312000	-65114	5_Distal_Region	NM_052907	124377114	124709542	TMEM132B	114795	0.041551	11	0.333333
Shift	3.75489	chr12	+	124329501	124331500	-45614	5_Distal_Region	NM_052907	124377114	124709542	TMEM132B	114795	0.0188576	2.88889	0.566667
Only	3.80735	chr12	-	29838501	29840500	-9542	5_Proximal_Region	NM_175861	29545023	29828959	TMTC1	83857	0.00647456	2.8	0.6
Only	4.00896	chr12	+	70683501	70686000	64609	WithinGene_Distal_Region	NM_173353	70618892	70712488	TPH2	121278	0.0104536	2.05882	0.6
Only	3.73108	chr12	-	63654501	63656000	74672	3_Distal_Region	NM_007191	63730672	63801383	WIF1	11197	0.0301219	3.14286	0.5
Only	3.75489	chr12	-	63677001	63679000	51672	3_Distal_Region	NM_007191	63730672	63801383	WIF1	11197	0.0186264	3.85714	0.666667
Only	3.30735	chr12	-	63690001	63691000	39672	3_Distal_Region	NM_007191	63730672	63801383	WIF1	11197	0.0455859	3.25	0.3
Only	4.64163	chr12	-	63694501	63701000	29672	3_Distal_Region	NM_007191	63730672	63801383	WIF1	11197	0.00394226	1.70588	1.2
Only	4.70477	chr12	-	63702501	63710000	20672	3_Distal_Region	NM_007191	63730672	63801383	WIF1	11197	0.000524254	2.27273	1.86667
Only	3.9542	chr12	-	63716501	63718500	12172	3_Distal_Region	NM_007191	63730672	63801383	WIF1	11197	0.0292197	3	0.666667
Only	3.30735	chr12	-	63721001	63722000	8672	3_Proximal_Region	NM_007191	63730672	63801383	WIF1	11197	0.0379902	3.66667	0.266667
Only	5.67104	chr12	-	63752001	63776000	25383	WithinGene_Distal_Region	NM_007191	63730672	63801383	WIF1	11197	3.81e-05	1.64019	4.56667
Only	4.13378	chr12	-	63805501	63808500	-4118	5_Proximal_Region	NM_007191	63730672	63801383	WIF1	11197	0.00818231	2.33333	0.8
Only	3.90689	chr12	+	107045001	107047000	-640	5_Core_Region	NM_014653	107047640	107168443	WSCD2	9671	0.0303934	3.625	0.7
Only	3.30735	chr12	-	47051501	47052500	-21233	5_Distal_Region	NM_152320	47022178	47030268	ZNF641	121274	0.0206324	4.66667	0.366667
Only	4.91585	chr13	-	94328501	94338500	131583	3_Distal_Region	NM_005845	94470083	94751688	ABCC4	10257	0.000121915	1.82192	2
Only	4.80176	chr13	-	94338501	94347000	123083	3_Distal_Region	NM_005845	94470083	94751688	ABCC4	10257	0.000330131	1.94828	1.83333
Only	5.70477	chr13	-	94352001	94382000	88083	3_Distal_Region	NM_005845	94470083	94751688	ABCC4	10257	2.33e-05	1.61847	5.13333
Only	4.89232	chr13	-	94392501	94401500	68583	3_Distal_Region	NM_005845	94470083	94751688	ABCC4	10257	0.0111378	1.5	1.4
Only	4.34577	chr13	-	94419001	94423500	46583	3_Distal_Region	NM_005845	94470083	94751688	ABCC4	10257	0.0423851	1.66667	0.8
Only	5.01434	chr13	-	106091501	106103000	-72986	5_Distal_Region	NM_018011	105993662	106018515	ARGLU1	55082	0.00618396	1.54	1.8
Only	5.042	chr13	-	106118501	106130000	-99986	5_Distal_Region	NM_018011	105993662	106018515	ARGLU1	55082	0.0310222	1.31092	1.23333
Only	5.30435	chr13	-	106131501	106148000	-112986	5_Distal_Region	NM_018011	105993662	106018515	ARGLU1	55082	0.000777935	1.53793	2.6
Only	3.75489	chr13	-	106149501	106151500	-130986	5_Distal_Region	NM_018011	105993662	106018515	ARGLU1	55082	0.0480357	2.25	0.5
Only	5.21898	chr13	-	106155001	106170000	-136486	5_Distal_Region	NM_018011	105993662	106018515	ARGLU1	55082	0.0116425	1.37838	1.86667
Only	4.76818	chr13	-	106172501	106180500	-153986	5_Distal_Region	NM_018011	105993662	106018515	ARGLU1	55082	0.00152029	1.6875	1.46667
Only	4.47974	chr13	+	110546001	110551500	-14124	5_Distal_Region	NM_145735	110565624	110745543	ARHGEF7	8874	0.010611	1.55319	0.866667
Only	4.34577	chr13	+	110592001	110596500	26377	WithinGene_Distal_Region	NM_145735	110565624	110745543	ARHGEF7	8874	0.00636144	1.96774	1
Only	3.75489	chr13	-	113362501	113364500	-1999	5_Core_Region	NM_000705	113351122	113360502	ATP4B	496	0.023594	3.25	0.6
Only	3.85798	chr13	+	24915001	24917000	70793	WithinGene_Distal_Region	NM_016529	24844208	25493420	ATP8A2	51761	0.0280926	1.70588	0.4
Only	4.67334	chr13	+	25057501	25064000	213293	WithinGene_Distal_Region	NM_016529	24844208	25493420	ATP8A2	51761	0.00476652	1.65455	1.2
Only	4.54737	chr13	+	25089001	25095000	244793	WithinGene_Distal_Region	NM_016529	24844208	25493420	ATP8A2	51761	0.00995312	1.73333	1.1
Only	3.5	chr13	+	25172501	25173500	328293	WithinGene_Distal_Region	NM_016529	24844208	25493420	ATP8A2	51761	0.0125293	7.5	0.433333
Only	3.30735	chr13	+	25282001	25283000	437793	WithinGene_Distal_Region	NM_016529	24844208	25493420	ATP8A2	51761	0.0379902	3.66667	0.266667
Only	3.40689	chr13	+	69587501	69588500	8156	WithinGene_Proximal_Region	NR_002717	69579345	69611886	ATXN8OS	6315	0.0370321	5	0.4
Only	4.09984	chr13	+	69807501	69810500	195615	3_Distal_Region	NR_002717	69579345	69611886	ATXN8OS	6315	0.0208118	2	0.666667
Only	4.24018	chr13	+	30936501	30940000	132090	3_Distal_Region	NM_194318	30672111	30804411	B3GALTL	145173	0.0269733	1.84615	0.733333
Only	5.04737	chr13	+	30943001	30955000	138590	3_Distal_Region	NM_194318	30672111	30804411	B3GALTL	145173	0.00100681	1.64948	2.1
Only	3.30735	chr13	+	110785501	110786500	14486	WithinGene_Distal_Region	NM_152324	110771015	110794595	C13orf16	121793	0.0211955	4.33333	0.333333
Only	3.75489	chr13	+	110867001	110869000	72406	3_Distal_Region	NM_152324	110771015	110794595	C13orf16	121793	0.0324632	2.25	0.5
Only	4.21103	chr13	+	110900501	110904000	105906	3_Distal_Region	NM_152324	110771015	110794595	C13orf16	121793	0.00933069	1.74074	0.666667
Only	4.39232	chr13	-	45733001	45737500	76637	3_Distal_Region	NM_025113	45814137	45859636	C13orf18	80183	0.0383378	1.5	0.666667
Only	3.66993	chr13	-	45738001	45739000	75137	3_Distal_Region	NM_025113	45814137	45859636	C13orf18	80183	0.0281172	3.2	0.366667
Only	4.4991	chr13	-	45739501	45745000	69137	3_Distal_Region	NM_025113	45814137	45859636	C13orf18	80183	0.0260126	1.48	0.8
Only	3.5	chr13	-	45857501	45858500	1136	WithinGene_Core_Region	NM_025113	45814137	45859636	C13orf18	80183	0.0425445	3.75	0.366667
Only	3.90689	chr13	-	45860501	45862500	-865	5_Core_Region	NM_025113	45814137	45859636	C13orf18	80183	0.0123625	2.5	0.6
Only	3.80735	chr13	+	30392501	30394500	14190	WithinGene_Distal_Region	NM_032849	30378311	30397709	C13orf33	84935	0.00713259	3.11111	0.633333
Only	4.33289	chr13	+	36030501	36034500	-111548	5_Distal_Region	NM_203451	36146048	36169975	C13orf36	400120	0.000309279	2.71429	1.2
Only	3.9265	chr13	+	36043001	36045500	-100548	5_Distal_Region	NM_203451	36146048	36169975	C13orf36	400120	0.0288562	2	0.533333
Only	4.71898	chr13	+	36048501	36056000	-90048	5_Distal_Region	NM_203451	36146048	36169975	C13orf36	400120	9.72e-05	2.34884	1.93333
Only	3.75489	chr13	+	36057501	36059500	-86548	5_Distal_Region	NM_203451	36146048	36169975	C13orf36	400120	0.00145578	3.71429	0.633333
Only	3.75489	chr13	+	36073501	36075500	-70548	5_Distal_Region	NM_203451	36146048	36169975	C13orf36	400120	0.00801948	3	0.6
Only	3.75489	chr13	+	36091501	36093500	-52548	5_Distal_Region	NM_203451	36146048	36169975	C13orf36	400120	0.0123749	2.88889	0.566667
Only	3.73108	chr13	+	36113001	36114500	-31548	5_Distal_Region	NM_203451	36146048	36169975	C13orf36	400120	0.0232518	4.75	0.5
Only	3.66695	chr13	+	36117001	36118500	-27548	5_Distal_Region	NM_203451	36146048	36169975	C13orf36	400120	0.0237846	4.75	0.5
Only	4.73306	chr13	+	36152001	36159500	5953	WithinGene_Proximal_Region	NM_203451	36146048	36169975	C13orf36	400120	3.56e-06	2.64103	2.13333
Only	5.0511	chr13	+	36162501	36174000	16453	WithinGene_Distal_Region	NM_203451	36146048	36169975	C13orf36	400120	0.000236305	1.82558	2.36667
Only	3.85798	chr13	+	36181501	36183500	11526	3_Distal_Region	NM_203451	36146048	36169975	C13orf36	400120	0.0435439	2.25	0.5
Only	4.67334	chr13	-	72166501	72173000	7495	3_Proximal_Region	NM_001071775	72180495	72199939	C13orf37	440145	0.0123612	1.80392	1.36667
Only	4.09984	chr13	+	35951001	35954000	35982	3_Distal_Region	NM_003914	35904408	35915019	CCNA1	8900	0.0312886	2.33333	0.8
Only	4.65757	chr13	+	35963501	35970000	48482	3_Distal_Region	NM_003914	35904408	35915019	CCNA1	8900	0.00096187	2.11628	1.6
Only	4.09984	chr13	+	35981501	35984500	66482	3_Distal_Region	NM_003914	35904408	35915019	CCNA1	8900	0.000581951	3.41667	0.966667
Only	3.30735	chr13	+	99278501	99279500	221582	WithinGene_Distal_Region	NM_206808	99056919	99347388	CLYBL	171425	0.0183155	5	0.266667
Only	3.85798	chr13	-	19809001	19811000	64805	3_Distal_Region	NM_015974	19875805	19998012	CRYL1	51084	0.0219898	2.9	0.633333
Only	5.14612	chr13	-	19817501	19831000	44805	3_Distal_Region	NM_015974	19875805	19998012	CRYL1	51084	0.00254196	1.90625	2.9
Only	4.44756	chr13	-	19841001	19846000	29805	3_Distal_Region	NM_015974	19875805	19998012	CRYL1	51084	0.00109899	1.97143	1.13333
Only	4.54439	chr13	-	19888001	19892000	106012	WithinGene_Distal_Region	NM_015974	19875805	19998012	CRYL1	51084	0.000158323	3.3	1.53333
Only	3.96832	chr13	-	19894501	19897000	101012	WithinGene_Distal_Region	NM_015974	19875805	19998012	CRYL1	51084	0.0444528	2.13333	0.566667
Only	4.25489	chr13	-	19898001	19902000	96012	WithinGene_Distal_Region	NM_015974	19875805	19998012	CRYL1	51084	0.00583154	2.07692	0.933333
Only	3.79248	chr13	+	48167501	48169000	-9951	5_Proximal_Region	NM_020377	48178951	48181499	CYSLTR2	57105	0.00801406	3.83333	0.566667
Only	5.10099	chr13	-	70714001	70727000	183098	3_Distal_Region	NM_080760	70910098	71339331	DACH1	1602	0.000174164	1.8617	2.7
Only	4.8339	chr13	-	70730001	70739000	171098	3_Distal_Region	NM_080760	70910098	71339331	DACH1	1602	0.00163306	1.50633	1.33333
Only	4.04849	chr13	-	70748501	70751000	159098	3_Distal_Region	NM_080760	70910098	71339331	DACH1	1602	0.0377875	2.76923	0.766667
Only	3.75489	chr13	-	70778501	70780500	129598	3_Distal_Region	NM_080760	70910098	71339331	DACH1	1602	0.0219062	2.45455	0.533333
Only	4.95798	chr13	-	70795501	70805500	104598	3_Distal_Region	NM_080760	70910098	71339331	DACH1	1602	0.00284882	1.6747	1.86667
Only	3.40689	chr13	-	70827501	70828500	81598	3_Distal_Region	NM_080760	70910098	71339331	DACH1	1602	0.00288063	14	0.433333
Only	3.59984	chr13	-	70830001	70831500	78598	3_Distal_Region	NM_080760	70910098	71339331	DACH1	1602	0.00804649	4.2	0.533333
Only	3.59984	chr13	-	70840501	70842000	68098	3_Distal_Region	NM_080760	70910098	71339331	DACH1	1602	0.0344441	2.71429	0.4
Only	4.33289	chr13	-	70911001	70915000	424331	WithinGene_Distal_Region	NM_080760	70910098	71339331	DACH1	1602	0.00982543	1.77419	0.8
Only	4.06507	chr13	-	70923001	70926000	413331	WithinGene_Distal_Region	NM_080760	70910098	71339331	DACH1	1602	0.00544981	2.27778	0.766667
Only	4.4991	chr13	-	70928501	70934000	405331	WithinGene_Distal_Region	NM_080760	70910098	71339331	DACH1	1602	0.00737249	1.82927	1.13333
Only	3.40689	chr13	-	70952001	70953000	386331	WithinGene_Distal_Region	NM_080760	70910098	71339331	DACH1	1602	0.0482879	4.5	0.233333
Only	3.40689	chr13	-	70970501	70971500	367831	WithinGene_Distal_Region	NM_080760	70910098	71339331	DACH1	1602	0.0413483	5	0.4
Only	4.4991	chr13	-	70972001	70977500	361831	WithinGene_Distal_Region	NM_080760	70910098	71339331	DACH1	1602	0.0157732	1.82927	1.13333
Only	3.59984	chr13	-	70985001	70986500	352831	WithinGene_Distal_Region	NM_080760	70910098	71339331	DACH1	1602	0.0492429	3	0.466667
Only	4.8339	chr13	-	70995001	71004000	335331	WithinGene_Distal_Region	NM_080760	70910098	71339331	DACH1	1602	0.00143536	1.55844	1.43333
Only	4.36923	chr13	-	71008501	71013000	326331	WithinGene_Distal_Region	NM_080760	70910098	71339331	DACH1	1602	0.0452168	1.79412	0.9
Only	4.04849	chr13	-	71032501	71035000	304331	WithinGene_Distal_Region	NM_080760	70910098	71339331	DACH1	1602	0.0379549	1.71429	0.5
Only	4.28136	chr13	-	71040001	71044000	295331	WithinGene_Distal_Region	NM_080760	70910098	71339331	DACH1	1602	0.0086549	1.89655	0.866667
Only	4.47974	chr13	-	71048001	71053500	285831	WithinGene_Distal_Region	NM_080760	70910098	71339331	DACH1	1602	0.00111574	1.87179	1.13333
Only	3.30735	chr13	-	71061001	71062000	277331	WithinGene_Distal_Region	NM_080760	70910098	71339331	DACH1	1602	0.0323913	7	0.4
Only	4.18129	chr13	-	71082001	71085500	253831	WithinGene_Distal_Region	NM_080760	70910098	71339331	DACH1	1602	0.028847	2	0.8
Only	3.80735	chr13	-	71096001	71098000	241331	WithinGene_Distal_Region	NM_080760	70910098	71339331	DACH1	1602	0.0017596	3.375	0.633333
Only	4.47974	chr13	-	71098501	71104000	235331	WithinGene_Distal_Region	NM_080760	70910098	71339331	DACH1	1602	0.00207698	1.64444	0.966667
Only	4.8984	chr13	-	71113001	71122500	216831	WithinGene_Distal_Region	NM_080760	70910098	71339331	DACH1	1602	0.00145982	1.62025	1.63333
Only	4.93707	chr13	-	71154001	71164000	175331	WithinGene_Distal_Region	NM_080760	70910098	71339331	DACH1	1602	0.000677659	1.52222	1.56667
Only	4.09984	chr13	-	71183001	71186000	153331	WithinGene_Distal_Region	NM_080760	70910098	71339331	DACH1	1602	0.0277462	1.68	0.566667
Only	3.30735	chr13	-	71191501	71192500	146831	WithinGene_Distal_Region	NM_080760	70910098	71339331	DACH1	1602	0.0204824	11	0.333333
Only	3.85798	chr13	-	71200001	71202000	137331	WithinGene_Distal_Region	NM_080760	70910098	71339331	DACH1	1602	0.0226262	2.54545	0.566667
Only	4.4991	chr13	-	71269001	71274500	64831	WithinGene_Distal_Region	NM_080760	70910098	71339331	DACH1	1602	0.0268139	1.41509	0.733333
Only	3.80735	chr13	-	71274501	71276500	62831	WithinGene_Distal_Region	NM_080760	70910098	71339331	DACH1	1602	0.0295387	2.88889	0.566667
Only	3.85798	chr13	-	71296001	71298000	41331	WithinGene_Distal_Region	NM_080760	70910098	71339331	DACH1	1602	0.0498155	2.41667	0.566667
Only	4.12444	chr13	-	71320501	71323000	16331	WithinGene_Distal_Region	NM_080760	70910098	71339331	DACH1	1602	0.01348	2.53333	0.766667
Only	4.09984	chr13	-	71325501	71328500	10831	WithinGene_Distal_Region	NM_080760	70910098	71339331	DACH1	1602	0.00396676	2.05	0.7
Only	4	chr13	-	71332501	71334500	4831	WithinGene_Proximal_Region	NM_080760	70910098	71339331	DACH1	1602	0.00679593	3.33333	0.7
Only	3.80735	chr13	-	58978501	58980500	157223	3_Distal_Region	NM_001042517	59137723	59636120	DIAPH3	81624	0.0173595	2.45455	0.533333
Only	4.06507	chr13	-	59108501	59111500	26223	3_Distal_Region	NM_001042517	59137723	59636120	DIAPH3	81624	0.00204389	2.05	0.7
Only	4.24018	chr13	-	59680501	59684000	-44381	5_Distal_Region	NM_001042517	59137723	59636120	DIAPH3	81624	0.019651	1.66667	0.666667
Only	4.21103	chr13	-	59697001	59700500	-60881	5_Distal_Region	NM_001042517	59137723	59636120	DIAPH3	81624	0.00933698	1.74074	0.666667
Only	4.56507	chr13	-	59710001	59716000	-73881	5_Distal_Region	NM_001042517	59137723	59636120	DIAPH3	81624	0.000978191	1.5	0.9
Only	3.66993	chr13	-	50067501	50068500	116259	3_Distal_Region	NM_198989	50184759	50315886	DLEU7	220107	0.024955	4.25	0.433333
Only	4.09984	chr13	-	77357001	77360000	7616	3_Proximal_Region	NM_003991	77367616	77390967	EDNRB	1910	0.0340274	1.55556	0.5
Only	4.67334	chr13	-	77459501	77466000	-11836	5_Distal_Region	NM_000115	77367616	77447665	EDNRB	1910	0.000217359	2.09091	1.6
Only	3.9265	chr13	-	77516001	77518500	-68336	5_Distal_Region	NM_000115	77367616	77447665	EDNRB	1910	0.00621935	2.90909	0.7
Only	3.73108	chr13	-	77540001	77541500	-92336	5_Distal_Region	NM_000115	77367616	77447665	EDNRB	1910	0.0113583	4.2	0.533333
Only	4.65757	chr13	-	77594001	77600500	-146336	5_Distal_Region	NM_000115	77367616	77447665	EDNRB	1910	0.0118126	1.59649	1.13333
Only	4.13378	chr13	-	77605001	77608000	-157336	5_Distal_Region	NM_000115	77367616	77447665	EDNRB	1910	0.0126347	1.90909	0.666667
Only	4.06507	chr13	+	49678001	49681000	32249	3_Distal_Region	NR_002183	49644154	49645752	FAM10A4	145165	0.0130935	2.6	0.8
Only	3.66695	chr13	+	49697501	49699000	51749	3_Distal_Region	NR_002183	49644154	49645752	FAM10A4	145165	0.00206262	10.5	0.633333
Only	3.66695	chr13	+	49818501	49820000	172749	3_Distal_Region	NR_002183	49644154	49645752	FAM10A4	145165	0.0397528	3	0.466667
Only	5.44017	chr13	+	50650501	50671000	-23507	5_Distal_Region	NM_145019	50694507	50753617	FAM124A	220108	8.12e-05	1.82895	4.2
Shift	4.71898	chr13	-	106584001	106591500	27380	3_Distal_Region	NM_001080396	106618880	107317461	FAM155A	728215	0.001369	1.75439	1.43333
Shift	3.80735	chr13	-	106604501	106606500	12380	3_Distal_Region	NM_001080396	106618880	107317461	FAM155A	728215	0.0415743	2.33333	0.533333
Shift	5.37504	chr13	-	106609001	106627000	690461	WithinGene_Distal_Region	NM_001080396	106618880	107317461	FAM155A	728215	0.000623856	1.74126	3.53333
Shift	4.16695	chr13	-	101230501	101233500	133496	WithinGene_Distal_Region	NM_004115	101171205	101366996	FGF14	2259	0.00431883	2.04762	0.733333
Shift	4.9991	chr13	-	101235501	101246500	120496	WithinGene_Distal_Region	NM_004115	101171205	101366996	FGF14	2259	0.0286683	1.55789	1.76667
Shift	5.4105	chr13	-	101247001	101267000	99996	WithinGene_Distal_Region	NM_004115	101171205	101366996	FGF14	2259	0.00132766	1.54598	3.16667
Shift	6.73016	chr13	-	101267001	101359500	7496	WithinGene_Proximal_Region	NM_004115	101171205	101366996	FGF14	2259	1.1e-10	1.82763	21.7667
Shift	4.23108	chr13	-	101363501	101366500	496	WithinGene_Core_Region	NM_004115	101171205	101366996	FGF14	2259	0.0310229	2	0.733333
Shift	5.502	chr13	-	101369001	101391500	460625	WithinGene_Distal_Region	NM_175929	101171205	101852125	FGF14	2259	0.00929577	1.29915	2.33333
Only	4.06507	chr13	+	21143501	21146500	287	WithinGene_Core_Region	NM_002010	21143214	21176640	FGF9	2254	0.00279412	2.5625	0.833333
Only	4.13378	chr13	-	27904501	27907500	59765	WithinGene_Distal_Region	NM_001160031	27871181	27967265	FLT1	2321	0.0091659	2.04762	0.733333
Only	3.75489	chr13	+	38030001	38032000	-127172	5_Distal_Region	NM_207361	38159172	38359267	FREM2	341640	0.0175628	2.77778	0.533333
Only	3.66695	chr13	+	38076001	38077500	-81672	5_Distal_Region	NM_207361	38159172	38359267	FREM2	341640	0.0339105	2.85714	0.433333
Only	3.9265	chr13	+	38143501	38146000	-13172	5_Distal_Region	NM_207361	38159172	38359267	FREM2	341640	0.0021651	3	0.733333
Only	3.85798	chr13	+	38150001	38152000	-7172	5_Proximal_Region	NM_207361	38159172	38359267	FREM2	341640	0.00904442	2.45455	0.533333
Only	4.43074	chr13	+	38155501	38159500	-3671	Overlap_TSS	NM_207361	38159172	38359267	FREM2	341640	0.00223165	2.34615	1.16667
Only	3.85798	chr13	+	38165001	38167000	5829	WithinGene_Proximal_Region	NM_207361	38159172	38359267	FREM2	341640	0.00749403	2.8	0.6
Only	3.9265	chr13	+	38167001	38169500	7829	WithinGene_Proximal_Region	NM_207361	38159172	38359267	FREM2	341640	0.0299299	2.75	0.7
Only	4.53707	chr13	+	38171501	38177000	12329	WithinGene_Distal_Region	NM_207361	38159172	38359267	FREM2	341640	0.000357798	2.08108	1.33333
Only	4.68894	chr13	+	38208501	38215000	49329	WithinGene_Distal_Region	NM_207361	38159172	38359267	FREM2	341640	0.000219701	1.95556	1.43333
Only	3.40689	chr13	+	38227501	38228500	68329	WithinGene_Distal_Region	NM_207361	38159172	38359267	FREM2	341640	0.0164918	7.5	0.433333
Only	3.9265	chr13	+	38269501	38272000	110329	WithinGene_Distal_Region	NM_207361	38159172	38359267	FREM2	341640	0.0326006	2.2	0.6
Only	3.30735	chr13	+	38340501	38341500	181329	WithinGene_Distal_Region	NM_207361	38159172	38359267	FREM2	341640	0.0413483	4	0.3
Only	4.25489	chr13	-	19687001	19691000	3100	3_Proximal_Region	NM_006783	19694100	19703372	GJB6	10804	0.00660895	2.34783	1.03333
Only	3.30735	chr13	-	19722001	19723000	-17467	5_Distal_Region	NM_001110221	19694100	19704534	GJB6	10804	0.0323913	6	0.333333
Only	5.6953	chr13	+	90833501	90863000	-15434	Overlap_TSS	NM_004466	90848935	92317486	GPC5	2262	0.000390658	1.47761	4.26667
Only	3.30735	chr13	+	90906001	90907000	57066	WithinGene_Distal_Region	NM_004466	90848935	92317486	GPC5	2262	0.00808805	4.66667	0.366667
Only	3.59984	chr13	+	92185001	92186500	1336066	WithinGene_Distal_Region	NM_004466	90848935	92317486	GPC5	2262	0.0232126	5	0.533333
Only	6.37833	chr13	+	92269501	92346000	1420566	WithinGene_Distal_Region	NM_004466	90848935	92317486	GPC5	2262	5.55e-09	1.89852	16.2333
Only	3.30735	chr13	+	92360001	92361000	42515	3_Distal_Region	NM_004466	90848935	92317486	GPC5	2262	0.0173976	6.5	0.366667
Shift	3.40689	chr13	-	26359001	26360000	-126079	5_Distal_Region	NM_005288	26227340	26232922	GPR12	2835	0.0205502	13	0.4
Shift	4.51821	chr13	-	26377001	26382500	-144079	5_Distal_Region	NM_005288	26227340	26232922	GPR12	2835	0.00676155	1.875	1.16667
Only	3.30735	chr13	+	27249001	27250000	-14779	5_Distal_Region	NM_145657	27264779	27266089	GSX1	219409	0.00577036	13	0.4
Shift	3.30735	chr13	-	50615501	50616500	-77207	5_Distal_Region	NR_003923	50466648	50538294	GUCY1B2	2974	0.0413483	4.33333	0.333333
Only	4.7608	chr13	-	46341001	46348500	20670	WithinGene_Distal_Region	NM_001165947	46305513	46369170	HTR2A	3356	0.000827357	2.1	1.83333
Only	5.03266	chr13	-	46360501	46371000	1830	Overlap_TSS	NM_000621	46305513	46369170	HTR2A	3356	0.0304948	1.32743	1.23333
Only	3.40689	chr13	-	46394001	46395000	-24831	5_Distal_Region	NM_001165947	46305513	46369170	HTR2A	3356	0.0183934	4.66667	0.366667
Only	4.24018	chr13	+	97206001	97209500	-194429	5_Distal_Region	NM_002271	97403929	97474551	IPO5	3843	0.0334494	1.78571	0.733333
Only	3.66695	chr13	+	97266001	97267500	-136429	5_Distal_Region	NM_002271	97403929	97474551	IPO5	3843	0.0423646	3.5	0.5
Only	3.30735	chr13	-	76170001	76171000	181304	3_Distal_Region	NM_138444	76352304	76358541	KCTD12	115207	0.0386363	4.66667	0.366667
Only	3.30735	chr13	-	76295501	76296500	55804	3_Distal_Region	NM_138444	76352304	76358541	KCTD12	115207	0.0277744	2.16667	0.233333
Only	4.13378	chr13	+	32494001	32497000	5431	WithinGene_Proximal_Region	NM_004795	32488570	32538281	KL	9365	0.00433148	2.26316	0.8
Only	3.30735	chr13	-	73420501	73421500	184567	WithinGene_Distal_Region	NM_007249	73158149	73606067	KLF12	11278	0.0129113	6.5	0.366667
Only	3.5	chr13	-	69331001	69332000	248626	WithinGene_Distal_Region	NM_020866	69172726	69580626	KLHL1	57626	0.0190093	4.66667	0.366667
Only	3.30735	chr13	-	69348001	69349000	231626	WithinGene_Distal_Region	NM_020866	69172726	69580626	KLHL1	57626	0.021221	14	0.433333
Only	4.47974	chr13	-	69358501	69364000	216626	WithinGene_Distal_Region	NM_020866	69172726	69580626	KLHL1	57626	0.0215442	1.65909	0.966667
Only	4.43741	chr13	-	69376501	69381000	199626	WithinGene_Distal_Region	NM_020866	69172726	69580626	KLHL1	57626	0.000130104	2.6	1.33333
Only	4.39232	chr13	-	69400501	69405000	175626	WithinGene_Distal_Region	NM_020866	69172726	69580626	KLHL1	57626	0.000577416	2.54167	1.23333
Only	3.90689	chr13	-	69413001	69415000	165626	WithinGene_Distal_Region	NM_020866	69172726	69580626	KLHL1	57626	0.00572039	4.14286	0.733333
Only	5.4105	chr13	-	69419001	69439000	141626	WithinGene_Distal_Region	NM_020866	69172726	69580626	KLHL1	57626	2.49e-06	2.35088	5.13333
Only	4.35798	chr13	-	69495001	69499000	81626	WithinGene_Distal_Region	NM_020866	69172726	69580626	KLHL1	57626	0.000881263	2.66667	1.16667
Only	3.66695	chr13	-	69513501	69515000	65626	WithinGene_Distal_Region	NM_020866	69172726	69580626	KLHL1	57626	0.00985063	7.33333	0.633333
Only	4.66618	chr13	-	69517501	69524500	56126	WithinGene_Distal_Region	NM_020866	69172726	69580626	KLHL1	57626	0.000243649	2.4359	1.86667
Only	3.40689	chr13	-	69574501	69575500	5126	WithinGene_Proximal_Region	NM_020866	69172726	69580626	KLHL1	57626	0.0291803	7.5	0.433333
Only	4.43741	chr13	-	45652001	45656500	2040	Overlap_TSS	NM_002298	45598059	45654460	LCP1	9878	0.00311999	2.6	1.33333
Only	4.36923	chr13	-	45679501	45684000	-25041	5_Distal_Region	NM_002298	45598059	45654460	LCP1	9878	0.00770487	1.77143	0.9
Only	3.75489	chr13	-	45684501	45686500	-30041	5_Distal_Region	NM_002298	45598059	45654460	LCP1	9878	0.0121697	3.25	0.6
Only	3.75489	chr13	-	45707501	45709500	-53041	5_Distal_Region	NM_002298	45598059	45654460	LCP1	9878	0.040443	2.25	0.5
Only	4.25489	chr13	-	45714001	45718000	-59541	5_Distal_Region	NM_002298	45598059	45654460	LCP1	9878	0.00317731	2.03846	0.9
Only	4.59984	chr13	-	45718501	45724500	-64041	5_Distal_Region	NM_002298	45598059	45654460	LCP1	9878	0.0155533	1.50943	0.9
Only	5.17834	chr13	-	38706001	38720500	94528	3_Distal_Region	NM_005780	38815028	39075356	LHFP	10186	0.0318154	1.25974	1.33333
Only	3.5	chr13	+	75352001	75353000	19996	3_Distal_Region	NM_015842	75232797	75332005	LMO7	4008	0.0113375	15	0.466667
Only	3.73108	chr13	+	75372501	75374000	40496	3_Distal_Region	NM_015842	75232797	75332005	LMO7	4008	0.0173069	3.14286	0.5
Only	4.68129	chr13	+	75375501	75382500	43496	3_Distal_Region	NM_015842	75232797	75332005	LMO7	4008	0.018658	1.66667	1.26667
Only	3.90689	chr13	+	75386001	75388000	53996	3_Distal_Region	NM_015842	75232797	75332005	LMO7	4008	0.0349267	2.30769	0.566667
Only	5.05625	chr13	+	75393001	75405000	60996	3_Distal_Region	NM_015842	75232797	75332005	LMO7	4008	0.00198442	1.52336	1.86667
Only	4.16695	chr13	+	75430501	75433500	98496	3_Distal_Region	NM_015842	75232797	75332005	LMO7	4008	0.01159	1.86364	0.633333
Only	3.96832	chr13	+	75437501	75440000	105496	3_Distal_Region	NM_015842	75232797	75332005	LMO7	4008	0.0104435	2.69231	0.733333
Only	4.9991	chr13	+	75444001	75455000	111996	3_Distal_Region	NM_015842	75232797	75332005	LMO7	4008	0.0482561	1.37615	1.36667
Only	3.58746	chr13	+	75456001	75457000	123996	3_Distal_Region	NM_015842	75232797	75332005	LMO7	4008	0.0416026	3.75	0.366667
Only	3.40689	chr13	+	75484501	75485500	152496	3_Distal_Region	NM_015842	75232797	75332005	LMO7	4008	0.0194957	4.33333	0.333333
Only	3.30735	chr13	+	75493001	75494000	160996	3_Distal_Region	NM_015842	75232797	75332005	LMO7	4008	0.0379902	4	0.3
Only	3.30735	chr13	+	75502001	75503000	169996	3_Distal_Region	NM_015842	75232797	75332005	LMO7	4008	0.00541334	14	0.433333
Only	3.30735	chr13	+	75504501	75505500	172496	3_Distal_Region	NM_015842	75232797	75332005	LMO7	4008	0.0455859	3.25	0.3
Only	4.00896	chr13	-	90320501	90323000	18208	3_Distal_Region	NR_027039	90341208	90376852	LOC144776	144776	0.000178365	4.25	0.866667
Only	3.85798	chr13	-	90323501	90325500	15708	3_Distal_Region	NR_027039	90341208	90376852	LOC144776	144776	0.028272	2.23077	0.533333
Only	4.39232	chr13	-	90326001	90330500	10708	3_Distal_Region	NR_027039	90341208	90376852	LOC144776	144776	0.00527585	2	1.03333
Only	3.30735	chr13	-	90334501	90335500	5708	3_Proximal_Region	NR_027039	90341208	90376852	LOC144776	144776	0.0370321	4.33333	0.333333
Only	4.46832	chr13	-	90354501	90359500	17352	WithinGene_Distal_Region	NR_027039	90341208	90376852	LOC144776	144776	0.00171037	2.15625	1.23333
Only	3.85798	chr13	-	90364001	90366000	10852	WithinGene_Distal_Region	NR_027039	90341208	90376852	LOC144776	144776	0.0167834	2.45455	0.533333
Only	4.13378	chr13	-	90371501	90374500	2352	WithinGene_Proximal_Region	NR_027039	90341208	90376852	LOC144776	144776	0.000587504	2.92857	0.9
Only	4.4991	chr13	-	90385501	90391000	-8649	5_Proximal_Region	NR_027039	90341208	90376852	LOC144776	144776	0.000133151	2.41935	1.46667
Only	3.9265	chr13	-	90402001	90404500	-25149	5_Distal_Region	NR_027039	90341208	90376852	LOC144776	144776	0.0389557	2.61538	0.7
Only	3.40689	chr13	-	90415001	90416000	-38149	5_Distal_Region	NR_027039	90341208	90376852	LOC144776	144776	0.0323913	6	0.333333
Only	3.5	chr13	-	90417001	90418000	-40149	5_Distal_Region	NR_027039	90341208	90376852	LOC144776	144776	0.0240711	7.5	0.433333
Only	4.66618	chr13	-	90423001	90430000	-46149	5_Distal_Region	NR_027039	90341208	90376852	LOC144776	144776	0.00313808	1.64912	1.23333
Only	3.96832	chr13	-	90434001	90436500	-57149	5_Distal_Region	NR_027039	90341208	90376852	LOC144776	144776	0.0347057	1.88889	0.533333
Only	4.4991	chr13	-	90444501	90450000	-67649	5_Distal_Region	NR_027039	90341208	90376852	LOC144776	144776	0.0289823	1.46	0.766667
Only	3.90689	chr13	-	90453501	90455500	-76649	5_Distal_Region	NR_027039	90341208	90376852	LOC144776	144776	0.0456795	2	0.466667
Only	3.9265	chr13	-	90456501	90459000	-79649	5_Distal_Region	NR_027039	90341208	90376852	LOC144776	144776	0.0337498	2.0625	0.566667
Only	4.18129	chr13	-	90468501	90472000	-91649	5_Distal_Region	NR_027039	90341208	90376852	LOC144776	144776	0.000142685	2.9375	1.03333
Only	4.04849	chr13	-	90502501	90505000	-125649	5_Distal_Region	NR_027039	90341208	90376852	LOC144776	144776	0.0177112	2.75	0.7
Only	4.04849	chr13	-	90544001	90546500	-167149	5_Distal_Region	NR_027039	90341208	90376852	LOC144776	144776	0.0348232	1.75	0.5
Shift	5.36045	chr13	-	102188001	102204500	4923	WithinGene_Proximal_Region	NM_001146197	102179719	102209423	LOC643677	643677	0.00778554	1.53595	2.73333
Only	3.73108	chr13	+	45960001	45961500	-63796	5_Distal_Region	NM_015116	46025296	46217035	LRCH1	23143	0.0372993	3.83333	0.566667
Only	3.58746	chr13	+	46007001	46008000	-17296	5_Distal_Region	NM_015116	46025296	46217035	LRCH1	23143	0.0198769	5.66667	0.466667
Only	4.16695	chr13	+	96563001	96566000	-106574	5_Distal_Region	NM_207304	96672574	96844375	MBNL2	10150	0.0104592	1.91304	0.7
Only	3.59984	chr13	+	96571501	96573000	-99574	5_Distal_Region	NM_207304	96672574	96844375	MBNL2	10150	0.0060683	5	0.533333
Only	5.13035	chr13	+	96622501	96636000	-36574	5_Distal_Region	NM_207304	96672574	96844375	MBNL2	10150	0.000320196	1.58261	2.23333
Only	3.9265	chr13	+	112653001	112655500	-15257	5_Distal_Region	NM_001112732	112670757	112800863	MCF2L	23263	0.0221429	2.35714	0.633333
Only	6.73928	chr13	+	90560001	90686000	-112074	5_Distal_Region	NR_027350	90798074	90804830	MIR17HG	407975	5.23e-07	1.58653	20.9
Only	4.76818	chr13	+	90687501	90695500	-102574	5_Distal_Region	NR_027350	90798074	90804830	MIR17HG	407975	0.0025035	1.69841	1.46667
Only	5.17375	chr13	+	90699001	90713000	-85074	5_Distal_Region	NR_027350	90798074	90804830	MIR17HG	407975	5.09e-06	1.95876	3.1
Only	3.40689	chr13	+	90742501	90743500	-54574	5_Distal_Region	NR_027350	90798074	90804830	MIR17HG	407975	0.0465711	3.5	0.333333
Only	3.40689	chr13	+	90749001	90750000	-48074	5_Distal_Region	NR_027350	90798074	90804830	MIR17HG	407975	0.0164918	6.5	0.366667
Only	5.96489	chr13	+	90762001	90798000	-74	5_Core_Region	NR_027350	90798074	90804830	MIR17HG	407975	0.0131001	1.25059	3.53333
Only	6.03332	chr13	-	78236001	78283000	57251	3_Distal_Region	NR_030317	78340251	78743319	MIR548A2	693126	1.15e-05	1.59148	7.86667
Only	4.4265	chr13	-	78291501	78296500	43751	3_Distal_Region	NR_030317	78340251	78743319	MIR548A2	693126	0.0248319	2.06061	1.16667
Only	3.96832	chr13	-	78299501	78302000	38251	3_Distal_Region	NR_030317	78340251	78743319	MIR548A2	693126	0.040153	1.61905	0.433333
Only	3.59984	chr13	-	78315501	78317000	23251	3_Distal_Region	NR_030317	78340251	78743319	MIR548A2	693126	0.0150783	3.4	0.4
Only	3.66695	chr13	-	78357501	78359000	384319	WithinGene_Distal_Region	NR_030317	78340251	78743319	MIR548A2	693126	0.0250825	3.66667	0.533333
Only	3.30735	chr13	-	78388501	78389500	353819	WithinGene_Distal_Region	NR_030317	78340251	78743319	MIR548A2	693126	0.0164918	6.5	0.366667
Only	4.56507	chr13	-	78406501	78412500	330819	WithinGene_Distal_Region	NR_030317	78340251	78743319	MIR548A2	693126	0.000103907	2.05	1.4
Only	4.18129	chr13	-	78416501	78420000	323319	WithinGene_Distal_Region	NR_030317	78340251	78743319	MIR548A2	693126	0.0244264	1.92	0.766667
Only	5.10434	chr13	-	78425501	78438000	305319	WithinGene_Distal_Region	NR_030317	78340251	78743319	MIR548A2	693126	0.000294769	1.87912	2.66667
Only	4.4265	chr13	-	78445501	78450500	292819	WithinGene_Distal_Region	NR_030317	78340251	78743319	MIR548A2	693126	0.000530433	2.0625	1.13333
Only	5.79547	chr13	-	78453001	78487000	256319	WithinGene_Distal_Region	NR_030317	78340251	78743319	MIR548A2	693126	5.6e-06	1.64982	6
Only	3.40689	chr13	-	78492001	78493000	250319	WithinGene_Distal_Region	NR_030317	78340251	78743319	MIR548A2	693126	0.0109943	14	0.433333
Only	4.7608	chr13	-	78494501	78502000	241319	WithinGene_Distal_Region	NR_030317	78340251	78743319	MIR548A2	693126	0.0135503	1.38158	0.966667
Only	4.44756	chr13	-	78505501	78510500	232819	WithinGene_Distal_Region	NR_030317	78340251	78743319	MIR548A2	693126	0.0111405	1.97143	1.13333
Only	5.30176	chr13	-	78534501	78551500	191819	WithinGene_Distal_Region	NR_030317	78340251	78743319	MIR548A2	693126	2.87e-06	2.12037	4.03333
Only	3.9265	chr13	-	78559501	78562000	181319	WithinGene_Distal_Region	NR_030317	78340251	78743319	MIR548A2	693126	0.000193985	3.4	0.8
Only	4.43741	chr13	-	78627001	78631500	111819	WithinGene_Distal_Region	NR_030317	78340251	78743319	MIR548A2	693126	0.00326555	2.6	1.33333
Only	4.09984	chr13	-	78657501	78660500	82819	WithinGene_Distal_Region	NR_030317	78340251	78743319	MIR548A2	693126	0.0293014	1.90476	0.633333
Only	4.21103	chr13	-	78662501	78666000	77319	WithinGene_Distal_Region	NR_030317	78340251	78743319	MIR548A2	693126	0.000551654	2.52632	0.966667
Only	3.75489	chr13	-	78677001	78679000	64319	WithinGene_Distal_Region	NR_030317	78340251	78743319	MIR548A2	693126	0.0222877	3	0.6
Only	3.30735	chr13	-	78679001	78680000	63319	WithinGene_Distal_Region	NR_030317	78340251	78743319	MIR548A2	693126	0.0248013	5.5	0.3
Only	3.30735	chr13	-	35030001	35031000	382382	WithinGene_Distal_Region	NR_031646	34946405	35413382	MIR548F5	100302239	0.0173976	6	0.333333
Only	3.40689	chr13	-	35040501	35041500	371882	WithinGene_Distal_Region	NR_031646	34946405	35413382	MIR548F5	100302239	0.0109943	14	0.433333
Only	3.90689	chr13	-	35226001	35228000	185382	WithinGene_Distal_Region	NR_031646	34946405	35413382	MIR548F5	100302239	0.0135481	2.16667	0.466667
Only	3.40689	chr13	-	35272001	35273000	140382	WithinGene_Distal_Region	NR_031646	34946405	35413382	MIR548F5	100302239	0.0243237	3	0.333333
Only	3.90689	chr13	-	35282501	35284500	128882	WithinGene_Distal_Region	NR_031646	34946405	35413382	MIR548F5	100302239	0.0423694	3.85714	0.666667
Only	3.30735	chr13	-	35320501	35321500	91882	WithinGene_Distal_Region	NR_031646	34946405	35413382	MIR548F5	100302239	0.0351757	4.33333	0.333333
Only	4.00896	chr13	-	71885001	71887500	175476	3_Distal_Region	NR_031690	72062976	72111734	MIR548I4	100302191	0.0115903	2.33333	0.666667
Only	3.9265	chr13	-	71960001	71962500	100476	3_Distal_Region	NR_031690	72062976	72111734	MIR548I4	100302191	0.00772667	2.53846	0.666667
Only	4.24018	chr13	-	71972001	71975500	87476	3_Distal_Region	NR_031690	72062976	72111734	MIR548I4	100302191	0.00215248	2	0.833333
Only	3.30735	chr13	-	72002501	72003500	59476	3_Distal_Region	NR_031690	72062976	72111734	MIR548I4	100302191	0.0380537	3.5	0.333333
Only	3.96832	chr13	-	72009001	72011500	51476	3_Distal_Region	NR_031690	72062976	72111734	MIR548I4	100302191	0.0161561	1.84211	0.533333
Only	4.13378	chr13	-	72012501	72015500	47476	3_Distal_Region	NR_031690	72062976	72111734	MIR548I4	100302191	0.0139695	2.04762	0.733333
Only	4	chr13	-	72039001	72041000	21976	3_Distal_Region	NR_031690	72062976	72111734	MIR548I4	100302191	0.00791155	2.81818	0.666667
Only	3.85798	chr13	-	72043001	72045000	17976	3_Distal_Region	NR_031690	72062976	72111734	MIR548I4	100302191	0.0384154	2.8	0.6
Only	5.29547	chr13	-	72047501	72064500	47234	WithinGene_Distal_Region	NR_031690	72062976	72111734	MIR548I4	100302191	1.32e-06	1.92437	3.66667
Only	4.08696	chr13	-	72078501	72081000	30734	WithinGene_Distal_Region	NR_031690	72062976	72111734	MIR548I4	100302191	0.0318279	1.80952	0.566667
Only	4.26875	chr13	-	72093001	72096500	15234	WithinGene_Distal_Region	NR_031690	72062976	72111734	MIR548I4	100302191	0.00829292	2.08333	0.866667
Only	5.89178	chr13	-	72116001	72148000	-4267	5_Proximal_Region	NR_031690	72062976	72111734	MIR548I4	100302191	1.31e-05	1.57285	5.76667
Only	3.75489	chr13	+	28357001	28359000	-137747	5_Distal_Region	NM_001033602	28496747	28978084	MTUS2	23281	0.0482168	2	0.4
Only	3.30735	chr13	+	28399501	28400500	-96247	5_Distal_Region	NM_001033602	28496747	28978084	MTUS2	23281	0.0240661	6	0.333333
Only	3.30735	chr13	+	28406001	28407000	-89747	5_Distal_Region	NM_001033602	28496747	28978084	MTUS2	23281	0.0109864	14	0.433333
Only	3.40689	chr13	+	28410501	28411500	-85247	5_Distal_Region	NM_001033602	28496747	28978084	MTUS2	23281	0.0399351	3.33333	0.233333
Only	4.88726	chr13	+	28417501	28427000	-69747	5_Distal_Region	NM_001033602	28496747	28978084	MTUS2	23281	0.0131895	1.52381	1.46667
Only	5.23715	chr13	+	28432501	28448000	-48747	5_Distal_Region	NM_001033602	28496747	28978084	MTUS2	23281	0.000110289	1.5597	2.5
Only	5.07895	chr13	+	28448501	28461000	-35747	5_Distal_Region	NM_001033602	28496747	28978084	MTUS2	23281	0.0017344	1.49558	1.86667
Only	4.7608	chr13	+	28478501	28486000	-10747	5_Distal_Region	NM_001033602	28496747	28978084	MTUS2	23281	0.00723075	1.55224	1.23333
Only	4.06507	chr13	+	28503501	28506500	6754	WithinGene_Proximal_Region	NM_001033602	28496747	28978084	MTUS2	23281	0.00179924	4	1
Only	3.59984	chr13	+	28534501	28536000	37754	WithinGene_Distal_Region	NM_001033602	28496747	28978084	MTUS2	23281	0.040495	2.71429	0.4
Only	4.30735	chr13	+	28537001	28541000	40254	WithinGene_Distal_Region	NM_001033602	28496747	28978084	MTUS2	23281	0.00552281	1.77419	0.8
Only	4.9991	chr13	+	28541501	28552500	44754	WithinGene_Distal_Region	NM_001033602	28496747	28978084	MTUS2	23281	0.00670212	1.46078	1.56667
Only	4.51821	chr13	+	28730501	28736000	233754	WithinGene_Distal_Region	NM_001033602	28496747	28978084	MTUS2	23281	0.00092833	1.94872	1.23333
Only	4.36923	chr13	+	28742501	28747000	245754	WithinGene_Distal_Region	NM_001033602	28496747	28978084	MTUS2	23281	0.00925917	2.21429	1.13333
Only	4.74018	chr13	+	28754501	28761500	257754	WithinGene_Distal_Region	NM_001033602	28496747	28978084	MTUS2	23281	0.0338934	1.375	0.9
Only	3.40689	chr13	+	28766501	28767500	269754	WithinGene_Distal_Region	NM_001033602	28496747	28978084	MTUS2	23281	0.0379902	4.66667	0.366667
Only	4.18129	chr13	+	28769001	28772500	272254	WithinGene_Distal_Region	NM_001033602	28496747	28978084	MTUS2	23281	0.0219158	1.84615	0.733333
Only	3.30735	chr13	+	28793501	28794500	296754	WithinGene_Distal_Region	NM_001033602	28496747	28978084	MTUS2	23281	0.0291576	6.5	0.366667
Only	4.59984	chr13	+	28825501	28831500	328754	WithinGene_Distal_Region	NM_001033602	28496747	28978084	MTUS2	23281	0.0363358	1.38333	0.766667
Only	4.84577	chr13	-	76822501	76831500	-23323	5_Distal_Region	NM_015057	76516792	76799178	MYCBP2	23077	0.000232193	1.84615	1.83333
Only	3.96832	chr13	-	76853001	76855500	-53823	5_Distal_Region	NM_015057	76516792	76799178	MYCBP2	23077	0.0474908	1.94444	0.566667
Only	3.30735	chr13	-	76855501	76856500	-56323	5_Distal_Region	NM_015057	76516792	76799178	MYCBP2	23077	0.0129468	6.5	0.366667
Only	3.59984	chr13	-	76863501	76865000	-64323	5_Distal_Region	NM_015057	76516792	76799178	MYCBP2	23077	0.0207797	3.33333	0.466667
Only	5.27479	chr13	-	76865501	76881500	-66323	5_Distal_Region	NM_015057	76516792	76799178	MYCBP2	23077	1.75e-05	1.96396	3.56667
Only	3.75489	chr13	-	76896501	76898500	-97323	5_Distal_Region	NM_015057	76516792	76799178	MYCBP2	23077	0.0479715	2.25	0.5
Shift	3.9265	chr13	+	108078001	108080500	31501	WithinGene_Distal_Region	NM_015011	108046500	108658356	MYO16	23026	0.0350912	2.125	0.6
Shift	4.54737	chr13	+	108122501	108128500	76001	WithinGene_Distal_Region	NM_015011	108046500	108658356	MYO16	23026	0.00467964	1.61224	1
Shift	4.47974	chr13	+	108146501	108152000	100001	WithinGene_Distal_Region	NM_015011	108046500	108658356	MYO16	23026	0.0110091	1.69767	1
Shift	3.96832	chr13	+	108204001	108206500	157501	WithinGene_Distal_Region	NM_015011	108046500	108658356	MYO16	23026	8.16e-05	5	0.933333
Shift	4.30735	chr13	+	108272001	108276000	225501	WithinGene_Distal_Region	NM_015011	108046500	108658356	MYO16	23026	0.00800245	2	0.933333
Shift	5.318	chr13	+	108304501	108322000	258001	WithinGene_Distal_Region	NM_015011	108046500	108658356	MYO16	23026	6.98e-05	1.888	3.7
Shift	3.30735	chr13	+	108323001	108324000	276501	WithinGene_Distal_Region	NM_015011	108046500	108658356	MYO16	23026	0.0195604	4.66667	0.366667
Only	4.06507	chr13	-	100356001	100359000	145130	3_Distal_Region	NM_052867	100504130	100866814	NALCN	259232	0.00688532	2.78571	0.833333
Only	3.30735	chr13	-	100411501	100412500	91630	3_Distal_Region	NM_052867	100504130	100866814	NALCN	259232	0.0291576	6.5	0.366667
Only	4.60921	chr13	-	100429001	100435500	68630	3_Distal_Region	NM_052867	100504130	100866814	NALCN	259232	0.00371632	1.63462	1.1
Only	3.96832	chr13	-	100440501	100443000	61130	3_Distal_Region	NM_052867	100504130	100866814	NALCN	259232	0.0343135	1.84211	0.533333
Only	4.36923	chr13	-	100448001	100452500	51630	3_Distal_Region	NM_052867	100504130	100866814	NALCN	259232	0.00199948	1.96552	0.933333
Only	3.75489	chr13	-	100459001	100461000	43130	3_Distal_Region	NM_052867	100504130	100866814	NALCN	259232	0.035327	1.92857	0.433333
Only	3.40689	chr13	+	34525001	34526000	110546	WithinGene_Distal_Region	NM_015678	34414455	35144873	NBEA	26960	0.0243199	3.75	0.366667
Only	3.30735	chr13	+	34648501	34649500	234046	WithinGene_Distal_Region	NM_015678	34414455	35144873	NBEA	26960	0.0476604	3.25	0.3
Only	3.80735	chr13	+	34651001	34653000	236546	WithinGene_Distal_Region	NM_015678	34414455	35144873	NBEA	26960	0.00346491	3	0.6
Only	3.58746	chr13	+	34691501	34692500	277046	WithinGene_Distal_Region	NM_015678	34414455	35144873	NBEA	26960	0.0291939	8.5	0.5
Only	3.40689	chr13	+	34821501	34822500	407046	WithinGene_Distal_Region	NM_015678	34414455	35144873	NBEA	26960	0.0386272	4.33333	0.333333
Only	3.59984	chr13	+	34866001	34867500	451546	WithinGene_Distal_Region	NM_015678	34414455	35144873	NBEA	26960	0.0167368	3.16667	0.433333
Only	4.57406	chr13	+	38546501	38552000	24255	3_Distal_Region	NM_001017370	38510454	38522246	NHLRC3	387921	0.00210533	1.83721	1.2
Only	4.66618	chr13	+	38562001	38569000	39755	3_Distal_Region	NM_001017370	38510454	38522246	NHLRC3	387921	0.00124421	2.04348	1.6
Only	5.01434	chr13	+	38578001	38589500	55755	3_Distal_Region	NM_001017370	38510454	38522246	NHLRC3	387921	0.00328487	1.5	1.7
Only	5.22603	chr13	+	38592501	38607500	70255	3_Distal_Region	NM_001017370	38510454	38522246	NHLRC3	387921	0.000293366	1.55725	2.43333
Only	5.95359	chr13	+	38616001	38658000	93755	3_Distal_Region	NM_001017370	38510454	38522246	NHLRC3	387921	0.0033508	1.38049	5.2
Only	3.80735	chr13	+	52637001	52639000	112812	3_Distal_Region	NM_006418	52500972	52524189	OLFM4	10562	0.030783	2.33333	0.533333
Only	3.9265	chr13	+	63370501	63373000	155799	3_Distal_Region	NR_002171	63209568	63214702	OR7E156P	283491	0.0381265	2.53846	0.666667
Only	3.5	chr13	+	63388501	63389500	173799	3_Distal_Region	NR_002171	63209568	63214702	OR7E156P	283491	0.0307669	7.5	0.433333
Only	5.36106	chr13	-	96506001	96524500	-61396	5_Distal_Region	NM_080818	96435973	96444605	OXGR1	27199	0.00437628	1.54658	2.93333
Only	4.30735	chr13	-	65591001	65595000	179967	3_Distal_Region	NM_203487	65774967	66702469	PCDH9	5101	0.0043749	2.29167	1.03333
Only	3.30735	chr13	-	65597001	65598000	176967	3_Distal_Region	NM_203487	65774967	66702469	PCDH9	5101	0.0275927	7	0.4
Only	3.30735	chr13	-	65800001	65801000	901469	WithinGene_Distal_Region	NM_203487	65774967	66702469	PCDH9	5101	0.0487494	3.25	0.3
Only	4.70477	chr13	-	77871501	77879000	192230	3_Distal_Region	NM_006237	78071230	78075696	POU4F1	5457	0.00348263	1.45588	1.03333
Only	3.9265	chr13	-	77879001	77881500	189730	3_Distal_Region	NM_006237	78071230	78075696	POU4F1	5457	0.0282731	1.77778	0.466667
Only	4.21103	chr13	-	77887001	77890500	180730	3_Distal_Region	NM_006237	78071230	78075696	POU4F1	5457	0.0431098	1.75	0.7
Only	3.85798	chr13	-	77893001	77895000	176230	3_Distal_Region	NM_006237	78071230	78075696	POU4F1	5457	0.0163917	2.27273	0.466667
Only	4.09984	chr13	-	77901501	77904500	166730	3_Distal_Region	NM_006237	78071230	78075696	POU4F1	5457	0.0249333	1.61538	0.533333
Only	4.18129	chr13	-	77908001	77911500	159730	3_Distal_Region	NM_006237	78071230	78075696	POU4F1	5457	0.00628721	2.09091	0.8
Only	3.59984	chr13	-	77926501	77928000	143230	3_Distal_Region	NM_006237	78071230	78075696	POU4F1	5457	0.00761786	7	0.6
Only	4.04849	chr13	-	77932001	77934500	136730	3_Distal_Region	NM_006237	78071230	78075696	POU4F1	5457	0.0408238	2.46667	0.733333
Only	4.21103	chr13	-	77935501	77939000	132230	3_Distal_Region	NM_006237	78071230	78075696	POU4F1	5457	0.00441336	2.13043	0.866667
Only	3.75489	chr13	-	77949501	77951500	119730	3_Distal_Region	NM_006237	78071230	78075696	POU4F1	5457	0.0135432	3.375	0.633333
Only	4.9991	chr13	-	77952501	77963500	107730	3_Distal_Region	NM_006237	78071230	78075696	POU4F1	5457	8.05e-07	2.09859	2.6
Only	3.40689	chr13	-	77982501	77983500	87730	3_Distal_Region	NM_006237	78071230	78075696	POU4F1	5457	0.0291848	7.5	0.433333
Only	3.59984	chr13	-	78022001	78023500	47730	3_Distal_Region	NM_006237	78071230	78075696	POU4F1	5457	0.026432	2.22222	0.366667
Only	3.9265	chr13	-	78031001	78033500	37730	3_Distal_Region	NM_006237	78071230	78075696	POU4F1	5457	0.00931894	1.94118	0.533333
Only	5.23715	chr13	-	78053001	78068500	2730	3_Proximal_Region	NM_006237	78071230	78075696	POU4F1	5457	0.000769266	1.56716	2.53333
Only	4.60921	chr13	-	78069001	78075500	196	WithinGene_Core_Region	NM_006237	78071230	78075696	POU4F1	5457	0.0324997	1.66038	1.16667
Only	4.19937	chr13	-	110023001	110026000	-10929	5_Distal_Region	NM_017817	109973413	110012072	RAB20	55647	0.00122878	2.36842	0.866667
Shift	4.33289	chr13	+	96953001	96957000	34749	3_Distal_Region	NM_021033	96884475	96918252	RAP2A	5911	0.0191301	1.64706	0.733333
Shift	4.09984	chr13	+	97027001	97030000	108749	3_Distal_Region	NM_021033	96884475	96918252	RAP2A	5911	0.00248208	2.27778	0.766667
Shift	4.51821	chr13	+	97034501	97040000	116249	3_Distal_Region	NM_021033	96884475	96918252	RAP2A	5911	0.0107006	1.72727	1.06667
Shift	4.37768	chr13	+	97046501	97050000	128249	3_Distal_Region	NM_021033	96884475	96918252	RAP2A	5911	0.0498765	1.57143	0.666667
Shift	5.38166	chr13	+	97064001	97083000	145749	3_Distal_Region	NM_021033	96884475	96918252	RAP2A	5911	0.00428696	1.41436	2.5
Shift	3.96832	chr13	+	97103001	97105500	184749	3_Distal_Region	NM_021033	96884475	96918252	RAP2A	5911	0.0111076	2.05882	0.6
Only	3.40689	chr13	+	24271501	24272500	35201	WithinGene_Distal_Region	NM_031277	24236300	24352058	RNF17	56163	0.0173886	5.5	0.3
Only	4.62551	chr13	-	78151501	78158000	-20186	5_Distal_Region	NM_024546	78086421	78131315	RNF219	79596	0.00801604	1.71154	1.23333
Only	3.75489	chr13	-	78186001	78188000	-54686	5_Distal_Region	NM_024546	78086421	78131315	RNF219	79596	0.0176909	2.5	0.5
Only	4.76818	chr13	-	78193501	78201500	-62186	5_Distal_Region	NM_024546	78086421	78131315	RNF219	79596	0.0192106	1.34568	0.933333
Only	5.4846	chr13	-	78212001	78234000	-80686	5_Distal_Region	NM_024546	78086421	78131315	RNF219	79596	0.000584368	1.475	3.16667
Only	3.90689	chr13	+	31136001	31138000	-73678	5_Distal_Region	NM_130806	31211678	31275009	RXFP2	122042	0.0405542	2.23077	0.533333
Only	4.91585	chr13	+	76915501	76925500	-82309	5_Distal_Region	NM_144777	77007809	77117397	SCEL	8796	0.000566967	1.82192	2
Only	5.21189	chr13	+	76926001	76941000	-66809	5_Distal_Region	NM_144777	77007809	77117397	SCEL	8796	6.8e-06	1.82883	3.06667
Only	4.13378	chr13	+	76951001	76954000	-53809	5_Distal_Region	NM_144777	77007809	77117397	SCEL	8796	0.000802813	2.86667	0.933333
Only	4.06507	chr13	+	76965501	76968500	-39309	5_Distal_Region	NM_144777	77007809	77117397	SCEL	8796	0.00118647	2.66667	0.833333
Only	5.4105	chr13	+	76969501	76989500	-18309	5_Distal_Region	NM_144777	77007809	77117397	SCEL	8796	0.00025009	1.76974	3.9
Only	4.44756	chr13	+	77006501	77011500	-1308	Overlap_TSS	NM_001160706	77007809	77117397	SCEL	8796	0.00972179	1.81579	1.03333
Only	4.13378	chr13	+	22777501	22780500	124442	WithinGene_Distal_Region	NM_000231	22653059	22797304	SGCG	6445	0.0190723	2.22222	0.733333
Only	3.96832	chr13	-	25564501	25567000	-41303	5_Distal_Region	NM_001007538	25516734	25523198	SHISA2	387914	0.0274651	1.94444	0.566667
Shift	4.60921	chr13	-	45315001	45321500	2347	WithinGene_Proximal_Region	NM_198849	45252416	45323847	SIAH3	283514	0.00787624	1.70588	1.2
Shift	4.53707	chr13	-	45363501	45369000	-39654	5_Distal_Region	NM_198849	45252416	45323847	SIAH3	283514	0.00476555	2	1.23333
Shift	3.40689	chr13	-	45375501	45376500	-51654	5_Distal_Region	NM_198849	45252416	45323847	SIAH3	283514	0.0399351	4	0.3
Shift	3.9265	chr13	+	77244501	77247000	8123	3_Proximal_Region	NM_144595	77213295	77236378	SLAIN1	122060	0.0132092	2.35714	0.633333
Only	3.40689	chr13	-	28274501	28275500	-83351	5_Distal_Region	NM_181785	28172219	28191150	SLC46A3	283537	0.041353	4.66667	0.366667
Only	4.4991	chr13	-	28314501	28320000	-123351	5_Distal_Region	NM_181785	28172219	28191150	SLC46A3	283537	0.0241312	1.5102	0.833333
Only	3.96832	chr13	-	28324001	28326500	-132851	5_Distal_Region	NM_181785	28172219	28191150	SLC46A3	283537	0.0309031	1.66667	0.466667
Only	4.21103	chr13	-	28339501	28343000	-148351	5_Distal_Region	NM_181785	28172219	28191150	SLC46A3	283537	0.0420303	1.48485	0.533333
Only	3.30735	chr13	+	86966501	86967500	-155370	5_Distal_Region	NM_015567	87122870	87129871	SLITRK5	26050	0.034217	4.66667	0.366667
Only	3.40689	chr13	+	87103501	87104500	-18370	5_Distal_Region	NM_015567	87122870	87129871	SLITRK5	26050	0.0164918	6.5	0.366667
Only	3.74793	chr13	+	87129001	87130000	6131	WithinGene_Proximal_Region	NM_015567	87122870	87129871	SLITRK5	26050	0.00724264	9.5	0.566667
Only	6.26526	chr13	+	87154501	87213000	24630	3_Distal_Region	NM_015567	87122870	87129871	SLITRK5	26050	7.85e-10	2.20424	15.1333
Only	4.4991	chr13	+	87215501	87221000	85630	3_Distal_Region	NM_015567	87122870	87129871	SLITRK5	26050	0.003898	1.825	1.1
Only	4.21103	chr13	+	87222001	87225500	92130	3_Distal_Region	NM_015567	87122870	87129871	SLITRK5	26050	0.00472275	3	1.06667
Only	5.97329	chr13	+	87226001	87269500	96130	3_Distal_Region	NM_015567	87122870	87129871	SLITRK5	26050	7.05e-05	1.95	9.5
Only	4.46832	chr13	+	87298001	87303000	168130	3_Distal_Region	NM_015567	87122870	87129871	SLITRK5	26050	2.85e-05	3.09091	1.53333
Only	3.30735	chr13	+	87307001	87308000	177130	3_Distal_Region	NM_015567	87122870	87129871	SLITRK5	26050	0.0195604	4.66667	0.366667
Only	4.60921	chr13	+	87309001	87315500	179130	3_Distal_Region	NM_015567	87122870	87129871	SLITRK5	26050	7.35e-07	3.66667	2.13333
Only	5.23026	chr13	-	94190001	94205500	-27611	5_Distal_Region	NM_007084	94159879	94162390	SOX21	11166	2.94e-05	1.78632	3.06667
Only	5.10434	chr13	-	94207501	94220000	-45111	5_Distal_Region	NM_007084	94159879	94162390	SOX21	11166	0.000163519	1.8587	2.63333
Only	4.84577	chr13	-	94235501	94244500	-73111	5_Distal_Region	NM_007084	94159879	94162390	SOX21	11166	3.2e-05	2.14286	2.13333
Only	3.75489	chr13	-	94253001	94255000	-90611	5_Distal_Region	NM_007084	94159879	94162390	SOX21	11166	0.0125926	3.375	0.633333
Only	4.68129	chr13	-	94259001	94266000	-96611	5_Distal_Region	NM_007084	94159879	94162390	SOX21	11166	0.0195234	1.53226	1.1
Only	5.14612	chr13	-	94276501	94290000	-114111	5_Distal_Region	NM_007084	94159879	94162390	SOX21	11166	0.000138742	1.60526	2.3
Only	3.66695	chr13	-	94298501	94300000	-136111	5_Distal_Region	NM_007084	94159879	94162390	SOX21	11166	0.0103224	3.33333	0.466667
Only	5.48613	chr13	-	94302501	94323000	-140111	5_Distal_Region	NM_007084	94159879	94162390	SOX21	11166	0.0011535	1.67647	3.83333
Only	4.78136	chr13	-	38397501	38405500	32562	3_Distal_Region	NM_145286	38438062	38462996	STOML3	161003	0.00162063	1.71875	1.53333
Only	4.46832	chr13	-	47234001	47239000	175791	3_Distal_Region	NM_003850	47414791	47473463	SUCLA2	8803	0.00947874	1.84211	1.06667
Shift	4.21103	chr13	+	59763001	59766500	-102091	5_Distal_Region	NM_030794	59868591	60046013	TDRD3	81550	0.00772026	1.96	0.8
Shift	4.34577	chr13	+	59815501	59820000	-48591	5_Distal_Region	NM_030794	59868591	60046013	TDRD3	81550	0.00834102	1.93548	0.966667
Only	3.9265	chr13	-	100193001	100195500	-67897	5_Distal_Region	NM_032813	100054090	100125104	TMTC4	84899	0.000816551	2.75	0.7
Only	3.40689	chr13	-	100208501	100209500	-83397	5_Distal_Region	NM_032813	100054090	100125104	TMTC4	84899	0.0476655	3.5	0.333333
Only	4.4265	chr13	-	100270001	100275000	-144897	5_Distal_Region	NM_032813	100054090	100125104	TMTC4	84899	0.0110311	2.12903	1.16667
Only	5.042	chr13	+	107787001	107798500	29635	3_Distal_Region	NM_006573	107719977	107757366	TNFSF13B	10673	9.85e-05	1.50962	1.76667
Only	3.80735	chr13	+	107849501	107851500	92135	3_Distal_Region	NM_006573	107719977	107757366	TNFSF13B	10673	0.00827943	2.07692	0.466667
Only	3.5	chr13	+	37977001	37978000	141859	3_Distal_Region	NM_016617	37821941	37835142	UFM1	51569	0.0387586	4	0.4
Only	3.40689	chr13	+	30050501	30051500	-38329	5_Distal_Region	NM_005800	30089829	30131686	USPL1	10208	0.0164976	7	0.4
Only	3.5	chr14	-	69817501	69818500	-33230	5_Distal_Region	NR_003951	69782222	69784271	ADAM21P1	145241	0.0291848	7.5	0.433333
Only	3.75489	chr14	-	69820001	69822000	-35730	5_Distal_Region	NR_003951	69782222	69784271	ADAM21P1	145241	0.0434202	2.36364	0.5
Shift	3.59984	chr14	+	77577001	77578500	106952	3_Distal_Region	NM_020421	77336178	77470049	ADCK1	57143	0.0185532	3.16667	0.433333
[truncated: 6,143 more rows]

## Sheet: H3K27me3 treatment gene desert
PeakScore	Chromosome	Strand	PeakStart	PeakEnd	DistanceToTSS	PeakRegion	RefSeqID	GeneStart	GeneEnd	GeneSymbol	GeneId	Pvalue	Ratio	Difference
5.16172	chr1	+	4974501	4988000	359537	Gene_Desert_Region	NM_018836	4614964	4743711	AJAP1	55966	0.00387796	1.57627	2.26667
3.59984	chr1	-	5590501	5592000	383118	Gene_Desert_Region	NM_015102	5845456	5975118	NPHP4	261734	0.0094672	3.33333	0.466667
4.68129	chr1	+	30061501	30068500	625868	Gene_Desert_Region	NM_133178	29435633	29525903	PTPRU	10076	0.00357354	1.86275	1.46667
3.30735	chr1	-	30276001	30277000	692019	Gene_Desert_Region	NM_002379	30956712	30969019	MATN1	4146	0.0212071	11	0.333333
4.43741	chr1	-	30298001	30302500	666519	Gene_Desert_Region	NM_002379	30956712	30969019	MATN1	4146	0.0313899	1.625	0.833333
4.18129	chr1	-	30524501	30528000	441019	Gene_Desert_Region	NM_002379	30956712	30969019	MATN1	4146	0.0115086	2.35	0.9
3.80735	chr1	-	30638501	30640500	328519	Gene_Desert_Region	NM_002379	30956712	30969019	MATN1	4146	0.010202	2.875	0.5
5.10099	chr1	-	60531501	60544500	-219487	Gene_Desert_Region	NM_152377	60228653	60312014	C1orf87	127795	0.00281672	1.62037	2.23333
4.71103	chr1	+	61071501	61078500	-237033	Gene_Desert_Region	NM_001145511	61315533	61701047	NFIA	4774	0.00161127	1.75	1.4
3.5	chr1	+	61087501	61088500	-227033	Gene_Desert_Region	NM_001145511	61315533	61701047	NFIA	4774	0.0386272	4.33333	0.333333
4.9635	chr1	+	61100501	61110000	-205533	Gene_Desert_Region	NM_001145511	61315533	61701047	NFIA	4774	0.00920303	1.8	2
4.88726	chr1	+	63326501	63336000	-225317	Gene_Desert_Region	NM_012183	63561317	63563385	FOXD3	27022	0.00175512	1.59259	1.6
5.54291	chr1	+	63336501	63360500	-200817	Gene_Desert_Region	NM_012183	63561317	63563385	FOXD3	27022	0.0234857	1.55288	3.83333
3.30735	chr1	+	69745501	69746500	-251945	Gene_Desert_Region	NM_020794	69998445	70361759	LRRC7	57554	0.0129497	7	0.4
3.59984	chr1	+	69748501	69750000	-248445	Gene_Desert_Region	NM_020794	69998445	70361759	LRRC7	57554	0.0215486	5	0.533333
4.16695	chr1	+	69794501	69797500	-200945	Gene_Desert_Region	NM_020794	69998445	70361759	LRRC7	57554	0.00304216	2.38889	0.833333
4.34577	chr1	-	72867501	72872000	-346636	Gene_Desert_Region	NM_173808	71641212	72520865	NEGR1	257194	0.00642526	1.90625	0.966667
3.30735	chr1	-	80031501	80032500	-786418	Gene_Desert_Region	NM_022159	79128036	79245083	ELTD1	64123	0.0113348	14	0.433333
3.5	chr1	+	81419001	81420000	-618669	Gene_Desert_Region	NM_012302	82038669	82230695	LPHN2	23266	0.0415747	10	0.3
3.59984	chr1	+	81469501	81471000	-567669	Gene_Desert_Region	NM_012302	82038669	82230695	LPHN2	23266	0.0152551	4.75	0.5
4.24018	chr1	+	81476001	81479500	-559169	Gene_Desert_Region	NM_012302	82038669	82230695	LPHN2	23266	0.018136	2	0.833333
4.33289	chr1	+	81690001	81694000	-344669	Gene_Desert_Region	NM_012302	82038669	82230695	LPHN2	23266	0.000659366	2.11111	1
4.06507	chr1	+	88330001	88333000	-589509	Gene_Desert_Region	NM_006256	88922509	89074526	PKN2	5586	0.0251866	1.85714	0.6
3.59984	chr1	-	90594501	90596000	359382	Gene_Desert_Region	NM_020063	90950166	90955382	BARHL2	343472	0.00597485	2.71429	0.4
3.9265	chr1	-	90708501	90711000	244382	Gene_Desert_Region	NM_020063	90950166	90955382	BARHL2	343472	0.0233973	2.53846	0.666667
3.30735	chr1	+	96704501	96705500	-254262	Gene_Desert_Region	NM_021190	96959762	97053187	PTBP2	58155	0.0155747	6.5	0.366667
3.40689	chr1	+	101693501	101694500	218609	Gene_Desert_Region	NM_001400	101474892	101479664	S1PR1	1901	0.0403506	12	0.366667
3.30735	chr1	+	101706001	101707000	231109	Gene_Desert_Region	NM_001400	101474892	101479664	S1PR1	1901	0.0455859	3.25	0.3
3.79248	chr1	+	101712001	101713500	237109	Gene_Desert_Region	NM_001400	101474892	101479664	S1PR1	1901	0.0414963	3.5	0.5
4.28136	chr1	+	101723001	101727000	248109	Gene_Desert_Region	NM_001400	101474892	101479664	S1PR1	1901	0.00135897	3	1.2
3.5	chr1	+	101797501	101798500	322609	Gene_Desert_Region	NM_001400	101474892	101479664	S1PR1	1901	0.0488571	2.8	0.3
3.85798	chr1	+	101807501	101809500	332609	Gene_Desert_Region	NM_001400	101474892	101479664	S1PR1	1901	0.0369609	2.41667	0.566667
4.4265	chr1	+	101820501	101825500	345609	Gene_Desert_Region	NM_001400	101474892	101479664	S1PR1	1901	0.00552012	2.09375	1.16667
3.40689	chr1	+	101832001	101833000	357109	Gene_Desert_Region	NM_001400	101474892	101479664	S1PR1	1901	0.0360838	4.33333	0.333333
3.75489	chr1	-	102494001	102496000	-258623	Gene_Desert_Region	NM_058170	102040714	102235378	OLFM3	118427	0.0116113	3.25	0.6
3.40689	chr1	-	102634001	102635000	-398623	Gene_Desert_Region	NM_058170	102040714	102235378	OLFM3	118427	0.0307716	7.5	0.433333
3.90689	chr1	-	102802501	102804500	542140	Gene_Desert_Region	NM_001168249	103114611	103346640	COL11A1	1301	0.0120966	3	0.666667
3.85798	chr1	-	102837001	102839000	507640	Gene_Desert_Region	NM_001168249	103114611	103346640	COL11A1	1301	0.0119236	2.33333	0.533333
3.75489	chr1	-	102845001	102847000	499640	Gene_Desert_Region	NM_001168249	103114611	103346640	COL11A1	1301	0.0356414	2.36364	0.5
3.30735	chr1	-	187916501	187917500	795882	Gene_Desert_Region	NM_199051	188333419	188713382	FAM5C	339479	0.0211794	10	0.3
3.75489	chr1	-	193780001	193782000	1062122	Gene_Desert_Region	NM_198503	194461535	194844122	KCNT2	343450	0.0202501	2.6	0.533333
4.53707	chr1	-	206830001	206835500	-345713	Gene_Desert_Region	NM_025179	206262210	206484288	PLXNA2	5362	0.0267341	1.70455	1.03333
4.16695	chr1	-	206869501	206872500	-385213	Gene_Desert_Region	NM_025179	206262210	206484288	PLXNA2	5362	0.00227806	2.58824	0.9
4.00896	chr1	-	206889001	206891500	-404713	Gene_Desert_Region	NM_025179	206262210	206484288	PLXNA2	5362	0.00406397	2	0.6
4.09984	chr1	-	206907001	206910000	-422713	Gene_Desert_Region	NM_025179	206262210	206484288	PLXNA2	5362	0.0153108	2.05	0.7
4.09984	chr1	-	206922501	206925500	-438213	Gene_Desert_Region	NM_025179	206262210	206484288	PLXNA2	5362	0.0168413	2.05	0.7
3.59984	chr1	-	206938001	206939500	-453713	Gene_Desert_Region	NM_025179	206262210	206484288	PLXNA2	5362	0.0181534	3.5	0.5
3.96832	chr1	-	206965501	206968000	-481213	Gene_Desert_Region	NM_025179	206262210	206484288	PLXNA2	5362	0.00356819	2.69231	0.733333
4.79442	chr1	-	206968501	206976500	-484213	Gene_Desert_Region	NM_025179	206262210	206484288	PLXNA2	5362	0.00566458	1.71875	1.53333
3.30735	chr1	-	207056501	207057500	-572213	Gene_Desert_Region	NM_025179	206262210	206484288	PLXNA2	5362	0.0403428	11	0.333333
3.9265	chr1	+	207394501	207397000	-271790	Gene_Desert_Region	NM_001104548	207668790	207672515	LOC642587	642587	0.00116294	6.6	0.933333
3.30735	chr1	+	211894501	211895500	-332982	Gene_Desert_Region	NM_002763	212228482	212276385	PROX1	5629	0.0409768	2.75	0.233333
3.96832	chr1	+	211899501	211902000	-326482	Gene_Desert_Region	NM_002763	212228482	212276385	PROX1	5629	0.00143298	2.90909	0.7
6.18687	chr1	+	217700001	217758500	286187	Gene_Desert_Region	NM_138794	217413814	217452830	LYPLAL1	127018	3.65e-05	1.53307	9.13333
5.06478	chr1	+	217776001	217785000	362187	Gene_Desert_Region	NM_138794	217413814	217452830	LYPLAL1	127018	0.000158073	1.85526	2.16667
4.08696	chr1	-	217799001	217801500	367116	Gene_Desert_Region	NM_018713	218154228	218168616	SLC30A10	55532	0.0152484	1.9	0.6
4.75489	chr1	-	217803001	217811000	357616	Gene_Desert_Region	NM_018713	218154228	218168616	SLC30A10	55532	0.0151109	1.57576	1.26667
4.70477	chr1	-	217817001	217824500	344116	Gene_Desert_Region	NM_018713	218154228	218168616	SLC30A10	55532	0.0054628	2.19565	1.83333
3.59984	chr1	-	217859501	217861000	307616	Gene_Desert_Region	NM_018713	218154228	218168616	SLC30A10	55532	0.0332399	3	0.466667
4.7608	chr1	-	217862501	217870000	298616	Gene_Desert_Region	NM_018713	218154228	218168616	SLC30A10	55532	0.0295074	1.3125	0.833333
4.64163	chr1	-	217870501	217877000	291616	Gene_Desert_Region	NM_018713	218154228	218168616	SLC30A10	55532	0.01574	1.58929	1.1
4.41504	chr1	-	217898001	217902500	266116	Gene_Desert_Region	NM_018713	218154228	218168616	SLC30A10	55532	0.00252182	2.1	1.1
4.4991	chr1	-	217916501	217922000	246616	Gene_Desert_Region	NM_018713	218154228	218168616	SLC30A10	55532	0.0264124	1.63043	0.966667
4.30735	chr1	-	217926001	217930000	238616	Gene_Desert_Region	NM_018713	218154228	218168616	SLC30A10	55532	0.0283906	1.80645	0.833333
4.39232	chr1	+	227244501	227249000	-224501	Gene_Desert_Region	NM_004578	227473501	227507141	RAB4A	5867	0.0219103	1.58974	0.766667
4.18129	chr2	+	4056501	4060000	372841	Gene_Desert_Region	NM_018436	3683660	3728135	ALLC	55821	0.0175026	2.66667	1
3.5	chr2	+	4080001	4081000	396341	Gene_Desert_Region	NM_018436	3683660	3728135	ALLC	55821	0.0360358	5.33333	0.433333
3.75489	chr2	+	7479001	7481000	504028	Gene_Desert_Region	NM_014746	6974973	7101760	RNF144A	9781	0.00847559	2.45455	0.533333
3.80735	chr2	+	7500001	7502000	525028	Gene_Desert_Region	NM_014746	6974973	7101760	RNF144A	9781	0.0341369	2.27273	0.466667
3.75489	chr2	-	7559501	7561500	472896	Gene_Desert_Region	NR_015405	7980008	8034396	LOC339788	339788	0.00933599	3.42857	0.566667
3.58746	chr2	-	7572001	7573000	461396	Gene_Desert_Region	NR_015405	7980008	8034396	LOC339788	339788	0.0387631	4.25	0.433333
3.30735	chr2	+	12188001	12189000	383811	Gene_Desert_Region	NM_145693	11804190	11884984	LPIN1	23175	0.0274368	3.5	0.333333
3.80735	chr2	+	12562501	12564500	-209948	Gene_Desert_Region	NR_027303	12774448	12800307	TRIB2	28951	0.0350758	2	0.466667
3.30735	chr2	+	13114001	13115000	339553	Gene_Desert_Region	NR_027303	12774448	12800307	TRIB2	28951	0.0287759	3	0.266667
3.5	chr2	+	13141501	13142500	367053	Gene_Desert_Region	NR_027303	12774448	12800307	TRIB2	28951	0.0445743	3.75	0.366667
3.75489	chr2	+	13184001	13186000	409553	Gene_Desert_Region	NR_027303	12774448	12800307	TRIB2	28951	0.0373101	2	0.433333
3.75489	chr2	+	13200001	13202000	425553	Gene_Desert_Region	NR_027303	12774448	12800307	TRIB2	28951	0.0398043	2.5	0.5
5.02362	chr2	+	13210501	13222000	436053	Gene_Desert_Region	NR_027303	12774448	12800307	TRIB2	28951	0.0138854	1.45794	1.63333
3.75489	chr2	+	13306001	13308000	531553	Gene_Desert_Region	NR_027303	12774448	12800307	TRIB2	28951	0.0218686	2.7	0.566667
3.30735	chr2	+	13370501	13371500	596053	Gene_Desert_Region	NR_027303	12774448	12800307	TRIB2	28951	0.0183186	5.5	0.3
3.85798	chr2	+	13403001	13405000	628553	Gene_Desert_Region	NR_027303	12774448	12800307	TRIB2	28951	0.00377415	4	0.7
4.13378	chr2	+	13426501	13429500	652053	Gene_Desert_Region	NR_027303	12774448	12800307	TRIB2	28951	0.000840311	3.63636	0.966667
3.40689	chr2	+	13458501	13459500	684053	Gene_Desert_Region	NR_027303	12774448	12800307	TRIB2	28951	0.043475	3.25	0.3
3.30735	chr2	+	13918001	13919000	-771260	Gene_Desert_Region	NM_145175	14690260	14697617	FAM84A	151354	0.0403506	13	0.4
3.59984	chr2	+	14384001	14385500	-304760	Gene_Desert_Region	NM_145175	14690260	14697617	FAM84A	151354	0.00947988	6	0.5
3.66695	chr2	+	36029501	36031000	-405900	Gene_Desert_Region	NM_016441	36436900	36631782	CRIM1	51232	0.0184968	4.2	0.533333
3.9265	chr2	+	36054001	36056500	-380400	Gene_Desert_Region	NM_016441	36436900	36631782	CRIM1	51232	0.0114553	2.35714	0.633333
4.38264	chr2	+	36082501	36086500	-350400	Gene_Desert_Region	NM_016441	36436900	36631782	CRIM1	51232	0.00613766	1.78125	0.833333
4.21103	chr2	+	36098001	36101500	-335400	Gene_Desert_Region	NM_016441	36436900	36631782	CRIM1	51232	0.00528	2.18182	0.866667
3.9265	chr2	-	40884001	40886500	-290922	Gene_Desert_Region	NM_001112802	40192789	40593079	SLC8A1	6546	0.0231799	1.88235	0.5
3.90689	chr2	-	40887501	40889500	-294422	Gene_Desert_Region	NM_001112802	40192789	40593079	SLC8A1	6546	0.018987	3.11111	0.633333
4.69624	chr2	-	40896501	40903500	-303422	Gene_Desert_Region	NM_001112802	40192789	40593079	SLC8A1	6546	3.92e-05	2.08696	1.66667
4.34577	chr2	-	40908501	40913000	-315422	Gene_Desert_Region	NM_001112802	40192789	40593079	SLC8A1	6546	0.00582581	1.90625	0.966667
3.30735	chr2	-	40929501	40930500	-336422	Gene_Desert_Region	NM_001112802	40192789	40593079	SLC8A1	6546	0.0485711	3	0.266667
3.85798	chr2	-	40933501	40935500	-340422	Gene_Desert_Region	NM_001112802	40192789	40593079	SLC8A1	6546	0.0275792	3.22222	0.666667
4.18129	chr2	-	40976001	40979500	-382922	Gene_Desert_Region	NM_001112802	40192789	40593079	SLC8A1	6546	0.00218246	2.4	0.933333
3.96832	chr2	-	40980501	40983000	-387422	Gene_Desert_Region	NM_001112802	40192789	40593079	SLC8A1	6546	0.00109928	2.75	0.7
3.75489	chr2	-	40985001	40987000	-391922	Gene_Desert_Region	NM_001112802	40192789	40593079	SLC8A1	6546	0.025926	2.7	0.566667
3.40689	chr2	-	40988501	40989500	-395422	Gene_Desert_Region	NM_001112802	40192789	40593079	SLC8A1	6546	0.0441782	4.33333	0.333333
4.06507	chr2	-	40994001	40997000	-400922	Gene_Desert_Region	NM_001112802	40192789	40593079	SLC8A1	6546	0.00272386	3.07692	0.9
4.44756	chr2	-	41017001	41022000	-423922	Gene_Desert_Region	NM_001112802	40192789	40593079	SLC8A1	6546	0.0240069	1.56818	0.833333
4.58256	chr2	-	41029001	41035000	-435922	Gene_Desert_Region	NM_001112802	40192789	40593079	SLC8A1	6546	0.00357469	2.02439	1.4
5.08746	chr2	-	41051501	41064000	-458422	Gene_Desert_Region	NM_001112802	40192789	40593079	SLC8A1	6546	0.00326398	1.7	2.33333
3.75489	chr2	-	41067001	41069000	-473922	Gene_Desert_Region	NM_001112802	40192789	40593079	SLC8A1	6546	0.0133448	2.77778	0.533333
3.5	chr2	-	41074001	41075000	-480922	Gene_Desert_Region	NM_001112802	40192789	40593079	SLC8A1	6546	0.0361095	3.75	0.366667
4.21103	chr2	-	41100001	41103500	-506922	Gene_Desert_Region	NM_001112802	40192789	40593079	SLC8A1	6546	0.0238963	1.88462	0.766667
3.30735	chr2	-	41114501	41115500	-521422	Gene_Desert_Region	NM_001112802	40192789	40593079	SLC8A1	6546	0.0360838	4	0.3
4.73306	chr2	-	41144501	41152000	-551422	Gene_Desert_Region	NM_001112802	40192789	40593079	SLC8A1	6546	0.009668	1.52239	1.16667
3.9265	chr2	-	41178001	41180500	-584922	Gene_Desert_Region	NM_001112802	40192789	40593079	SLC8A1	6546	0.0139836	2	0.566667
3.96832	chr2	-	41182001	41184500	-588922	Gene_Desert_Region	NM_001112802	40192789	40593079	SLC8A1	6546	0.0122424	2.1875	0.633333
3.75489	chr2	-	41223001	41225000	-629922	Gene_Desert_Region	NM_001112802	40192789	40593079	SLC8A1	6546	0.0312394	3.25	0.6
4.34577	chr2	-	41242001	41246500	-648922	Gene_Desert_Region	NM_001112802	40192789	40593079	SLC8A1	6546	0.00111734	2.25926	1.13333
4.18129	chr2	-	41264001	41267500	-670922	Gene_Desert_Region	NM_001112802	40192789	40593079	SLC8A1	6546	0.0157338	1.84	0.7
4.13378	chr2	-	41281501	41284500	-688422	Gene_Desert_Region	NM_001112802	40192789	40593079	SLC8A1	6546	0.0146693	2	0.7
3.66695	chr2	-	41314001	41315500	-720922	Gene_Desert_Region	NM_001112802	40192789	40593079	SLC8A1	6546	0.0183381	3	0.466667
5.14612	chr2	-	41338501	41352000	-745422	Gene_Desert_Region	NM_001112802	40192789	40593079	SLC8A1	6546	0.00438475	1.5082	2.06667
5.25082	chr2	+	41377501	41393000	-735664	Gene_Desert_Region	NM_138370	42128664	42139170	PKDCC	91461	0.00193776	1.46207	2.23333
4.28136	chr2	+	41409001	41413000	-715664	Gene_Desert_Region	NM_138370	42128664	42139170	PKDCC	91461	0.0169223	1.44737	0.566667
4.12444	chr2	+	41498001	41500500	-628164	Gene_Desert_Region	NM_138370	42128664	42139170	PKDCC	91461	0.021928	2.375	0.733333
3.59984	chr2	+	41770001	41771500	-357164	Gene_Desert_Region	NM_138370	42128664	42139170	PKDCC	91461	0.014286	2.625	0.433333
4.18129	chr2	+	41780001	41783500	-345164	Gene_Desert_Region	NM_138370	42128664	42139170	PKDCC	91461	7.54e-05	2.9375	1.03333
4.54737	chr2	+	41902501	41908500	-220164	Gene_Desert_Region	NM_138370	42128664	42139170	PKDCC	91461	0.0436702	1.51923	0.9
3.30735	chr2	-	52000501	52001500	-887323	Gene_Desert_Region	NM_004801	49999147	51113178	NRXN1	9378	0.0291576	6.5	0.366667
4.26875	chr2	+	53283501	53287000	-561432	Gene_Desert_Region	NM_001008708	53848432	53855791	CHAC2	494143	0.00282372	2.17391	0.9
3.80735	chr2	+	57718501	57720500	-406732	Gene_Desert_Region	NM_006296	58127232	58240559	VRK2	7444	0.000647169	7	0.8
3.30735	chr2	-	58836501	58837500	-514482	Gene_Desert_Region	NM_018062	58239881	58322019	FANCL	55120	0.0415826	13	0.4
4.62551	chr2	-	58849001	58855500	-526982	Gene_Desert_Region	NM_018062	58239881	58322019	FANCL	55120	0.00887193	1.51724	1
4.26875	chr2	-	58856001	58859500	-533982	Gene_Desert_Region	NM_018062	58239881	58322019	FANCL	55120	0.00990469	2.18182	0.866667
4.09984	chr2	-	58878501	58881500	-556482	Gene_Desert_Region	NM_018062	58239881	58322019	FANCL	55120	4.89e-05	3.81818	1.03333
3.9265	chr2	-	65717001	65719500	-203841	Gene_Desert_Region	NM_181784	65391488	65513160	SPRED2	200734	0.031662	1.83333	0.5
3.58746	chr2	+	83372001	83373000	-998316	Gene_Desert_Region	NR_003663	84371316	84372835	LOC388965	388965	0.0206726	4	0.4
3.9265	chr2	+	83550501	83553000	-818316	Gene_Desert_Region	NR_003663	84371316	84372835	LOC388965	388965	0.0210618	2.75	0.7
3.30735	chr2	+	83798001	83799000	-572316	Gene_Desert_Region	NR_003663	84371316	84372835	LOC388965	388965	0.00559511	13	0.4
3.5	chr2	+	83811501	83812500	-558816	Gene_Desert_Region	NR_003663	84371316	84372835	LOC388965	388965	0.0358648	2.66667	0.333333
3.80735	chr2	+	83867001	83869000	-502316	Gene_Desert_Region	NR_003663	84371316	84372835	LOC388965	388965	0.00209755	4.66667	0.733333
3.73108	chr2	+	84002501	84004000	-367316	Gene_Desert_Region	NR_003663	84371316	84372835	LOC388965	388965	0.0302745	3.14286	0.5
5.04737	chr2	+	89386001	89398000	539468	Gene_Desert_Region	NR_015424	88846533	88887222	FLJ40330	645784	0.00381203	1.47664	1.7
4.55569	chr2	+	103010001	103015500	265080	Gene_Desert_Region	NM_144632	102744921	102800570	TMEM182	130827	0.00213722	1.83333	1.16667
3.96832	chr2	+	103016501	103019000	271580	Gene_Desert_Region	NM_144632	102744921	102800570	TMEM182	130827	0.0210537	2.26667	0.633333
4.25489	chr2	+	103109001	103113000	364080	Gene_Desert_Region	NM_144632	102744921	102800570	TMEM182	130827	0.0114721	1.7931	0.766667
4.04849	chr2	+	103960001	103962500	-454736	Gene_Desert_Region	NR_015399	104417236	104495646	LOC150568	150568	0.0307966	1.8	0.533333
4.09984	chr2	+	103963001	103966000	-451236	Gene_Desert_Region	NR_015399	104417236	104495646	LOC150568	150568	0.0262181	1.41379	0.4
3.96832	chr2	+	104015501	104018000	-399236	Gene_Desert_Region	NR_015399	104417236	104495646	LOC150568	150568	0.0475878	2.5	0.7
3.30735	chr2	+	104067501	104068500	-348736	Gene_Desert_Region	NR_015399	104417236	104495646	LOC150568	150568	0.0487494	3	0.266667
4.18129	chr2	+	104106501	104110000	-307236	Gene_Desert_Region	NR_015399	104417236	104495646	LOC150568	150568	0.0188442	1.95833	0.766667
5.59005	chr2	+	104128501	104154000	-263236	Gene_Desert_Region	NR_015399	104417236	104495646	LOC150568	150568	0.000155104	1.56422	4.1
3.90689	chr2	+	104195501	104197500	-219736	Gene_Desert_Region	NR_015399	104417236	104495646	LOC150568	150568	0.0160852	2.63636	0.6
3.30735	chr2	+	104197501	104198500	-218736	Gene_Desert_Region	NR_015399	104417236	104495646	LOC150568	150568	0.0264246	4.33333	0.333333
3.96832	chr2	-	107165001	107167500	-295006	Gene_Desert_Region	NM_001142352	106795963	106869995	ST6GAL2	84620	0.00650216	3.18182	0.8
3.59984	chr2	-	107200501	107202000	-330506	Gene_Desert_Region	NM_001142352	106795963	106869995	ST6GAL2	84620	0.00773969	5	0.533333
3.40689	chr2	-	107267501	107268500	-397506	Gene_Desert_Region	NM_001142352	106795963	106869995	ST6GAL2	84620	0.0307575	7	0.4
3.40689	chr2	-	107338001	107339000	-468006	Gene_Desert_Region	NM_001142352	106795963	106869995	ST6GAL2	84620	0.00910653	6.5	0.366667
3.59984	chr2	-	136806001	136807500	-213806	Gene_Desert_Region	NM_003467	136588388	136592195	CXCR4	7852	0.0280184	2.22222	0.366667
3.73108	chr2	-	136838001	136839500	-245806	Gene_Desert_Region	NM_003467	136588388	136592195	CXCR4	7852	0.0289239	3.28571	0.533333
3.90689	chr2	-	136884501	136886500	-292306	Gene_Desert_Region	NM_003467	136588388	136592195	CXCR4	7852	0.0143615	2.5	0.6
3.80735	chr2	-	139468501	139470500	-214220	Gene_Desert_Region	NM_007226	139143197	139254281	NXPH2	11249	0.0345327	2.15385	0.5
4.80176	chr2	-	139472501	139481000	-218220	Gene_Desert_Region	NM_007226	139143197	139254281	NXPH2	11249	0.026501	1.39024	1.06667
3.80735	chr2	-	139527001	139529000	-272720	Gene_Desert_Region	NM_007226	139143197	139254281	NXPH2	11249	0.0369098	2.54545	0.566667
3.85798	chr2	-	142817501	142819500	-211761	Gene_Desert_Region	NM_018557	140705465	142605740	LRP1B	53353	0.0202308	2.9	0.633333
3.30735	chr2	-	142823001	142824000	-217261	Gene_Desert_Region	NM_018557	140705465	142605740	LRP1B	53353	0.0275927	7	0.4
4.57406	chr2	-	142832001	142837500	-226261	Gene_Desert_Region	NM_018557	140705465	142605740	LRP1B	53353	0.00115835	2.33333	1.46667
4.04849	chr2	-	142847501	142850000	-241761	Gene_Desert_Region	NM_018557	140705465	142605740	LRP1B	53353	0.00486622	4	0.9
3.59984	chr2	-	142866001	142867500	-260261	Gene_Desert_Region	NM_018557	140705465	142605740	LRP1B	53353	0.00643426	5.25	0.566667
5.60627	chr2	-	142880001	142904500	-274261	Gene_Desert_Region	NM_018557	140705465	142605740	LRP1B	53353	4.86e-05	1.61611	4.33333
6.13358	chr2	-	142911001	142965500	-305261	Gene_Desert_Region	NM_018557	140705465	142605740	LRP1B	53353	2.03e-07	1.78345	10.7333
4.4265	chr2	-	142974001	142979000	-368261	Gene_Desert_Region	NM_018557	140705465	142605740	LRP1B	53353	0.0339021	1.59524	0.833333
6.70225	chr2	+	142979501	143084500	-267164	Gene_Desert_Region	NM_003937	143351664	143516355	KYNU	8942	2.66e-07	1.6936	20.6
4.21103	chr2	+	143088501	143092000	-259664	Gene_Desert_Region	NM_003937	143351664	143516355	KYNU	8942	0.0125054	1.88	0.733333
4.56507	chr2	+	143102001	143108000	-243664	Gene_Desert_Region	NM_003937	143351664	143516355	KYNU	8942	0.0128896	1.70833	1.13333
3.30735	chr2	-	145307001	145308000	-312573	Gene_Desert_Region	NR_033258	144985421	144994428	ZEB2	9839	0.0248319	6.5	0.366667
3.30735	chr2	-	145730501	145731500	359404	Gene_Desert_Region	NR_031752	145958784	146090904	MIR548Q	100313841	0.0211955	4	0.3
4.76818	chr2	-	163615501	163623500	-212015	Gene_Desert_Region	NM_173162	162988002	163403486	KCNH7	90134	0.00083406	1.78689	1.6
4.30735	chr2	-	163640001	163644000	-236515	Gene_Desert_Region	NM_173162	162988002	163403486	KCNH7	90134	0.00119155	2.15385	1
5.4829	chr2	-	163673501	163689000	-270015	Gene_Desert_Region	NM_173162	162988002	163403486	KCNH7	90134	1.46e-05	1.75352	3.56667
4.91585	chr2	-	163826001	163836000	-422515	Gene_Desert_Region	NM_173162	162988002	163403486	KCNH7	90134	0.00247239	1.63415	1.73333
3.5	chr2	-	164527501	164528500	-226742	Gene_Desert_Region	NM_018086	164172363	164300759	FIGN	55137	0.0212163	16	0.5
3.40689	chr2	-	164679001	164680000	-378242	Gene_Desert_Region	NM_018086	164172363	164300759	FIGN	55137	0.0183186	6.5	0.366667
3.30735	chr2	-	164705501	164706500	-404742	Gene_Desert_Region	NM_018086	164172363	164300759	FIGN	55137	0.0360141	4.66667	0.366667
4.00896	chr2	-	164810501	164813000	373606	Gene_Desert_Region	NM_004490	165057568	165186606	GRB14	2888	0.0276887	2.2	0.6
4.00896	chr2	-	164821001	164823500	363106	Gene_Desert_Region	NM_004490	165057568	165186606	GRB14	2888	0.0398059	1.8	0.533333
3.59984	chr2	-	164853001	164854500	332106	Gene_Desert_Region	NM_004490	165057568	165186606	GRB14	2888	0.000616404	20	0.633333
4.09984	chr2	+	168044001	168047000	-336427	Gene_Desert_Region	NM_020981	168383427	168435612	B3GALT1	8708	0.0131529	1.78261	0.6
4.13378	chr2	+	168053001	168056000	-327427	Gene_Desert_Region	NM_020981	168383427	168435612	B3GALT1	8708	0.00883444	1.86957	0.666667
4.8339	chr2	+	168060001	168069000	-314427	Gene_Desert_Region	NM_020981	168383427	168435612	B3GALT1	8708	1.92e-05	2.55319	2.43333
4.06507	chr2	+	168085001	168088000	-295427	Gene_Desert_Region	NM_020981	168383427	168435612	B3GALT1	8708	0.0164831	1.78261	0.6
4.8984	chr2	+	168093001	168102500	-280927	Gene_Desert_Region	NM_020981	168383427	168435612	B3GALT1	8708	0.000237881	2.08065	2.23333
5.45051	chr2	+	168135001	168155500	-227927	Gene_Desert_Region	NM_020981	168383427	168435612	B3GALT1	8708	1.78e-05	1.71779	3.9
4.53707	chr2	+	168162001	168167500	-215927	Gene_Desert_Region	NM_020981	168383427	168435612	B3GALT1	8708	5.96e-05	3.08	1.73333
3.59984	chr2	-	176137501	176139000	-382765	Gene_Desert_Region	NM_001689	175749231	175754736	ATP5G3	518	0.0146298	1.66667	0.266667
4.56507	chr2	-	176257001	176263000	312264	Gene_Desert_Region	NM_030650	176498655	176575264	KIAA1715	80856	0.000498393	1.88372	1.26667
4.47974	chr2	-	176267501	176273000	302264	Gene_Desert_Region	NM_030650	176498655	176575264	KIAA1715	80856	0.0389859	1.39623	0.7
4.41504	chr2	-	177408501	177413000	-234475	Gene_Desert_Region	NR_031648	177173953	177174026	MIR1246	100302142	0.0325164	1.75	0.9
4.06507	chr2	-	177431501	177434500	-257475	Gene_Desert_Region	NR_031648	177173953	177174026	MIR1246	100302142	0.011071	1.66667	0.533333
4.83891	chr2	+	177559001	177567500	-218167	Gene_Desert_Region	NM_194247	177785667	177796931	HNRNPA3	220988	0.0227449	1.39286	1.1
3.5	chr2	-	188448001	188449000	-320537	Gene_Desert_Region	NM_001032281	188051550	188127464	TFPI	7035	0.0370321	4.33333	0.333333
3.58746	chr2	-	188460501	188461500	-333037	Gene_Desert_Region	NM_001032281	188051550	188127464	TFPI	7035	0.0360141	4.66667	0.366667
3.73108	chr2	-	188478501	188480000	-351037	Gene_Desert_Region	NM_001032281	188051550	188127464	TFPI	7035	0.00606929	5.5	0.6
3.75489	chr2	+	188559001	188561000	-304634	Gene_Desert_Region	NM_016315	188865634	189168897	GULP1	51454	0.0112199	2.88889	0.566667
4.39232	chr2	+	188570501	188575000	-290634	Gene_Desert_Region	NM_016315	188865634	189168897	GULP1	51454	9.47e-05	3.5	1.5
4.58256	chr2	+	188584001	188590000	-275634	Gene_Desert_Region	NM_016315	188865634	189168897	GULP1	51454	0.000540298	2.12821	1.46667
4.39232	chr2	+	198955001	198959500	577331	Gene_Desert_Region	NM_006226	198377670	198722851	PLCL1	5334	0.0155271	1.77143	0.9
3.59984	chr2	+	198960001	198961500	582331	Gene_Desert_Region	NM_006226	198377670	198722851	PLCL1	5334	0.0184532	4	0.5
5.39622	chr2	+	198974501	198994000	596831	Gene_Desert_Region	NM_006226	198377670	198722851	PLCL1	5334	0.000144243	1.68387	3.53333
4.70477	chr2	+	199117501	199125000	739831	Gene_Desert_Region	NM_006226	198377670	198722851	PLCL1	5334	0.0104187	1.55385	1.2
4.4991	chr2	+	199183501	199189000	805831	Gene_Desert_Region	NM_006226	198377670	198722851	PLCL1	5334	0.041361	1.38889	0.7
5.03284	chr2	-	199202501	199214000	819500	Gene_Desert_Region	NM_015265	199842468	200033500	SATB2	23314	0.00036223	1.67742	2.1
3.66695	chr2	-	199216001	199217500	816000	Gene_Desert_Region	NM_015265	199842468	200033500	SATB2	23314	0.0289219	3.5	0.5
4.62551	chr2	-	199223501	199230000	803500	Gene_Desert_Region	NM_015265	199842468	200033500	SATB2	23314	0.00603061	1.57143	1.06667
4.09984	chr2	-	199230001	199233000	800500	Gene_Desert_Region	NM_015265	199842468	200033500	SATB2	23314	0.0170521	2.11111	0.666667
3.75489	chr2	-	199236001	199238000	795500	Gene_Desert_Region	NM_015265	199842468	200033500	SATB2	23314	0.0328087	3	0.6
4.19937	chr2	-	199268501	199271500	762000	Gene_Desert_Region	NM_015265	199842468	200033500	SATB2	23314	0.0296314	1.57143	0.533333
3.90689	chr2	-	199274501	199276500	757000	Gene_Desert_Region	NM_015265	199842468	200033500	SATB2	23314	0.00965691	3	0.666667
4.4265	chr2	-	199293001	199298000	735500	Gene_Desert_Region	NM_015265	199842468	200033500	SATB2	23314	0.00230353	1.94286	1.1
3.30735	chr2	-	199307501	199308500	725000	Gene_Desert_Region	NM_015265	199842468	200033500	SATB2	23314	0.0351808	4.66667	0.366667
6.12112	chr2	-	199320501	199374000	659500	Gene_Desert_Region	NM_015265	199842468	200033500	SATB2	23314	1.22e-06	1.76039	10.3667
3.30735	chr2	-	199382501	199383500	650000	Gene_Desert_Region	NM_015265	199842468	200033500	SATB2	23314	0.0291576	6.5	0.366667
4.54737	chr2	-	199403501	199409500	624000	Gene_Desert_Region	NM_015265	199842468	200033500	SATB2	23314	0.000463203	2.07895	1.36667
4.97859	chr2	-	199410501	199420500	613000	Gene_Desert_Region	NM_015265	199842468	200033500	SATB2	23314	9.02e-06	2.15385	2.5
4.9265	chr2	-	199475001	199485000	548500	Gene_Desert_Region	NM_015265	199842468	200033500	SATB2	23314	2.39e-06	2.47273	2.7
3.66695	chr2	-	199489501	199491000	542500	Gene_Desert_Region	NM_015265	199842468	200033500	SATB2	23314	0.0128573	4.2	0.533333
4.64163	chr2	-	199496501	199503000	530500	Gene_Desert_Region	NM_015265	199842468	200033500	SATB2	23314	0.000280624	2.09302	1.56667
3.90689	chr2	-	199509501	199511500	522000	Gene_Desert_Region	NM_015265	199842468	200033500	SATB2	23314	0.00763562	3.22222	0.666667
4.62551	chr2	-	199519001	199525500	508000	Gene_Desert_Region	NM_015265	199842468	200033500	SATB2	23314	0.00839478	1.66667	1.13333
3.30735	chr2	-	199539001	199540000	493500	Gene_Desert_Region	NM_015265	199842468	200033500	SATB2	23314	0.0109864	12	0.366667
3.80735	chr2	-	199595001	199597000	436500	Gene_Desert_Region	NM_015265	199842468	200033500	SATB2	23314	0.0110227	2.25	0.5
4.30735	chr2	-	199613001	199617000	416500	Gene_Desert_Region	NM_015265	199842468	200033500	SATB2	23314	0.0001737	2.2	1
4.26875	chr2	-	199620501	199624000	409500	Gene_Desert_Region	NM_015265	199842468	200033500	SATB2	23314	0.0443931	1.45714	0.533333
3.85798	chr2	-	199626001	199628000	405500	Gene_Desert_Region	NM_015265	199842468	200033500	SATB2	23314	0.0415715	2.33333	0.533333
3.80735	chr2	+	200271001	200273000	-211223	Gene_Desert_Region	NM_153689	200484223	200501239	C2orf69	205327	0.0498125	2.33333	0.533333
3.40689	chr2	+	209714501	209715500	-281515	Gene_Desert_Region	NM_001039538	209997015	210307079	MAP2	10988	0.00729508	6.5	0.366667
3.30735	chr2	+	211615001	211616000	424462	Gene_Desert_Region	NR_002763	211190539	211192844	LOC29034	29034	0.0443029	2.75	0.233333
4.59984	chr2	+	211619501	211625500	428962	Gene_Desert_Region	NR_002763	211190539	211192844	LOC29034	29034	0.00400442	2.1	1.46667
4.23108	chr2	-	228955001	228958000	-200396	Gene_Desert_Region	NM_030623	228552913	228754605	SPHKAP	80309	0.0220499	1.55172	0.533333
4.19659	chr2	-	228960501	228963000	-205896	Gene_Desert_Region	NM_030623	228552913	228754605	SPHKAP	80309	0.00689862	2.15789	0.733333
3.75489	chr2	-	228976501	228978500	-221896	Gene_Desert_Region	NM_030623	228552913	228754605	SPHKAP	80309	0.0140861	3	0.6
3.40689	chr2	-	228983501	228984500	-228896	Gene_Desert_Region	NM_030623	228552913	228754605	SPHKAP	80309	0.0164976	7	0.4
3.73108	chr2	-	229019501	229021000	-264896	Gene_Desert_Region	NM_030623	228552913	228754605	SPHKAP	80309	0.00822397	3.83333	0.566667
3.59984	chr2	-	229022501	229024000	-267896	Gene_Desert_Region	NM_030623	228552913	228754605	SPHKAP	80309	0.0139044	5	0.533333
4.06507	chr2	-	229038001	229041000	-283396	Gene_Desert_Region	NM_030623	228552913	228754605	SPHKAP	80309	0.00321501	2.22222	0.733333
5.4485	chr2	-	229061001	229082000	-306396	Gene_Desert_Region	NM_030623	228552913	228754605	SPHKAP	80309	1.16e-06	2.22835	5.2
3.30735	chr2	-	229084001	229085000	-329396	Gene_Desert_Region	NM_030623	228552913	228754605	SPHKAP	80309	0.0370321	4.33333	0.333333
3.75489	chr2	-	229092001	229094000	-337396	Gene_Desert_Region	NM_030623	228552913	228754605	SPHKAP	80309	0.0386762	2.07692	0.466667
3.30735	chr2	-	229155501	229156500	-400896	Gene_Desert_Region	NM_030623	228552913	228754605	SPHKAP	80309	0.0307575	6	0.333333
4.06507	chr2	-	229195001	229198000	-440396	Gene_Desert_Region	NM_030623	228552913	228754605	SPHKAP	80309	0.0396483	1.625	0.5
6.04599	chr2	-	229219001	229266500	-464396	Gene_Desert_Region	NM_030623	228552913	228754605	SPHKAP	80309	0.00604778	1.65128	8.46667
4.04849	chr2	-	240247001	240249500	-259421	Gene_Desert_Region	NM_006037	239634800	239987580	HDAC4	9759	0.0113683	2.17647	0.666667
4.65757	chr3	-	22200501	22207000	-432681	Gene_Desert_Region	NM_024697	21437495	21767820	ZNF385D	79750	0.00208015	1.76471	1.3
3.9265	chr3	-	22227501	22230000	-459681	Gene_Desert_Region	NM_024697	21437495	21767820	ZNF385D	79750	0.00957943	2.125	0.6
5.65474	chr3	-	22361501	22389500	-593681	Gene_Desert_Region	NM_024697	21437495	21767820	ZNF385D	79750	3.58e-06	1.62338	4.8
3.40689	chr3	-	22401501	22402500	-633681	Gene_Desert_Region	NM_024697	21437495	21767820	ZNF385D	79750	0.0240711	6.5	0.366667
4.53707	chr3	-	22405501	22411000	-637681	Gene_Desert_Region	NM_024697	21437495	21767820	ZNF385D	79750	0.0110168	1.68182	1
4.09984	chr3	-	22422001	22425000	-654181	Gene_Desert_Region	NM_024697	21437495	21767820	ZNF385D	79750	0.00309557	2.33333	0.8
4.85109	chr3	-	22442501	22451000	-674681	Gene_Desert_Region	NM_024697	21437495	21767820	ZNF385D	79750	1.13e-06	2.80952	2.53333
4.18129	chr3	-	22455501	22459000	-687681	Gene_Desert_Region	NM_024697	21437495	21767820	ZNF385D	79750	0.0404923	1.53333	0.533333
3.66695	chr3	-	22459501	22461000	-691681	Gene_Desert_Region	NM_024697	21437495	21767820	ZNF385D	79750	0.0159595	3.8	0.466667
5.65474	chr3	-	22470501	22498500	-702681	Gene_Desert_Region	NM_024697	21437495	21767820	ZNF385D	79750	2.05e-05	1.64912	4.93333
4.68129	chr3	+	22502501	22509500	-710287	Gene_Desert_Region	NM_152653	23219787	23607300	UBE2E2	7325	0.000172742	2.35	1.8
3.66695	chr3	+	22520501	22522000	-697787	Gene_Desert_Region	NM_152653	23219787	23607300	UBE2E2	7325	0.0227638	3.66667	0.533333
3.59984	chr3	+	22525001	22526500	-693287	Gene_Desert_Region	NM_152653	23219787	23607300	UBE2E2	7325	0.016338	2.625	0.433333
4.09984	chr3	+	22744501	22747500	-472287	Gene_Desert_Region	NM_152653	23219787	23607300	UBE2E2	7325	0.000780317	2.27778	0.766667
4.18129	chr3	+	22907501	22911000	-308787	Gene_Desert_Region	NM_152653	23219787	23607300	UBE2E2	7325	0.0300212	1.7037	0.633333
3.30735	chr3	+	22973501	22974500	-245287	Gene_Desert_Region	NM_152653	23219787	23607300	UBE2E2	7325	0.0323913	6	0.333333
3.30735	chr3	+	22978501	22979500	-240287	Gene_Desert_Region	NM_152653	23219787	23607300	UBE2E2	7325	0.027059	2.6	0.266667
4.48878	chr3	-	24765501	24770500	-254184	Gene_Desert_Region	NM_001128177	24133648	24511317	THRB	7068	0.00639925	1.82051	1.06667
3.9542	chr3	-	24812501	24814500	-301184	Gene_Desert_Region	NM_001128177	24133648	24511317	THRB	7068	0.00589755	3.33333	0.7
4.26875	chr3	-	24842001	24845500	-330684	Gene_Desert_Region	NM_001128177	24133648	24511317	THRB	7068	0.00778799	1.82143	0.766667
4.41504	chr3	-	24856501	24861000	-345184	Gene_Desert_Region	NM_001128177	24133648	24511317	THRB	7068	0.023759	1.75	0.9
4.36923	chr3	-	24874001	24878500	-362684	Gene_Desert_Region	NM_001128177	24133648	24511317	THRB	7068	0.000706342	2.17857	1.1
4.23108	chr3	-	24884501	24887500	-373184	Gene_Desert_Region	NM_001128177	24133648	24511317	THRB	7068	0.000100894	3.46154	1.06667
3.9265	chr3	-	24898001	24900500	-386684	Gene_Desert_Region	NM_001128177	24133648	24511317	THRB	7068	0.0103358	2.46154	0.633333
4.09984	chr3	-	24901001	24904000	-389684	Gene_Desert_Region	NM_001128177	24133648	24511317	THRB	7068	0.00757805	2.05	0.7
4.66618	chr3	-	24907501	24914500	-396184	Gene_Desert_Region	NM_001128177	24133648	24511317	THRB	7068	0.00873461	1.5	1.03333
4.76818	chr3	-	24925501	24933500	-414184	Gene_Desert_Region	NM_001128177	24133648	24511317	THRB	7068	0.000201455	2.09804	1.86667
5.48945	chr3	-	24938001	24960000	-426684	Gene_Desert_Region	NM_001128177	24133648	24511317	THRB	7068	1.4e-05	1.66854	3.96667
4.18129	chr3	-	24970501	24974000	-459184	Gene_Desert_Region	NM_001128177	24133648	24511317	THRB	7068	0.0483701	1.65517	0.633333
4.68894	chr3	+	25000001	25006500	-438257	Gene_Desert_Region	NM_016152	25444757	25614424	RARB	5915	0.00726184	1.86	1.43333
3.9265	chr3	+	25057001	25059500	-385257	Gene_Desert_Region	NM_016152	25444757	25614424	RARB	5915	1.56e-05	6.8	0.966667
3.30735	chr3	+	25072501	25073500	-371257	Gene_Desert_Region	NM_016152	25444757	25614424	RARB	5915	0.0291803	7	0.4
4.4265	chr3	+	25079001	25084000	-360757	Gene_Desert_Region	NM_016152	25444757	25614424	RARB	5915	0.00208707	2.0303	1.13333
3.66695	chr3	+	25089501	25091000	-353757	Gene_Desert_Region	NM_016152	25444757	25614424	RARB	5915	0.00483942	3.66667	0.533333
3.9265	chr3	+	25093501	25096000	-348757	Gene_Desert_Region	NM_016152	25444757	25614424	RARB	5915	0.00676782	2.42857	0.666667
3.59984	chr3	+	25135001	25136500	-308257	Gene_Desert_Region	NM_016152	25444757	25614424	RARB	5915	0.013271	2.85714	0.433333
3.30735	chr3	+	25240001	25241000	-203757	Gene_Desert_Region	NM_016152	25444757	25614424	RARB	5915	0.0477973	2.8	0.3
3.85798	chr3	-	27985501	27987500	-246712	Gene_Desert_Region	NM_005442	27732889	27738789	EOMES	8320	0.00881031	3.125	0.566667
3.66695	chr3	+	28005001	28006500	-251627	Gene_Desert_Region	NM_182523	28258127	28336267	CMC1	152100	0.0470491	2	0.366667
3.80735	chr3	+	28056001	28058000	-200127	Gene_Desert_Region	NM_182523	28258127	28336267	CMC1	152100	0.0107911	3.57143	0.6
4.21103	chr3	+	31253001	31256500	-292994	Gene_Desert_Region	NM_178862	31549494	31652560	STT3B	201595	0.029505	1.91667	0.733333
3.58746	chr3	+	70329001	70330000	260559	Gene_Desert_Region	NM_198158	70068442	70100177	MITF	4286	0.0488725	2.83333	0.366667
4.06507	chr3	+	70388001	70391000	319559	Gene_Desert_Region	NM_198158	70068442	70100177	MITF	4286	0.0149187	1.95238	0.666667
7.10107	chr3	+	70614001	70792500	545559	Gene_Desert_Region	NM_198158	70068442	70100177	MITF	4286	4.13e-08	1.47052	27.6667
5.18814	chr3	+	70796501	70807500	728059	Gene_Desert_Region	NM_198158	70068442	70100177	MITF	4286	0.00610074	1.56481	2.03333
5.20037	chr3	+	70826001	70840500	757559	Gene_Desert_Region	NM_198158	70068442	70100177	MITF	4286	0.0125604	1.44526	2.03333
4.25489	chr3	-	72257001	72261000	317464	Gene_Desert_Region	NM_012234	72506438	72578464	RYBP	23429	0.000646786	2.34783	1.03333
3.30735	chr3	-	72265501	72266500	311964	Gene_Desert_Region	NM_012234	72506438	72578464	RYBP	23429	0.021877	13	0.4
3.30735	chr3	-	75047001	75048000	-393968	Gene_Desert_Region	NM_020872	74394411	74653033	CNTN3	5067	0.0360786	4.66667	0.366667
3.30735	chr3	-	75056001	75057000	-402968	Gene_Desert_Region	NM_020872	74394411	74653033	CNTN3	5067	0.0476655	3.5	0.333333
3.30735	chr3	-	86590501	86591500	531447	Gene_Desert_Region	NM_016206	87069812	87122947	VGLL3	389136	0.0233006	6.5	0.366667
3.96832	chr3	-	86651001	86653500	469447	Gene_Desert_Region	NM_016206	87069812	87122947	VGLL3	389136	0.0199012	2.1875	0.633333
3.59984	chr3	-	86754501	86756000	366947	Gene_Desert_Region	NM_016206	87069812	87122947	VGLL3	389136	0.0251183	4	0.5
3.96832	chr3	-	86777001	86779500	343447	Gene_Desert_Region	NM_016206	87069812	87122947	VGLL3	389136	0.0149117	2.5	0.7
4.9265	chr3	-	86781001	86791000	331947	Gene_Desert_Region	NM_016206	87069812	87122947	VGLL3	389136	0.00681179	1.41667	1.33333
3.40689	chr3	-	86806001	86807000	315947	Gene_Desert_Region	NM_016206	87069812	87122947	VGLL3	389136	0.0465962	3	0.266667
3.30735	chr3	+	90586001	90587000	1346638	Gene_Desert_Region	NM_182644	89239363	89532185	EPHA3	2042	0.0411092	2.33333	0.266667
4.25489	chr3	+	95534001	95538000	269457	Gene_Desert_Region	NM_022072	95264544	95328320	NSUN3	63899	0.0216933	1.67742	0.7
3.96832	chr3	+	95554001	95556500	289457	Gene_Desert_Region	NM_022072	95264544	95328320	NSUN3	63899	0.0237168	2.125	0.6
4.34577	chr3	+	95577501	95582000	312957	Gene_Desert_Region	NM_022072	95264544	95328320	NSUN3	63899	0.009597	2	1
3.40689	chr3	+	95666001	95667000	401457	Gene_Desert_Region	NM_022072	95264544	95328320	NSUN3	63899	0.022319	5	0.4
3.40689	chr3	+	95795001	95796000	-343796	Gene_Desert_Region	NR_015400	96139796	96192858	LOC255025	255025	0.0410833	3.5	0.333333
4.65757	chr3	+	96395001	96401500	255205	Gene_Desert_Region	NR_015400	96139796	96192858	LOC255025	255025	0.000519657	2.16667	1.63333
3.59984	chr3	+	96409501	96411000	269705	Gene_Desert_Region	NR_015400	96139796	96192858	LOC255025	255025	0.0155843	4.2	0.533333
3.90689	chr3	+	96414501	96416500	274705	Gene_Desert_Region	NR_015400	96139796	96192858	LOC255025	255025	0.0059928	3.22222	0.666667
3.75489	chr3	+	96421001	96423000	281205	Gene_Desert_Region	NR_015400	96139796	96192858	LOC255025	255025	0.0354373	2.18182	0.433333
3.66695	chr3	+	96438001	96439500	298205	Gene_Desert_Region	NR_015400	96139796	96192858	LOC255025	255025	0.0110191	3	0.466667
4.88082	chr3	+	96462001	96471000	322205	Gene_Desert_Region	NR_015400	96139796	96192858	LOC255025	255025	5.59e-05	2.27778	2.3
4.98945	chr3	+	96471501	96482500	331705	Gene_Desert_Region	NR_015400	96139796	96192858	LOC255025	255025	0.00261811	2.01351	2.5
5.3661	chr3	+	96497501	96515000	357705	Gene_Desert_Region	NR_015400	96139796	96192858	LOC255025	255025	7.63e-06	1.76642	3.5
3.40689	chr3	+	96526001	96527000	386205	Gene_Desert_Region	NR_015400	96139796	96192858	LOC255025	255025	0.00708039	6.5	0.366667
4.34577	chr3	+	96537001	96541500	397205	Gene_Desert_Region	NR_015400	96139796	96192858	LOC255025	255025	0.0129188	1.90625	0.966667
4.13378	chr3	+	96543501	96546500	403705	Gene_Desert_Region	NR_015400	96139796	96192858	LOC255025	255025	0.00950312	2.22222	0.733333
3.30735	chr3	+	96559001	96560000	419205	Gene_Desert_Region	NR_015400	96139796	96192858	LOC255025	255025	0.0225361	12	0.366667
4.4265	chr3	+	105074501	105079500	1437953	Gene_Desert_Region	NM_175056	103636548	103681375	ZPLD1	131368	0.0084206	1.675	0.9
3.40689	chr3	+	105115001	105116000	-1452402	Gene_Desert_Region	NM_001627	106568402	106778434	ALCAM	214	0.0116737	13	0.4
4.33289	chr3	+	105196001	105200000	-1368402	Gene_Desert_Region	NM_001627	106568402	106778434	ALCAM	214	0.0266808	1.72727	0.8
3.66695	chr3	+	105281001	105282500	-1285902	Gene_Desert_Region	NM_001627	106568402	106778434	ALCAM	214	0.00795933	4.4	0.566667
3.40689	chr3	+	105405001	105406000	-1162402	Gene_Desert_Region	NM_001627	106568402	106778434	ALCAM	214	0.0360838	4.66667	0.366667
4.21103	chr3	+	105450001	105453500	-1114902	Gene_Desert_Region	NM_001627	106568402	106778434	ALCAM	214	0.00522593	2.22727	0.9
4.04849	chr3	+	118175501	118178000	264177	Gene_Desert_Region	NR_015391	117911324	117918575	LOC285194	285194	0.0271663	1.83333	0.5
4.84577	chr3	+	118216001	118225000	304677	Gene_Desert_Region	NR_015391	117911324	117918575	LOC285194	285194	0.0483174	1.43529	1.23333
4.59984	chr3	+	118260501	118266500	349177	Gene_Desert_Region	NR_015391	117911324	117918575	LOC285194	285194	0.0471364	1.27692	0.6
4.00896	chr3	+	118274501	118277000	363177	Gene_Desert_Region	NR_015391	117911324	117918575	LOC285194	285194	0.0323749	2.05882	0.6
4.13378	chr3	+	118286501	118289500	375177	Gene_Desert_Region	NR_015391	117911324	117918575	LOC285194	285194	0.0117225	1.86957	0.666667
3.5	chr3	+	118330501	118331500	419177	Gene_Desert_Region	NR_015391	117911324	117918575	LOC285194	285194	0.0477669	3	0.333333
3.75489	chr3	+	118374001	118376000	462677	Gene_Desert_Region	NR_015391	117911324	117918575	LOC285194	285194	0.0180813	3.375	0.633333
3.30735	chr3	+	118392501	118393500	481177	Gene_Desert_Region	NR_015391	117911324	117918575	LOC285194	285194	0.0386272	4.33333	0.333333
4.06507	chr3	+	118648001	118651000	736677	Gene_Desert_Region	NR_015391	117911324	117918575	LOC285194	285194	0.00187492	2.5625	0.833333
3.59984	chr3	+	118665501	118667000	754177	Gene_Desert_Region	NR_015391	117911324	117918575	LOC285194	285194	0.0295178	3	0.466667
3.80735	chr3	+	118695501	118697500	784177	Gene_Desert_Region	NR_015391	117911324	117918575	LOC285194	285194	0.00876752	3.25	0.6
3.9265	chr3	+	118703501	118706000	792177	Gene_Desert_Region	NR_015391	117911324	117918575	LOC285194	285194	0.0490883	1.875	0.466667
5.02362	chr3	+	118719001	118730500	807677	Gene_Desert_Region	NR_015391	117911324	117918575	LOC285194	285194	0.0102708	1.7033	2.13333
3.80735	chr3	+	118877501	118879500	966177	Gene_Desert_Region	NR_015391	117911324	117918575	LOC285194	285194	0.0216238	2.54545	0.566667
3.59984	chr3	+	118882001	118883500	970677	Gene_Desert_Region	NR_015391	117911324	117918575	LOC285194	285194	0.0277453	3.33333	0.466667
3.66695	chr3	-	146618001	146619500	742472	Gene_Desert_Region	NM_182943	147269917	147361972	PLOD2	5352	0.037014	2.22222	0.366667
3.9265	chr3	-	146622501	146625000	736972	Gene_Desert_Region	NM_182943	147269917	147361972	PLOD2	5352	0.00280184	3.09091	0.766667
4.04849	chr3	-	146879501	146882000	479972	Gene_Desert_Region	NM_182943	147269917	147361972	PLOD2	5352	0.0204632	2.69231	0.733333
3.66695	chr3	-	146896001	146897500	464472	Gene_Desert_Region	NM_182943	147269917	147361972	PLOD2	5352	0.048915	3	0.466667
5.13826	chr3	-	146954501	146968000	393972	Gene_Desert_Region	NM_182943	147269917	147361972	PLOD2	5352	6.1e-05	1.96739	2.96667
4.64163	chr3	-	146972501	146979000	382972	Gene_Desert_Region	NM_182943	147269917	147361972	PLOD2	5352	0.00188074	1.7451	1.26667
4.47974	chr3	-	146984501	146990000	371972	Gene_Desert_Region	NM_182943	147269917	147361972	PLOD2	5352	0.0118305	1.57447	0.9
3.5	chr3	-	147010001	147011000	350972	Gene_Desert_Region	NM_182943	147269917	147361972	PLOD2	5352	0.0360358	5	0.4
3.30735	chr3	-	147013501	147014500	347472	Gene_Desert_Region	NM_182943	147269917	147361972	PLOD2	5352	0.0440241	1.85714	0.2
4.60921	chr3	-	147055501	147062000	299972	Gene_Desert_Region	NM_182943	147269917	147361972	PLOD2	5352	0.025109	1.55357	1.03333
5.17834	chr3	-	148047501	148062000	-240808	Gene_Desert_Region	NM_001085420	147786314	147806693	PLSCR5	389158	3.08e-05	1.83019	2.93333
4.25489	chr3	-	148065501	148069500	-258808	Gene_Desert_Region	NM_001085420	147786314	147806693	PLSCR5	389158	0.0257467	1.96296	0.866667
4.21103	chr3	-	148082001	148085500	-275308	Gene_Desert_Region	NM_001085420	147786314	147806693	PLSCR5	389158	0.0154693	1.77778	0.7
4.16695	chr3	-	148097501	148100500	-290808	Gene_Desert_Region	NM_001085420	147786314	147806693	PLSCR5	389158	0.0370999	1.62963	0.566667
3.9265	chr3	-	148103001	148105500	-296308	Gene_Desert_Region	NM_001085420	147786314	147806693	PLSCR5	389158	0.0157883	1.9375	0.5
3.66695	chr3	-	148106501	148108000	-299808	Gene_Desert_Region	NM_001085420	147786314	147806693	PLSCR5	389158	0.0164332	3.33333	0.466667
4.24018	chr3	-	148110001	148113500	-303308	Gene_Desert_Region	NM_001085420	147786314	147806693	PLSCR5	389158	0.0341403	1.78571	0.733333
4.09984	chr3	-	148123001	148126000	-316308	Gene_Desert_Region	NM_001085420	147786314	147806693	PLSCR5	389158	0.0142781	1.95	0.633333
3.30735	chr3	-	148183501	148184500	-376808	Gene_Desert_Region	NM_001085420	147786314	147806693	PLSCR5	389158	0.0212163	12	0.366667
3.80735	chr3	-	148366501	148368500	224374	Gene_Desert_Region	NR_033119	148586524	148592874	ZIC4	84107	0.0120407	2.54545	0.566667
3.79248	chr3	+	148827501	148829000	217631	Gene_Desert_Region	NM_003412	148609870	148617196	ZIC1	7545	0.0077645	4.4	0.566667
3.40689	chr3	+	148876001	148877000	266131	Gene_Desert_Region	NM_003412	148609870	148617196	ZIC1	7545	0.0218629	12	0.366667
3.30735	chr3	+	149197501	149198500	587631	Gene_Desert_Region	NM_003412	148609870	148617196	ZIC1	7545	0.0109916	13	0.4
4.75489	chr3	+	149199001	149207000	589131	Gene_Desert_Region	NM_003412	148609870	148617196	ZIC1	7545	0.00773504	1.67188	1.43333
6.02877	chr3	+	149224501	149271500	614631	Gene_Desert_Region	NM_003412	148609870	148617196	ZIC1	7545	1e-06	1.80057	9.36667
4.09984	chr3	+	149278001	149281000	-617347	Gene_Desert_Region	NM_031850	149898347	149943480	AGTR1	185	0.0081249	2.41176	0.8
3.90689	chr3	+	149290001	149292000	-606347	Gene_Desert_Region	NM_031850	149898347	149943480	AGTR1	185	0.0435439	2.5	0.6
4.36923	chr3	+	149292501	149297000	-601347	Gene_Desert_Region	NM_031850	149898347	149943480	AGTR1	185	0.0123285	2.5	1.2
4.33289	chr3	+	149300001	149304000	-594347	Gene_Desert_Region	NM_031850	149898347	149943480	AGTR1	185	0.0154252	2.03704	0.933333
4.82663	chr3	+	149313501	149322000	-576347	Gene_Desert_Region	NM_031850	149898347	149943480	AGTR1	185	0.00381074	1.60274	1.46667
5.18572	chr3	+	149339001	149353500	-544847	Gene_Desert_Region	NM_031850	149898347	149943480	AGTR1	185	1.29e-05	1.93069	3.13333
5.14963	chr3	+	149368501	149381500	-516847	Gene_Desert_Region	NM_031850	149898347	149943480	AGTR1	185	2.56e-07	2.58571	3.7
4.09984	chr3	+	149390001	149393000	-505347	Gene_Desert_Region	NM_031850	149898347	149943480	AGTR1	185	0.000339259	2.85714	0.866667
3.9265	chr3	+	149395001	149397500	-500847	Gene_Desert_Region	NM_031850	149898347	149943480	AGTR1	185	0.0126289	2.125	0.6
3.75489	chr3	+	149440501	149442500	-455847	Gene_Desert_Region	NM_031850	149898347	149943480	AGTR1	185	0.0144035	2.7	0.566667
5.32018	chr3	+	149465001	149481000	-417347	Gene_Desert_Region	NM_031850	149898347	149943480	AGTR1	185	9.7e-05	1.85246	3.46667
5.17715	chr3	+	149490501	149504000	-394347	Gene_Desert_Region	NM_031850	149898347	149943480	AGTR1	185	8.1e-06	2.06593	3.23333
3.30735	chr3	+	149531001	149532000	-366347	Gene_Desert_Region	NM_031850	149898347	149943480	AGTR1	185	0.0211955	4	0.3
3.85798	chr3	+	149532501	149534500	-363847	Gene_Desert_Region	NM_031850	149898347	149943480	AGTR1	185	0.0199222	2.8	0.6
3.30735	chr3	+	149535501	149536500	-361847	Gene_Desert_Region	NM_031850	149898347	149943480	AGTR1	185	0.0109916	13	0.4
4.44756	chr3	+	149557001	149562000	-336347	Gene_Desert_Region	NM_031850	149898347	149943480	AGTR1	185	0.0047882	2.06061	1.16667
4.94756	chr3	+	149562501	149572500	-325847	Gene_Desert_Region	NM_031850	149898347	149943480	AGTR1	185	3.79e-05	1.98551	2.26667
3.79248	chr3	-	155862501	155864000	-232303	Gene_Desert_Region	NM_001038705	155538154	155630198	GPR149	344758	0.0223735	3.83333	0.566667
3.59984	chr3	-	155876001	155877500	-245803	Gene_Desert_Region	NM_001038705	155538154	155630198	GPR149	344758	0.0447388	2.85714	0.433333
3.40689	chr3	-	155906001	155907000	-275803	Gene_Desert_Region	NM_001038705	155538154	155630198	GPR149	344758	0.021221	13	0.4
3.66695	chr3	+	163285001	163286500	587712	Gene_Desert_Region	NM_001080440	162697289	162704424	OTOL1	131149	0.0289689	3.16667	0.433333
3.30735	chr3	-	177631001	177632000	765742	Gene_Desert_Region	NM_024665	178221235	178397742	TBL1XR1	79718	0.0399351	4.33333	0.333333
3.30735	chr3	-	177772501	177773500	624242	Gene_Desert_Region	NM_024665	178221235	178397742	TBL1XR1	79718	0.0386363	4.66667	0.366667
3.30735	chr3	+	183580001	183581000	-412984	Gene_Desert_Region	NM_014616	183993984	184122115	ATP11B	23200	0.0415826	11	0.333333
4.19937	chr4	-	13587001	13590000	-348575	Gene_Desert_Region	NM_148894	13179463	13238426	BOD1L	259282	0.00397209	2.36842	0.866667
4.60921	chr4	-	13591501	13598000	-353075	Gene_Desert_Region	NM_148894	13179463	13238426	BOD1L	259282	0.000915905	2.04762	1.46667
3.59984	chr4	+	14048001	14049500	-565119	Gene_Desert_Region	NM_182646	14614619	14680872	CPEB2	132864	0.0330539	2.85714	0.433333
3.30735	chr4	+	14071501	14072500	-542119	Gene_Desert_Region	NM_182646	14614619	14680872	CPEB2	132864	0.0268077	3.25	0.3
3.96832	chr4	+	19480501	19483000	-381332	Gene_Desert_Region	NM_004787	19864332	20229886	SLIT2	9353	0.00128684	5.5	0.9
4.60921	chr4	+	19553001	19559500	-304832	Gene_Desert_Region	NM_004787	19864332	20229886	SLIT2	9353	0.00154351	2.75	1.86667
3.79248	chr4	+	19562501	19564000	-300332	Gene_Desert_Region	NM_004787	19864332	20229886	SLIT2	9353	0.0128627	4.6	0.6
3.40689	chr4	+	27281001	27282000	809591	Gene_Desert_Region	NM_020860	26471410	26636101	STIM2	57620	0.0360838	4.66667	0.366667
3.80735	chr4	+	27283501	27285500	812091	Gene_Desert_Region	NM_020860	26471410	26636101	STIM2	57620	0.000717111	5.6	0.766667
3.80735	chr4	+	27289001	27291000	817591	Gene_Desert_Region	NM_020860	26471410	26636101	STIM2	57620	0.0169879	3.11111	0.633333
4.36923	chr4	+	27291001	27295500	819591	Gene_Desert_Region	NM_020860	26471410	26636101	STIM2	57620	0.0194066	1.76471	0.866667
3.9265	chr4	+	27374501	27377000	903091	Gene_Desert_Region	NM_020860	26471410	26636101	STIM2	57620	0.00192912	3	0.666667
4.28136	chr4	+	27407001	27411000	935591	Gene_Desert_Region	NM_020860	26471410	26636101	STIM2	57620	2.39e-05	3.92857	1.36667
3.5	chr4	+	27416501	27417500	945091	Gene_Desert_Region	NM_020860	26471410	26636101	STIM2	57620	0.0206324	4.66667	0.366667
3.66695	chr4	+	27447001	27448500	975591	Gene_Desert_Region	NM_020860	26471410	26636101	STIM2	57620	0.022296	3.66667	0.533333
3.66695	chr4	+	27462001	27463500	990591	Gene_Desert_Region	NM_020860	26471410	26636101	STIM2	57620	0.0455544	3	0.466667
4.76818	chr4	+	27472001	27480000	1000591	Gene_Desert_Region	NM_020860	26471410	26636101	STIM2	57620	1.26e-06	3.11429	2.46667
3.9265	chr4	+	27516501	27519000	1045091	Gene_Desert_Region	NM_020860	26471410	26636101	STIM2	57620	9.32e-05	6.8	0.966667
3.40689	chr4	+	27521501	27522500	1050091	Gene_Desert_Region	NM_020860	26471410	26636101	STIM2	57620	0.0351808	4.66667	0.366667
3.40689	chr4	+	27639501	27640500	1168091	Gene_Desert_Region	NM_020860	26471410	26636101	STIM2	57620	0.0291848	7.5	0.433333
3.40689	chr4	+	27662501	27663500	1191091	Gene_Desert_Region	NM_020860	26471410	26636101	STIM2	57620	0.0445694	3.5	0.333333
3.30735	chr4	+	27677001	27678000	1205591	Gene_Desert_Region	NM_020860	26471410	26636101	STIM2	57620	0.0370269	4.66667	0.366667
3.59984	chr4	+	27713001	27714500	1241591	Gene_Desert_Region	NM_020860	26471410	26636101	STIM2	57620	0.00177351	5.25	0.566667
3.85798	chr4	+	28724501	28726500	-1604634	Gene_Desert_Region	NM_032457	30331134	30757519	PCDH7	5099	0.032221	3.22222	0.666667
4.26875	chr4	+	28736501	28740000	-1591134	Gene_Desert_Region	NM_032457	30331134	30757519	PCDH7	5099	0.013286	1.66667	0.666667
3.30735	chr4	+	28759001	28760000	-1571134	Gene_Desert_Region	NM_032457	30331134	30757519	PCDH7	5099	0.0323961	6.5	0.366667
4.24018	chr4	+	28790001	28793500	-1537634	Gene_Desert_Region	NM_032457	30331134	30757519	PCDH7	5099	0.0144647	1.53333	0.533333
4.18129	chr4	+	28814001	28817500	-1513634	Gene_Desert_Region	NM_032457	30331134	30757519	PCDH7	5099	0.00103918	2.09091	0.8
4.00896	chr4	+	28849001	28851500	-1479634	Gene_Desert_Region	NM_032457	30331134	30757519	PCDH7	5099	0.0219774	1.94444	0.566667
4.19937	chr4	+	28860501	28863500	-1467634	Gene_Desert_Region	NM_032457	30331134	30757519	PCDH7	5099	0.00505044	1.95652	0.733333
4.09984	chr4	+	28895501	28898500	-1432634	Gene_Desert_Region	NM_032457	30331134	30757519	PCDH7	5099	0.000527442	2.47059	0.833333
4.56507	chr4	+	28943501	28949500	-1381634	Gene_Desert_Region	NM_032457	30331134	30757519	PCDH7	5099	0.000476654	1.84091	1.23333
3.66695	chr4	+	28955501	28957000	-1374134	Gene_Desert_Region	NM_032457	30331134	30757519	PCDH7	5099	0.00770753	11	0.666667
3.9265	chr4	+	28962001	28964500	-1366634	Gene_Desert_Region	NM_032457	30331134	30757519	PCDH7	5099	0.00485673	2.53846	0.666667
4.21103	chr4	+	29334501	29338000	-993134	Gene_Desert_Region	NM_032457	30331134	30757519	PCDH7	5099	0.0205495	1.71429	0.666667
3.85798	chr4	+	29370001	29372000	-959134	Gene_Desert_Region	NM_032457	30331134	30757519	PCDH7	5099	0.0127113	3.5	0.666667
3.30735	chr4	+	29406501	29407500	-923634	Gene_Desert_Region	NM_032457	30331134	30757519	PCDH7	5099	0.0447259	3.25	0.3
3.80735	chr4	+	30047001	30049000	-282134	Gene_Desert_Region	NM_032457	30331134	30757519	PCDH7	5099	0.0126692	2.88889	0.566667
3.30735	chr4	+	30062001	30063000	-268134	Gene_Desert_Region	NM_032457	30331134	30757519	PCDH7	5099	0.0413483	4.33333	0.333333
4.09984	chr4	+	30067501	30070500	-260634	Gene_Desert_Region	NM_032457	30331134	30757519	PCDH7	5099	0.0433865	1.66667	0.533333
3.40689	chr4	+	32630001	32631000	2298867	Gene_Desert_Region	NM_032457	30331134	30757519	PCDH7	5099	0.034217	4.66667	0.366667
3.59984	chr4	-	34842001	34843500	1078874	Gene_Desert_Region	NM_015230	35744016	35922374	ARAP2	116984	0.0184376	6.66667	0.566667
4.18129	chr4	+	36497501	36501000	-422084	Gene_Desert_Region	NM_001144990	36923084	37127481	KIAA1239	57495	0.0399689	1.5	0.533333
4.08696	chr4	+	36504001	36506500	-416584	Gene_Desert_Region	NM_001144990	36923084	37127481	KIAA1239	57495	0.00921879	2.64286	0.766667
3.40689	chr4	+	36543001	36544000	-379084	Gene_Desert_Region	NM_001144990	36923084	37127481	KIAA1239	57495	0.048852	2.8	0.3
3.59984	chr4	-	43665501	43667000	478581	Gene_Desert_Region	NM_198353	43870678	44145581	KCTD8	386617	0.00303202	3.8	0.466667
3.66695	chr4	-	58090001	58091500	-418705	Gene_Desert_Region	NM_001553	57592000	57671296	IGFBP7	3490	0.00599812	4.2	0.533333
3.59984	chr4	-	58108001	58109500	-436705	Gene_Desert_Region	NM_001553	57592000	57671296	IGFBP7	3490	0.0234023	4	0.5
4.4265	chr4	-	73866501	73871500	-213121	Gene_Desert_Region	NM_014243	73365550	73653380	ADAMTS3	9508	0.000836176	2.19355	1.23333
3.59984	chr4	-	83186001	83187500	326673	Gene_Desert_Region	NM_031370	83493490	83514173	HNRNPD	3184	0.00804246	4	0.5
3.5	chr4	-	83242501	83243500	270673	Gene_Desert_Region	NM_031370	83493490	83514173	HNRNPD	3184	0.0173976	6.5	0.366667
4.41504	chr4	-	85219501	85224000	414411	Gene_Desert_Region	NM_006168	85633459	85638411	NKX6-1	4825	0.000660649	2.46154	1.26667
5.13035	chr4	-	85226001	85239500	398911	Gene_Desert_Region	NM_006168	85633459	85638411	NKX6-1	4825	0.000162352	1.86458	2.76667
4.08696	chr4	-	85249501	85252000	386411	Gene_Desert_Region	NM_006168	85633459	85638411	NKX6-1	4825	0.0349464	1.9	0.6
5.01434	chr4	-	85296501	85308000	330411	Gene_Desert_Region	NM_006168	85633459	85638411	NKX6-1	4825	7.84e-05	1.9375	2.5
3.75489	chr4	-	85311501	85313500	324911	Gene_Desert_Region	NM_006168	85633459	85638411	NKX6-1	4825	7.88e-05	12.5	0.766667
4.09984	chr4	-	85352501	85355500	282911	Gene_Desert_Region	NM_006168	85633459	85638411	NKX6-1	4825	0.0460136	2.27778	0.766667
5.47974	chr4	-	85355501	85377500	260911	Gene_Desert_Region	NM_006168	85633459	85638411	NKX6-1	4825	2.13e-06	2.17164	5.23333
3.30735	chr4	-	108487501	108488500	-310599	Gene_Desert_Region	NM_014421	108062407	108176902	DKK2	27123	0.0307716	7	0.4
3.30735	chr4	-	108525501	108526500	334368	Gene_Desert_Region	NM_005443	108754270	108860868	PAPSS1	9061	0.0389526	3.33333	0.233333
3.40689	chr4	-	108545001	108546000	314868	Gene_Desert_Region	NM_005443	108754270	108860868	PAPSS1	9061	0.0370321	4.33333	0.333333
4.19937	chr4	-	112039001	112042000	-261044	Gene_Desert_Region	NM_153427	111758028	111777957	PITX2	5308	0.000199306	3.23077	0.966667
4.23108	chr4	-	112050501	112053500	-272544	Gene_Desert_Region	NM_153427	111758028	111777957	PITX2	5308	0.000868809	2.09091	0.8
3.85798	chr4	-	112071001	112073000	-293044	Gene_Desert_Region	NM_153427	111758028	111777957	PITX2	5308	0.0406197	3.625	0.7
3.59984	chr4	-	112093501	112095000	-315544	Gene_Desert_Region	NM_153427	111758028	111777957	PITX2	5308	0.0156761	3.33333	0.466667
3.80735	chr4	-	112379001	112381000	-601044	Gene_Desert_Region	NM_153427	111758028	111777957	PITX2	5308	0.0250717	4	0.7
5.35168	chr4	-	112402501	112420500	-624544	Gene_Desert_Region	NM_153427	111758028	111777957	PITX2	5308	2.01e-06	1.80741	3.63333
4.53707	chr4	+	112789501	112795000	-491001	Gene_Desert_Region	NM_152400	113286001	113329686	C4orf32	132720	0.000505291	2	1.26667
3.66695	chr4	+	112822501	112824000	-462001	Gene_Desert_Region	NM_152400	113286001	113329686	C4orf32	132720	0.00552865	6.66667	0.566667
5.74945	chr4	+	112827001	112858500	-427501	Gene_Desert_Region	NM_152400	113286001	113329686	C4orf32	132720	2.62e-08	1.76667	6.13333
3.85798	chr4	+	112869001	112871000	-415001	Gene_Desert_Region	NM_152400	113286001	113329686	C4orf32	132720	0.0100298	3.22222	0.666667
4.75489	chr4	+	112878501	112886500	-399501	Gene_Desert_Region	NM_152400	113286001	113329686	C4orf32	132720	0.0130975	1.66667	1.4
4.24018	chr4	+	112890001	112893500	-392501	Gene_Desert_Region	NM_152400	113286001	113329686	C4orf32	132720	0.00597077	2.04167	0.833333
4.41504	chr4	+	112895001	112899500	-386501	Gene_Desert_Region	NM_152400	113286001	113329686	C4orf32	132720	0.00515825	1.88235	1
4.4265	chr4	+	112916501	112921500	-364501	Gene_Desert_Region	NM_152400	113286001	113329686	C4orf32	132720	0.000131375	2.40741	1.26667
4.28136	chr4	+	112923001	112927000	-359001	Gene_Desert_Region	NM_152400	113286001	113329686	C4orf32	132720	0.0118171	1.96296	0.866667
3.66695	chr4	+	112938001	112939500	-346501	Gene_Desert_Region	NM_152400	113286001	113329686	C4orf32	132720	0.0386476	2.33333	0.4
4.4265	chr4	+	112948001	112953000	-333001	Gene_Desert_Region	NM_152400	113286001	113329686	C4orf32	132720	0.028893	1.54545	0.8
3.30735	chr4	+	112954001	112955000	-331001	Gene_Desert_Region	NM_152400	113286001	113329686	C4orf32	132720	0.0487494	3.25	0.3
3.96832	chr4	+	112963001	112965500	-320501	Gene_Desert_Region	NM_152400	113286001	113329686	C4orf32	132720	0.000826177	3.875	0.766667
4.4991	chr4	+	112968501	112974000	-312001	Gene_Desert_Region	NM_152400	113286001	113329686	C4orf32	132720	2.42e-06	2.96	1.63333
4.67334	chr4	+	113000501	113007000	-279001	Gene_Desert_Region	NM_152400	113286001	113329686	C4orf32	132720	0.00175664	1.84	1.4
4.04849	chr4	+	113022501	113025000	-261001	Gene_Desert_Region	NM_152400	113286001	113329686	C4orf32	132720	0.0346565	2	0.533333
3.66695	chr4	+	113053501	113055000	-231001	Gene_Desert_Region	NM_152400	113286001	113329686	C4orf32	132720	0.01394	5.25	0.566667
3.5	chr4	+	115530501	115531500	-207559	Gene_Desert_Region	NM_001128174	115739059	115817651	UGT8	7368	0.0489755	2.16667	0.233333
5.244	chr4	+	130490501	130506000	253770	Gene_Desert_Region	NM_001099783	130236731	130253293	C4orf33	132321	1.48e-05	1.90826	3.3
3.59984	chr4	+	130507001	130508500	270270	Gene_Desert_Region	NM_001099783	130236731	130253293	C4orf33	132321	0.0344441	2.71429	0.4
4.66618	chr4	+	130517001	130524000	280270	Gene_Desert_Region	NM_001099783	130236731	130253293	C4orf33	132321	0.00103504	1.88	1.46667
3.9265	chr4	+	131297001	131299500	1060270	Gene_Desert_Region	NM_001099783	130236731	130253293	C4orf33	132321	0.0146626	2.46154	0.633333
4.24018	chr4	+	131352001	131355500	1115270	Gene_Desert_Region	NM_001099783	130236731	130253293	C4orf33	132321	0.020454	1.92308	0.8
3.85798	chr4	+	131429501	131431500	1192770	Gene_Desert_Region	NM_001099783	130236731	130253293	C4orf33	132321	0.0172358	3.5	0.666667
3.80735	chr4	+	131469501	131471500	1232770	Gene_Desert_Region	NM_001099783	130236731	130253293	C4orf33	132321	0.0311191	2.6	0.533333
4.70477	chr4	+	131789001	131796500	1552270	Gene_Desert_Region	NM_001099783	130236731	130253293	C4orf33	132321	0.00315876	2.24444	1.86667
4.47974	chr4	+	131808501	131814000	1571770	Gene_Desert_Region	NM_001099783	130236731	130253293	C4orf33	132321	0.000532198	2.46667	1.46667
4.34577	chr4	+	131815001	131819500	1578270	Gene_Desert_Region	NM_001099783	130236731	130253293	C4orf33	132321	0.0201229	2	1
3.59984	chr4	+	131907001	131908500	1670270	Gene_Desert_Region	NM_001099783	130236731	130253293	C4orf33	132321	0.0277538	3.5	0.5
4.70477	chr4	+	131924501	131932000	1687770	Gene_Desert_Region	NM_001099783	130236731	130253293	C4orf33	132321	9.93e-05	2.29545	1.9
4.34577	chr4	+	131933001	131937500	1696270	Gene_Desert_Region	NM_001099783	130236731	130253293	C4orf33	132321	0.000803732	2.90476	1.33333
4.13378	chr4	+	131942001	131945000	1705270	Gene_Desert_Region	NM_001099783	130236731	130253293	C4orf33	132321	0.00038489	3	0.866667
3.85798	chr4	+	131961001	131963000	1724270	Gene_Desert_Region	NM_001099783	130236731	130253293	C4orf33	132321	0.0112211	3	0.6
3.30735	chr4	+	131964501	131965500	1727770	Gene_Desert_Region	NM_001099783	130236731	130253293	C4orf33	132321	0.0109864	13	0.4
3.75489	chr4	+	133167001	133169000	-1120919	Gene_Desert_Region	NM_032961	134289919	134332182	PCDH10	57575	0.0466679	2.36364	0.5
4.18129	chr4	+	133175001	133178500	-1111419	Gene_Desert_Region	NM_032961	134289919	134332182	PCDH10	57575	0.00171916	2.35	0.9
3.79248	chr4	+	133184001	133185500	-1104419	Gene_Desert_Region	NM_032961	134289919	134332182	PCDH10	57575	0.0328287	4.4	0.566667
3.9265	chr4	+	133189501	133192000	-1097919	Gene_Desert_Region	NM_032961	134289919	134332182	PCDH10	57575	0.00260428	2.61538	0.7
3.30735	chr4	-	136422501	136423500	-1080148	Gene_Desert_Region	NM_001114734	135336938	135342353	PABPC4L	132430	0.0291576	6.5	0.366667
4.08696	chr4	-	137236001	137238500	1434579	Gene_Desert_Region	NM_019035	138659521	138673079	PCDH18	54510	0.00355387	3.8	0.933333
4.04849	chr4	-	137550501	137553000	1120079	Gene_Desert_Region	NM_019035	138659521	138673079	PCDH18	54510	0.023463	2	0.6
3.59984	chr4	-	137697501	137699000	974079	Gene_Desert_Region	NM_019035	138659521	138673079	PCDH18	54510	0.0482881	3	0.466667
4.18129	chr4	-	137793001	137796500	876579	Gene_Desert_Region	NM_019035	138659521	138673079	PCDH18	54510	0.00882833	2.04348	0.8
3.30735	chr4	-	137805501	137806500	866579	Gene_Desert_Region	NM_019035	138659521	138673079	PCDH18	54510	0.0447518	3.5	0.333333
4.28136	chr4	-	137815501	137819500	853579	Gene_Desert_Region	NM_019035	138659521	138673079	PCDH18	54510	0.00846645	1.89655	0.866667
4.65046	chr4	-	137822001	137828000	845079	Gene_Desert_Region	NM_019035	138659521	138673079	PCDH18	54510	0.0105305	1.72	1.2
3.75489	chr4	-	137832001	137834000	839079	Gene_Desert_Region	NM_019035	138659521	138673079	PCDH18	54510	0.046851	2.45455	0.533333
4.87604	chr4	-	137845001	137854500	818579	Gene_Desert_Region	NM_019035	138659521	138673079	PCDH18	54510	0.000220621	1.93939	2.06667
4.16695	chr4	-	137861501	137864500	808579	Gene_Desert_Region	NM_019035	138659521	138673079	PCDH18	54510	0.00615381	2	0.733333
5.29798	chr4	-	137873001	137889500	783579	Gene_Desert_Region	NM_019035	138659521	138673079	PCDH18	54510	2.63e-07	2.63529	4.63333
3.30735	chr4	-	137915001	137916000	757079	Gene_Desert_Region	NM_019035	138659521	138673079	PCDH18	54510	0.0218447	3.5	0.333333
4.41504	chr4	-	137921001	137925500	747579	Gene_Desert_Region	NM_019035	138659521	138673079	PCDH18	54510	0.0114871	1.82857	0.966667
3.66695	chr4	-	137932001	137933500	739579	Gene_Desert_Region	NM_019035	138659521	138673079	PCDH18	54510	0.0451527	2	0.333333
3.40689	chr4	-	137946501	137947500	725579	Gene_Desert_Region	NM_019035	138659521	138673079	PCDH18	54510	0.0165005	7.5	0.433333
3.30735	chr4	-	138021001	138022000	651079	Gene_Desert_Region	NM_019035	138659521	138673079	PCDH18	54510	0.021221	13	0.4
3.85798	chr4	-	138031001	138033000	640079	Gene_Desert_Region	NM_019035	138659521	138673079	PCDH18	54510	0.000326741	5.6	0.766667
3.40689	chr4	-	138213501	138214500	458579	Gene_Desert_Region	NM_019035	138659521	138673079	PCDH18	54510	0.00862353	7	0.4
3.66695	chr4	-	138214501	138216000	457079	Gene_Desert_Region	NM_019035	138659521	138673079	PCDH18	54510	0.0411616	5	0.533333
3.9542	chr4	-	138270501	138272500	400579	Gene_Desert_Region	NM_019035	138659521	138673079	PCDH18	54510	0.0210967	2.15385	0.5
4.59984	chr4	+	139861501	139867500	-288892	Gene_Desert_Region	NM_012118	140156392	140186543	CCRN4L	25819	0.0491626	1.36066	0.733333
4.92043	chr4	+	139942001	139951500	-204892	Gene_Desert_Region	NM_012118	140156392	140186543	CCRN4L	25819	0.0471259	1.45055	1.36667
5.47669	chr4	-	145492001	145513500	-210647	Gene_Desert_Region	NM_002099	145249905	145281354	GYPA	2993	0.0162873	1.41748	2.86667
3.30735	chr4	-	163603501	163604500	-298865	Gene_Desert_Region	NM_020116	162524498	163304636	FSTL5	56884	0.0147127	4.33333	0.333333
3.30735	chr4	-	163638501	163639500	-333865	Gene_Desert_Region	NM_020116	162524498	163304636	FSTL5	56884	0.0248319	6	0.333333
4.47974	chr4	-	163930001	163935500	372023	Gene_Desert_Region	NM_138386	164269272	164307523	NAF1	92345	0.0496185	1.42308	0.733333
4.26875	chr4	-	163972001	163975500	332023	Gene_Desert_Region	NM_138386	164269272	164307523	NAF1	92345	0.0190945	1.64516	0.666667
4.16695	chr4	-	163976001	163979000	328523	Gene_Desert_Region	NM_138386	164269272	164307523	NAF1	92345	0.00100544	2.09524	0.766667
4.13378	chr4	-	163980501	163983500	324023	Gene_Desert_Region	NM_138386	164269272	164307523	NAF1	92345	0.0256499	1.68	0.566667
4.18129	chr4	-	163985501	163989000	318523	Gene_Desert_Region	NM_138386	164269272	164307523	NAF1	92345	0.00392397	2	0.8
4.36923	chr4	-	163999501	164004000	303523	Gene_Desert_Region	NM_138386	164269272	164307523	NAF1	92345	0.00162874	2.81818	1.33333
3.40689	chr4	-	171684501	171685500	-436554	Gene_Desert_Region	NM_182662	171217947	171247947	AADAT	51166	0.0455859	3.5	0.333333
3.59984	chr4	-	172064501	172066000	-816554	Gene_Desert_Region	NM_182662	171217947	171247947	AADAT	51166	0.0256836	4.2	0.533333
4.71898	chr4	-	172084501	172092000	-836554	Gene_Desert_Region	NM_182662	171217947	171247947	AADAT	51166	4e-05	2.14894	1.8
4.39232	chr4	-	172105501	172110000	-857554	Gene_Desert_Region	NM_182662	171217947	171247947	AADAT	51166	0.00770151	1.90909	1
4.09984	chr4	+	172113501	172116500	-854649	Gene_Desert_Region	NM_001034845	172971149	174198133	GALNTL6	442117	0.000342361	3.5	1
4.06507	chr4	+	172162001	172165000	-806149	Gene_Desert_Region	NM_001034845	172971149	174198133	GALNTL6	442117	0.00694632	2.22222	0.733333
3.40689	chr4	+	172189001	172190000	-781149	Gene_Desert_Region	NM_001034845	172971149	174198133	GALNTL6	442117	0.0413483	4	0.3
4.5025	chr4	+	172196001	172200500	-770649	Gene_Desert_Region	NM_001034845	172971149	174198133	GALNTL6	442117	0.000114001	2.64	1.36667
4.79442	chr4	+	172202501	172210500	-760649	Gene_Desert_Region	NM_001034845	172971149	174198133	GALNTL6	442117	0.0417048	1.46667	1.16667
3.40689	chr4	+	172245501	172246500	-724649	Gene_Desert_Region	NM_001034845	172971149	174198133	GALNTL6	442117	0.021221	14	0.433333
3.73108	chr4	+	172249501	172251000	-720149	Gene_Desert_Region	NM_001034845	172971149	174198133	GALNTL6	442117	0.031515	2.2	0.4
4.48878	chr4	+	172266501	172271500	-699649	Gene_Desert_Region	NM_001034845	172971149	174198133	GALNTL6	442117	0.00383581	2.33333	1.33333
3.96832	chr4	+	172300001	172302500	-668649	Gene_Desert_Region	NM_001034845	172971149	174198133	GALNTL6	442117	0.00239362	3.18182	0.8
4.06507	chr4	+	172310501	172313500	-657649	Gene_Desert_Region	NM_001034845	172971149	174198133	GALNTL6	442117	0.00236517	2.66667	0.833333
4.30735	chr4	+	172330501	172334500	-636649	Gene_Desert_Region	NM_001034845	172971149	174198133	GALNTL6	442117	0.00359921	2.11538	0.966667
3.66695	chr4	+	172335001	172336500	-634649	Gene_Desert_Region	NM_001034845	172971149	174198133	GALNTL6	442117	0.0404985	3	0.466667
3.75489	chr4	+	172353501	172355500	-615649	Gene_Desert_Region	NM_001034845	172971149	174198133	GALNTL6	442117	0.0314663	2.27273	0.466667
3.80735	chr4	+	172355501	172357500	-613649	Gene_Desert_Region	NM_001034845	172971149	174198133	GALNTL6	442117	0.0193509	2.88889	0.566667
4.30735	chr4	+	172371501	172375500	-595649	Gene_Desert_Region	NM_001034845	172971149	174198133	GALNTL6	442117	0.000956874	2.33333	1.06667
4.84577	chr4	+	172393501	172402500	-568649	Gene_Desert_Region	NM_001034845	172971149	174198133	GALNTL6	442117	0.000180089	1.87692	1.9
4.09984	chr4	+	172409501	172412500	-558649	Gene_Desert_Region	NM_001034845	172971149	174198133	GALNTL6	442117	0.00141524	2.27778	0.766667
5.19306	chr4	+	172430001	172444500	-526649	Gene_Desert_Region	NM_001034845	172971149	174198133	GALNTL6	442117	7.16e-05	1.76577	2.83333
4.06507	chr4	+	172579001	172582000	-389149	Gene_Desert_Region	NM_001034845	172971149	174198133	GALNTL6	442117	0.0117783	1.95238	0.666667
3.79248	chr4	+	172599501	172601000	-370149	Gene_Desert_Region	NM_001034845	172971149	174198133	GALNTL6	442117	0.0289078	3.14286	0.5
4.4991	chr4	+	172637501	172643000	-328149	Gene_Desert_Region	NM_001034845	172971149	174198133	GALNTL6	442117	0.00485597	1.64444	0.966667
4.33289	chr4	+	172744001	172748000	-223149	Gene_Desert_Region	NM_001034845	172971149	174198133	GALNTL6	442117	0.000412253	2.19231	1.03333
4.13378	chr4	-	174984501	174987500	-210132	Gene_Desert_Region	NM_006792	174773661	174774369	MORF4	10934	0.00101914	2.86667	0.933333
4.44756	chr4	-	174994001	174999000	-219632	Gene_Desert_Region	NM_006792	174773661	174774369	MORF4	10934	0.00839372	1.61905	0.866667
4.4265	chr4	-	175011001	175016000	-236632	Gene_Desert_Region	NM_006792	174773661	174774369	MORF4	10934	0.0205683	1.71795	0.933333
4.97974	chr4	-	175029001	175040000	-254632	Gene_Desert_Region	NM_006792	174773661	174774369	MORF4	10934	0.000171438	2	2.46667
5.4846	chr4	-	175059501	175081500	-285132	Gene_Desert_Region	NM_006792	174773661	174774369	MORF4	10934	0.000167546	1.66292	3.93333
4.71898	chr4	-	175102501	175110000	-328132	Gene_Desert_Region	NM_006792	174773661	174774369	MORF4	10934	0.0134399	1.65574	1.33333
4.08696	chr4	+	175118001	175120500	-320902	Gene_Desert_Region	NM_001040157	175441402	175478056	KIAA1712	80817	0.00890662	2.05556	0.633333
3.5	chr4	+	175127001	175128000	-313402	Gene_Desert_Region	NM_001040157	175441402	175478056	KIAA1712	80817	0.0456898	3.2	0.366667
4.33289	chr4	+	175132501	175136500	-304902	Gene_Desert_Region	NM_001040157	175441402	175478056	KIAA1712	80817	0.0077337	1.6	0.7
4.66618	chr4	+	175137001	175144000	-297402	Gene_Desert_Region	NM_001040157	175441402	175478056	KIAA1712	80817	0.0242948	1.38806	0.866667
4.00896	chr4	+	180489001	180491500	1602097	Gene_Desert_Region	NR_028342	178886904	179148897	LOC285501	285501	0.0257187	2.1875	0.633333
3.80735	chr4	+	180576001	180578000	1689097	Gene_Desert_Region	NR_028342	178886904	179148897	LOC285501	285501	0.0141152	2.45455	0.533333
3.5	chr4	+	180923501	180924500	2036597	Gene_Desert_Region	NR_028342	178886904	179148897	LOC285501	285501	0.0386363	4.66667	0.366667
3.90689	chr4	+	180955501	180957500	2068597	Gene_Desert_Region	NR_028342	178886904	179148897	LOC285501	285501	0.0468643	2.5	0.6
3.75489	chr4	+	181021501	181023500	2134597	Gene_Desert_Region	NR_028342	178886904	179148897	LOC285501	285501	0.008381	3.25	0.6
4.39232	chr4	+	181061501	181066000	2174597	Gene_Desert_Region	NR_028342	178886904	179148897	LOC285501	285501	0.00301885	2.68182	1.23333
3.5	chr4	+	181075501	181076500	2188597	Gene_Desert_Region	NR_028342	178886904	179148897	LOC285501	285501	0.00577036	13	0.4
4.34577	chr4	-	181112001	181116500	2186162	Gene_Desert_Region	NR_027107	183297152	183302662	MGC45800	90768	0.00896657	1.69444	0.833333
4.47974	chr4	-	181118001	181123500	2179162	Gene_Desert_Region	NR_027107	183297152	183302662	MGC45800	90768	0.00262804	1.85	1.13333
3.85798	chr4	-	181147501	181149500	2153162	Gene_Desert_Region	NR_027107	183297152	183302662	MGC45800	90768	0.0110913	5.6	0.766667
4.47974	chr4	-	181156001	181161500	2141162	Gene_Desert_Region	NR_027107	183297152	183302662	MGC45800	90768	0.000828729	2.24242	1.36667
3.66695	chr4	-	181183001	181184500	2118162	Gene_Desert_Region	NR_027107	183297152	183302662	MGC45800	90768	0.0245977	2.75	0.466667
4.4265	chr4	-	181218501	181223500	2079162	Gene_Desert_Region	NR_027107	183297152	183302662	MGC45800	90768	0.0162359	1.77778	0.933333
3.59984	chr4	-	181236501	181238000	2064662	Gene_Desert_Region	NR_027107	183297152	183302662	MGC45800	90768	0.0451096	2.33333	0.4
4.16695	chr4	-	181269001	181272000	2030662	Gene_Desert_Region	NR_027107	183297152	183302662	MGC45800	90768	0.00201197	3	0.933333
5.16945	chr4	-	181323501	181337000	1965662	Gene_Desert_Region	NR_027107	183297152	183302662	MGC45800	90768	0.00376221	1.7	2.56667
4.39232	chr4	-	181362501	181367000	1935662	Gene_Desert_Region	NR_027107	183297152	183302662	MGC45800	90768	0.0243595	1.77143	0.9
3.30735	chr4	-	181412001	181413000	1889662	Gene_Desert_Region	NR_027107	183297152	183302662	MGC45800	90768	0.0307669	6.5	0.366667
4.06507	chr4	-	181416001	181419000	1883662	Gene_Desert_Region	NR_027107	183297152	183302662	MGC45800	90768	0.0259382	2.10526	0.7
4.58256	chr4	-	181443501	181449500	1853162	Gene_Desert_Region	NR_027107	183297152	183302662	MGC45800	90768	0.00230632	2.15789	1.46667
4.13378	chr4	-	181453001	181456000	1846662	Gene_Desert_Region	NR_027107	183297152	183302662	MGC45800	90768	0.0149163	1.79167	0.633333
3.5	chr4	-	181471501	181472500	1830162	Gene_Desert_Region	NR_027107	183297152	183302662	MGC45800	90768	0.0445694	3.5	0.333333
4.78136	chr4	-	181557001	181565000	1737662	Gene_Desert_Region	NR_027107	183297152	183302662	MGC45800	90768	0.000428077	1.77419	1.6
5.48945	chr4	-	181569001	181591000	1711662	Gene_Desert_Region	NR_027107	183297152	183302662	MGC45800	90768	7.23e-05	1.73684	4.2
4.08696	chr4	-	181603001	181605500	1697162	Gene_Desert_Region	NR_027107	183297152	183302662	MGC45800	90768	0.00571373	2.17647	0.666667
3.75489	chr4	-	181610501	181612500	1690162	Gene_Desert_Region	NR_027107	183297152	183302662	MGC45800	90768	0.00960275	3.85714	0.666667
4.09984	chr4	-	181613001	181616000	1686662	Gene_Desert_Region	NR_027107	183297152	183302662	MGC45800	90768	0.0027641	2.85714	0.866667
4.98945	chr4	-	181618501	181629500	1673162	Gene_Desert_Region	NR_027107	183297152	183302662	MGC45800	90768	0.0257524	1.61957	1.9
4.06507	chr4	-	181677501	181680500	1622162	Gene_Desert_Region	NR_027107	183297152	183302662	MGC45800	90768	0.00764014	1.86364	0.633333
4.12444	chr4	-	181680501	181683000	1619662	Gene_Desert_Region	NR_027107	183297152	183302662	MGC45800	90768	0.00129561	4.11111	0.933333
5.67834	chr4	-	181692001	181721000	1581662	Gene_Desert_Region	NR_027107	183297152	183302662	MGC45800	90768	0.000132705	1.68398	5.26667
4.65757	chr4	-	181729501	181736000	1566662	Gene_Desert_Region	NR_027107	183297152	183302662	MGC45800	90768	0.0283326	1.42188	0.9
4.09984	chr4	-	181736501	181739500	1563162	Gene_Desert_Region	NR_027107	183297152	183302662	MGC45800	90768	0.0143776	1.61538	0.533333
3.66695	chr4	-	181769001	181770500	1532162	Gene_Desert_Region	NR_027107	183297152	183302662	MGC45800	90768	0.00670395	5	0.533333
4.8339	chr4	-	181772001	181781000	1521662	Gene_Desert_Region	NR_027107	183297152	183302662	MGC45800	90768	7.52e-05	1.90476	1.9
4.4265	chr4	-	181793501	181798500	1504162	Gene_Desert_Region	NR_027107	183297152	183302662	MGC45800	90768	0.00781489	1.71795	0.933333
4.53707	chr4	-	181804501	181810000	1492662	Gene_Desert_Region	NR_027107	183297152	183302662	MGC45800	90768	0.0159817	1.74419	1.06667
4.16695	chr4	-	182420001	182423000	879662	Gene_Desert_Region	NR_027107	183297152	183302662	MGC45800	90768	0.0375453	1.57143	0.533333
4.65757	chr4	-	182447001	182453500	849162	Gene_Desert_Region	NR_027107	183297152	183302662	MGC45800	90768	0.0281194	1.5	0.966667
3.30735	chr4	-	182467001	182468000	834662	Gene_Desert_Region	NR_027107	183297152	183302662	MGC45800	90768	0.048852	2.6	0.266667
3.80735	chr4	-	182492001	182494000	808662	Gene_Desert_Region	NR_027107	183297152	183302662	MGC45800	90768	0.0342141	2	0.466667
5.08746	chr4	-	182508001	182520500	782162	Gene_Desert_Region	NR_027107	183297152	183302662	MGC45800	90768	1.45e-05	1.77083	2.46667
3.30735	chr4	-	182541501	182542500	760162	Gene_Desert_Region	NR_027107	183297152	183302662	MGC45800	90768	0.0225361	10	0.3
5.10921	chr4	-	182548001	182561000	741662	Gene_Desert_Region	NR_027107	183297152	183302662	MGC45800	90768	0.000675503	1.58182	2.13333
4.25489	chr4	-	182617501	182621500	681162	Gene_Desert_Region	NR_027107	183297152	183302662	MGC45800	90768	0.00644418	2.07692	0.933333
4.87604	chr4	+	190321501	190331000	-767967	Gene_Desert_Region	NM_004477	191098967	191121353	FRG1	2483	0.0300633	1.29293	0.966667
4.21103	chr5	-	2262001	2265500	-326121	Gene_Desert_Region	NM_016358	1930540	1935880	IRX4	50805	0.00959913	2.13636	0.833333
4.09984	chr5	-	2269001	2272000	-333121	Gene_Desert_Region	NM_016358	1930540	1935880	IRX4	50805	0.00368445	2.27778	0.766667
4.09984	chr5	-	2319001	2322000	-383121	Gene_Desert_Region	NM_016358	1930540	1935880	IRX4	50805	0.0168733	1.95238	0.666667
4.06507	chr5	+	8623501	8626500	701285	Gene_Desert_Region	NM_024010	7922216	7954235	MTRR	4552	0.0230307	2.05263	0.666667
3.75489	chr5	+	8647501	8649500	725285	Gene_Desert_Region	NM_024010	7922216	7954235	MTRR	4552	0.0254355	2.7	0.566667
3.40689	chr5	-	13438001	13439000	558589	Gene_Desert_Region	NM_001369	13743436	13997589	DNAH5	1767	0.013355	6	0.333333
3.30735	chr5	-	39884001	39885000	-422909	Gene_Desert_Region	NM_001343	39407536	39461092	DAB2	1601	0.0445694	3.5	0.333333
4.24018	chr5	+	51693501	51697000	-422530	Gene_Desert_Region	NM_015946	52119530	52134209	PELO	53918	0.000320533	2.5	1
3.75489	chr5	+	51720501	51722500	-397030	Gene_Desert_Region	NM_015946	52119530	52134209	PELO	53918	0.029899	2.25	0.5
4.00896	chr5	+	51739001	51741500	-378030	Gene_Desert_Region	NM_015946	52119530	52134209	PELO	53918	0.00421389	4	0.9
4.9265	chr5	+	51748001	51758000	-361530	Gene_Desert_Region	NM_015946	52119530	52134209	PELO	53918	9.64e-06	1.98529	2.23333
4.04849	chr5	+	51760001	51762500	-357030	Gene_Desert_Region	NM_015946	52119530	52134209	PELO	53918	0.000945045	5.14286	0.966667
4.06507	chr5	+	51784501	51787500	-332030	Gene_Desert_Region	NM_015946	52119530	52134209	PELO	53918	0.00254443	2.35294	0.766667
3.85798	chr5	+	51789001	51791000	-328530	Gene_Desert_Region	NM_015946	52119530	52134209	PELO	53918	0.0275569	2.54545	0.566667
3.96832	chr5	+	51805501	51808000	-311530	Gene_Desert_Region	NM_015946	52119530	52134209	PELO	53918	0.0144574	2.1875	0.633333
3.30735	chr5	+	51830501	51831500	-288030	Gene_Desert_Region	NM_015946	52119530	52134209	PELO	53918	0.0291576	6.5	0.366667
3.9265	chr5	+	51843501	51846000	-273530	Gene_Desert_Region	NM_015946	52119530	52134209	PELO	53918	0.000999078	3	0.733333
5.85817	chr5	+	51875001	51912000	-207530	Gene_Desert_Region	NM_015946	52119530	52134209	PELO	53918	1.53e-07	1.7089	6.9
3.66695	chr5	+	61370001	61371500	-266245	Gene_Desert_Region	NM_004520	61637745	61717967	KIF2A	3796	0.00762401	4.2	0.533333
3.5	chr5	+	61372501	61373500	-264245	Gene_Desert_Region	NM_004520	61637745	61717967	KIF2A	3796	0.0386363	4.66667	0.366667
4.16695	chr5	+	61390501	61393500	-244245	Gene_Desert_Region	NM_004520	61637745	61717967	KIF2A	3796	0.00343392	2.1	0.733333
4.70477	chr5	+	61415001	61422500	-215245	Gene_Desert_Region	NM_004520	61637745	61717967	KIF2A	3796	0.00316111	1.68333	1.36667
3.9265	chr5	+	81933001	81935500	296080	Gene_Desert_Region	NM_001017971	81636921	81649903	ATP6AP1L	92270	0.0238003	2	0.566667
3.80735	chr5	+	81953501	81955500	316580	Gene_Desert_Region	NM_001017971	81636921	81649903	ATP6AP1L	92270	0.0102508	3.71429	0.633333
3.96832	chr5	+	82000501	82003000	363580	Gene_Desert_Region	NM_001017971	81636921	81649903	ATP6AP1L	92270	0.00167024	3.18182	0.8
3.30735	chr5	+	82007001	82008000	370080	Gene_Desert_Region	NM_001017971	81636921	81649903	ATP6AP1L	92270	0.0389258	4	0.3
3.66695	chr5	+	86362501	86364000	-235906	Gene_Desert_Region	NM_002890	86599906	86723489	RASA1	8831	0.00557473	5.25	0.566667
3.40689	chr5	-	86975001	86976000	-230409	Gene_Desert_Region	NM_001239	86725837	86744592	CCNH	902	0.0291848	7.5	0.433333
3.58746	chr5	-	86998001	86999000	-253409	Gene_Desert_Region	NM_001239	86725837	86744592	CCNH	902	0.0476655	3.75	0.366667
4.41504	chr5	-	88443501	88448000	-207876	Gene_Desert_Region	NM_001131005	88049814	88235625	MEF2C	4208	0.00234545	2.21429	1.13333
4.50896	chr5	-	88464501	88469500	-228876	Gene_Desert_Region	NM_001131005	88049814	88235625	MEF2C	4208	0.0374002	1.65116	0.933333
3.96832	chr5	-	88473001	88475500	-237376	Gene_Desert_Region	NM_001131005	88049814	88235625	MEF2C	4208	0.0469593	2	0.566667
3.59984	chr5	-	88481001	88482500	-245376	Gene_Desert_Region	NM_001131005	88049814	88235625	MEF2C	4208	0.0440186	3.16667	0.433333
3.90689	chr5	-	88536001	88538000	-300376	Gene_Desert_Region	NM_001131005	88049814	88235625	MEF2C	4208	0.00792965	2.72727	0.633333
4.78136	chr5	-	88539501	88547500	-303876	Gene_Desert_Region	NM_001131005	88049814	88235625	MEF2C	4208	8.67e-05	2.97297	2.43333
3.80735	chr5	-	88574001	88576000	-338376	Gene_Desert_Region	NM_001131005	88049814	88235625	MEF2C	4208	0.011228	4	0.7
4.4265	chr5	-	88707501	88712500	-471876	Gene_Desert_Region	NM_001131005	88049814	88235625	MEF2C	4208	0.00481076	2.26667	1.26667
3.96832	chr5	-	88731001	88733500	-495376	Gene_Desert_Region	NM_001131005	88049814	88235625	MEF2C	4208	0.00292444	3.2	0.733333
4.75489	chr5	-	88766501	88774500	-530876	Gene_Desert_Region	NM_001131005	88049814	88235625	MEF2C	4208	0.000990901	1.77049	1.56667
3.9265	chr5	-	88831501	88834000	-595876	Gene_Desert_Region	NM_001131005	88049814	88235625	MEF2C	4208	0.031767	2.06667	0.533333
3.85137	chr5	-	88927501	88929000	-691876	Gene_Desert_Region	NM_001131005	88049814	88235625	MEF2C	4208	0.0483102	3.14286	0.5
3.59984	chr5	-	88930501	88932000	-694876	Gene_Desert_Region	NM_001131005	88049814	88235625	MEF2C	4208	0.0295165	3	0.4
4.06507	chr5	-	89059501	89062500	678859	Gene_Desert_Region	NM_004365	89725284	89741359	CETN3	1070	0.00194759	2.29412	0.733333
5.63035	chr5	-	90956501	90983500	-241596	Gene_Desert_Region	NM_020801	90700297	90714905	ARRDC3	57561	2.41e-07	1.72512	5.1
4.84577	chr5	-	90996501	91005500	-281596	Gene_Desert_Region	NM_020801	90700297	90714905	ARRDC3	57561	0.00206811	1.56579	1.43333
3.75489	chr5	-	91015001	91017000	-300096	Gene_Desert_Region	NM_020801	90700297	90714905	ARRDC3	57561	0.0060598	2.6	0.533333
3.30735	chr5	-	91020501	91021500	-305596	Gene_Desert_Region	NM_020801	90700297	90714905	ARRDC3	57561	0.0413483	4	0.3
4.21103	chr5	-	91036501	91040000	-321596	Gene_Desert_Region	NM_020801	90700297	90714905	ARRDC3	57561	0.0201577	1.92	0.766667
3.79248	chr5	-	91070501	91072000	-355596	Gene_Desert_Region	NM_020801	90700297	90714905	ARRDC3	57561	0.0227638	3.83333	0.566667
4.06507	chr5	-	91091001	91094000	-376096	Gene_Desert_Region	NM_020801	90700297	90714905	ARRDC3	57561	0.000462622	4.1	1.03333
4.33289	chr5	-	91100501	91104500	-385596	Gene_Desert_Region	NM_020801	90700297	90714905	ARRDC3	57561	0.00127613	2.47826	1.13333
4.60921	chr5	-	91107501	91114000	-392596	Gene_Desert_Region	NM_020801	90700297	90714905	ARRDC3	57561	0.00455694	1.7	1.16667
5.09592	chr5	-	91118501	91131000	-403596	Gene_Desert_Region	NM_020801	90700297	90714905	ARRDC3	57561	6.28e-05	1.88889	2.66667
4.62551	chr5	-	91147001	91153500	-432096	Gene_Desert_Region	NM_020801	90700297	90714905	ARRDC3	57561	0.000573842	2.54286	1.8
7.31349	chr5	-	91155501	91420500	-440596	Gene_Desert_Region	NM_020801	90700297	90714905	ARRDC3	57561	6.1e-10	1.88568	57.3333
3.96832	chr5	-	91430501	91433000	-715596	Gene_Desert_Region	NM_020801	90700297	90714905	ARRDC3	57561	0.0430662	2.91667	0.766667
6.29604	chr5	-	91435001	91497000	-720096	Gene_Desert_Region	NM_020801	90700297	90714905	ARRDC3	57561	3.58e-11	2.17122	15.7333
4.33289	chr5	-	91499001	91503000	-784096	Gene_Desert_Region	NM_020801	90700297	90714905	ARRDC3	57561	0.00603554	2.28	1.06667
5.37827	chr5	-	91506001	91524500	-791096	Gene_Desert_Region	NM_020801	90700297	90714905	ARRDC3	57561	4.94e-05	1.66447	3.36667
4.18129	chr5	-	91531501	91535000	-816596	Gene_Desert_Region	NM_020801	90700297	90714905	ARRDC3	57561	9.55e-05	2.82353	1.03333
3.30735	chr5	-	91536001	91537000	-821096	Gene_Desert_Region	NM_020801	90700297	90714905	ARRDC3	57561	0.0485846	3.25	0.3
5.21487	chr5	-	91566001	91580500	-851096	Gene_Desert_Region	NM_020801	90700297	90714905	ARRDC3	57561	4.48e-05	1.81818	3
5.07384	chr5	-	91592001	91604000	-877096	Gene_Desert_Region	NM_020801	90700297	90714905	ARRDC3	57561	0.00944472	1.44737	1.7
4.00896	chr5	-	92554001	92556500	375755	Gene_Desert_Region	NR_015369	92770820	92932255	FLJ42709	441094	0.0375967	2.33333	0.666667
5.23026	chr5	-	96788501	96804000	-243740	Gene_Desert_Region	NM_001159749	96528207	96544761	RIOK2	55781	0.00352994	1.40268	2
3.30735	chr5	-	96815501	96816500	-270740	Gene_Desert_Region	NM_001159749	96528207	96544761	RIOK2	55781	0.0302284	2.6	0.266667
3.30735	chr5	-	96851001	96852000	-306240	Gene_Desert_Region	NM_001159749	96528207	96544761	RIOK2	55781	0.0413341	3.66667	0.266667
5.13035	chr5	-	96855501	96869000	-310740	Gene_Desert_Region	NM_001159749	96528207	96544761	RIOK2	55781	0.000337077	1.63964	2.36667
5.9767	chr5	-	96889501	96927500	-344740	Gene_Desert_Region	NM_001159749	96528207	96544761	RIOK2	55781	0.00158643	1.50275	6.1
4.28136	chr5	-	96945001	96949000	-400240	Gene_Desert_Region	NM_001159749	96528207	96544761	RIOK2	55781	0.0161994	1.89655	0.866667
4.18129	chr5	-	97032001	97035500	-487240	Gene_Desert_Region	NM_001159749	96528207	96544761	RIOK2	55781	0.0412358	1.95833	0.766667
4.8339	chr5	-	97050001	97059000	-505240	Gene_Desert_Region	NM_001159749	96528207	96544761	RIOK2	55781	0.00655186	1.46914	1.26667
5.44756	chr5	-	97089001	97109000	-544240	Gene_Desert_Region	NM_001159749	96528207	96544761	RIOK2	55781	0.0021816	1.53073	3.16667
3.96832	chr5	-	97115501	97118000	-570740	Gene_Desert_Region	NM_001159749	96528207	96544761	RIOK2	55781	0.0224091	1.84211	0.533333
4.18129	chr5	-	97118501	97122000	-573740	Gene_Desert_Region	NM_001159749	96528207	96544761	RIOK2	55781	0.00439349	1.84	0.7
6.29282	chr5	-	97180501	97234000	-635740	Gene_Desert_Region	NM_001159749	96528207	96544761	RIOK2	55781	0.00632148	1.2914	6.1
3.9265	chr5	+	97884501	97887000	-245898	Gene_Desert_Region	NM_001012761	98132898	98160096	RGMB	285704	0.0212563	2.0625	0.566667
3.30735	chr5	-	103134001	103135000	-207612	Gene_Desert_Region	NM_031438	102912454	102926389	NUDT12	83594	0.00708387	7	0.4
3.75489	chr5	-	103146501	103148500	-220112	Gene_Desert_Region	NM_031438	102912454	102926389	NUDT12	83594	0.0479784	3.57143	0.6
4.13378	chr5	-	103169001	103172000	-242612	Gene_Desert_Region	NM_031438	102912454	102926389	NUDT12	83594	0.0204072	1.86957	0.666667
3.73108	chr5	-	103177001	103178500	-250612	Gene_Desert_Region	NM_031438	102912454	102926389	NUDT12	83594	0.00268338	7	0.6
3.40689	chr5	-	103193501	103194500	-267112	Gene_Desert_Region	NM_031438	102912454	102926389	NUDT12	83594	0.0360358	5	0.4
3.85798	chr5	-	103202001	103204000	-275612	Gene_Desert_Region	NM_031438	102912454	102926389	NUDT12	83594	0.0147367	2.41667	0.566667
3.90689	chr5	-	103273001	103275000	-346612	Gene_Desert_Region	NM_031438	102912454	102926389	NUDT12	83594	0.025003	3.33333	0.7
3.79248	chr5	-	103280001	103281500	-353612	Gene_Desert_Region	NM_031438	102912454	102926389	NUDT12	83594	0.0170969	7.66667	0.666667
3.96832	chr5	-	103304001	103306500	-377612	Gene_Desert_Region	NM_031438	102912454	102926389	NUDT12	83594	0.00478366	2.53846	0.666667
3.96832	chr5	-	103339501	103342000	-413112	Gene_Desert_Region	NM_031438	102912454	102926389	NUDT12	83594	0.0253067	2.61538	0.7
3.75489	chr5	-	103367001	103369000	-440612	Gene_Desert_Region	NM_031438	102912454	102926389	NUDT12	83594	0.00827511	3.57143	0.6
4.04849	chr5	-	103415501	103418000	-489112	Gene_Desert_Region	NM_031438	102912454	102926389	NUDT12	83594	0.0325878	2.69231	0.733333
3.66695	chr5	-	103533501	103535000	-607112	Gene_Desert_Region	NM_031438	102912454	102926389	NUDT12	83594	0.0341814	2.625	0.433333
3.66695	chr5	-	103590501	103592000	-664112	Gene_Desert_Region	NM_031438	102912454	102926389	NUDT12	83594	0.026126	3.14286	0.5
3.58746	chr5	-	103598001	103599000	-671612	Gene_Desert_Region	NM_031438	102912454	102926389	NUDT12	83594	0.0445694	3.5	0.333333
3.59984	chr5	-	103631001	103632500	-704612	Gene_Desert_Region	NM_031438	102912454	102926389	NUDT12	83594	0.00125088	7	0.6
3.75489	chr5	-	103667501	103669500	-741112	Gene_Desert_Region	NM_031438	102912454	102926389	NUDT12	83594	0.0366553	4.33333	0.666667
3.80735	chr5	-	103692001	103694000	-765612	Gene_Desert_Region	NM_031438	102912454	102926389	NUDT12	83594	0.00204734	4.66667	0.733333
3.59984	chr5	+	103699501	103701000	-762073	Gene_Desert_Region	NR_000039	104463073	104463697	RAB9P1	9366	0.0113583	4.2	0.533333
3.5	chr5	+	103750001	103751000	-712073	Gene_Desert_Region	NR_000039	104463073	104463697	RAB9P1	9366	0.0411451	4	0.4
3.30735	chr5	+	105172001	105173000	708928	Gene_Desert_Region	NR_000039	104463073	104463697	RAB9P1	9366	0.0211955	4.33333	0.333333
3.66993	chr5	+	105350001	105351000	886928	Gene_Desert_Region	NR_000039	104463073	104463697	RAB9P1	9366	0.0360402	5.66667	0.466667
3.30735	chr5	+	105469001	105470000	1005928	Gene_Desert_Region	NR_000039	104463073	104463697	RAB9P1	9366	0.0113375	14	0.433333
3.80735	chr5	+	105559001	105561000	1095928	Gene_Desert_Region	NR_000039	104463073	104463697	RAB9P1	9366	0.0174455	2.07692	0.466667
3.30735	chr5	-	106217001	106218000	816495	Gene_Desert_Region	NM_001962	106740488	107034495	EFNA5	1946	0.0413341	3.66667	0.266667
4.06507	chr5	+	113362001	113365000	-360914	Gene_Desert_Region	NM_021614	113725914	113860096	KCNN2	3781	0.0442891	1.85	0.566667
4.84549	chr5	+	119260001	119268000	266849	Gene_Desert_Region	NM_182761	118993152	118999415	FAM170A	340069	0.000418625	2	1.9
3.80735	chr5	+	120274001	120276000	446084	Gene_Desert_Region	NM_016644	119827917	120050863	PRR16	51334	0.0125837	2.15385	0.5
3.40689	chr5	+	120495501	120496500	667584	Gene_Desert_Region	NM_016644	119827917	120050863	PRR16	51334	0.0212071	13	0.4
3.40689	chr5	+	120545001	120546000	-669548	Gene_Desert_Region	NM_177478	121215548	121216422	FTMT	94033	0.0425445	3.5	0.333333
4.66618	chr5	+	120547501	120554500	-661048	Gene_Desert_Region	NM_177478	121215548	121216422	FTMT	94033	0.00181366	2.11111	1.66667
4.09984	chr5	+	120977001	120980000	-235548	Gene_Desert_Region	NM_177478	121215548	121216422	FTMT	94033	0.0169232	1.85714	0.6
5.5917	chr5	+	120983001	121008000	-207548	Gene_Desert_Region	NM_177478	121215548	121216422	FTMT	94033	9.11e-07	1.87845	5.3
3.5	chr5	+	123246501	123247500	370810	Gene_Desert_Region	NM_004384	122875691	122980363	CSNK1G3	1456	0.0218817	12	0.366667
4.53707	chr5	-	123691001	123696500	412204	Gene_Desert_Region	NM_020747	124000508	124108704	ZNF608	57507	0.0250122	1.70455	1.03333
4	chr5	+	125335001	125337000	-386686	Gene_Desert_Region	NM_001146319	125723686	125857750	GRAMD3	65983	0.0116515	3	0.666667
5.18572	chr5	+	128109001	128123500	-205608	Gene_Desert_Region	NM_014031	128329108	128397234	SLC27A6	28965	0.00858407	1.43704	1.96667
4.73306	chr5	-	130248501	130256000	272925	Gene_Desert_Region	NR_024611	130522773	130528925	HINT1	3094	0.017614	1.56923	1.23333
5.55897	chr5	+	144135501	144160000	604872	Gene_Desert_Region	NM_020768	143530629	143837137	KCTD16	57528	0.0123019	1.312	2.6
4.76449	chr5	+	144196001	144202500	665372	Gene_Desert_Region	NM_020768	143530629	143837137	KCTD16	57528	0.0270858	1.53968	1.13333
3.75489	chr5	+	144205001	144207000	674372	Gene_Desert_Region	NM_020768	143530629	143837137	KCTD16	57528	0.00461624	3	0.6
5.74058	chr5	+	144212001	144243000	681372	Gene_Desert_Region	NM_020768	143530629	143837137	KCTD16	57528	0.000879218	1.48227	4.53333
3.80735	chr5	+	144272501	144274500	741872	Gene_Desert_Region	NM_020768	143530629	143837137	KCTD16	57528	0.0130427	3	0.6
5.36839	chr5	+	144276001	144291500	745372	Gene_Desert_Region	NM_020768	143530629	143837137	KCTD16	57528	0.00743146	1.52318	2.63333
6.23655	chr5	+	144294001	144354000	763372	Gene_Desert_Region	NM_020768	143530629	143837137	KCTD16	57528	0.000306782	1.475	8.86667
5.30802	chr5	-	144376501	144393500	801560	Gene_Desert_Region	NM_205846	145118774	145195060	PRELID2	153768	0.000344664	1.64286	3
3.9265	chr5	-	144411001	144413500	781560	Gene_Desert_Region	NM_205846	145118774	145195060	PRELID2	153768	0.0228238	1.73684	0.466667
5.7787	chr5	-	144422501	144455500	739560	Gene_Desert_Region	NM_205846	145118774	145195060	PRELID2	153768	0.000812379	1.3681	4
4.21103	chr5	-	144458501	144462000	733060	Gene_Desert_Region	NM_205846	145118774	145195060	PRELID2	153768	0.0262687	1.96	0.8
4.00896	chr5	-	144468001	144470500	724560	Gene_Desert_Region	NM_205846	145118774	145195060	PRELID2	153768	0.0398964	1.94444	0.566667
4.63378	chr5	-	144517001	144523000	672060	Gene_Desert_Region	NM_205846	145118774	145195060	PRELID2	153768	0.00137118	1.79167	1.26667
4.21103	chr5	-	157430501	157434000	-211755	Gene_Desert_Region	NM_014666	157145874	157218746	CLINT1	9685	0.00306752	1.84615	0.733333
4.48878	chr5	-	157454001	157459000	-235255	Gene_Desert_Region	NM_014666	157145874	157218746	CLINT1	9685	0.0418529	1.54348	0.833333
5.58746	chr5	-	157471501	157496500	-252755	Gene_Desert_Region	NM_014666	157145874	157218746	CLINT1	9685	0.000170191	1.6019	4.23333
3.79248	chr5	-	157497001	157498500	-278255	Gene_Desert_Region	NM_014666	157145874	157218746	CLINT1	9685	0.0397746	2.18182	0.433333
5.69826	chr5	-	157514501	157543000	-295755	Gene_Desert_Region	NM_014666	157145874	157218746	CLINT1	9685	0.00160321	1.37063	3.53333
3.30735	chr5	-	157552001	157553000	-333255	Gene_Desert_Region	NM_014666	157145874	157218746	CLINT1	9685	0.0487494	3.5	0.333333
5.82105	chr5	-	157553501	157588500	-334755	Gene_Desert_Region	NM_014666	157145874	157218746	CLINT1	9685	5.35e-06	1.72263	6.6
5.91337	chr5	-	157595001	157629000	-376255	Gene_Desert_Region	NM_014666	157145874	157218746	CLINT1	9685	0.000134263	1.5076	5.56667
6.54626	chr5	-	157631501	157727500	-412755	Gene_Desert_Region	NM_014666	157145874	157218746	CLINT1	9685	3.2e-07	1.71164	17.9333
4.09984	chr5	-	157752501	157755500	-533755	Gene_Desert_Region	NM_014666	157145874	157218746	CLINT1	9685	0.0263016	1.75	0.6
6.6138	chr5	+	163082501	163188500	217339	Gene_Desert_Region	NM_013283	162865162	162878906	MAT2B	27430	0.00133285	1.40394	13.6667
5.06507	chr5	+	163193501	163205500	328339	Gene_Desert_Region	NM_013283	162865162	162878906	MAT2B	27430	0.00658321	1.53271	1.9
4.09984	chr5	+	163286001	163289000	420839	Gene_Desert_Region	NM_013283	162865162	162878906	MAT2B	27430	0.0329456	1.61538	0.533333
3.40689	chr5	+	163299001	163300000	433839	Gene_Desert_Region	NM_013283	162865162	162878906	MAT2B	27430	0.0200919	4.66667	0.366667
6.67005	chr5	+	163310501	163425000	445339	Gene_Desert_Region	NM_013283	162865162	162878906	MAT2B	27430	1.73e-07	1.64706	20.1667
4.70437	chr5	+	163430001	163436500	564839	Gene_Desert_Region	NM_013283	162865162	162878906	MAT2B	27430	0.00957224	1.5	1
4.7608	chr5	+	163598001	163605500	732839	Gene_Desert_Region	NM_013283	162865162	162878906	MAT2B	27430	0.000328688	2.1	1.83333
4.53707	chr5	+	163635001	163640500	769839	Gene_Desert_Region	NM_013283	162865162	162878906	MAT2B	27430	0.00311093	1.83333	1.16667
3.40689	chr5	+	163660001	163661000	794839	Gene_Desert_Region	NM_013283	162865162	162878906	MAT2B	27430	0.0477263	3	0.333333
6.94289	chr5	+	164564501	164675000	1699339	Gene_Desert_Region	NM_013283	162865162	162878906	MAT2B	27430	2.52e-06	1.4632	19.3
4.04849	chr5	+	164691501	164694000	1826339	Gene_Desert_Region	NM_013283	162865162	162878906	MAT2B	27430	0.00347274	2.64286	0.766667
6.67214	chr5	+	164699501	164772000	1834339	Gene_Desert_Region	NM_013283	162865162	162878906	MAT2B	27430	0.000247475	1.63515	15.9
5.33985	chr5	+	164780001	164798000	-1846420	Gene_Desert_Region	NM_001122679	166644420	167623740	ODZ2	57451	0.000675257	1.47273	2.6
4.19937	chr5	+	164810001	164813000	-1831420	Gene_Desert_Region	NM_001122679	166644420	167623740	ODZ2	57451	0.0171927	1.82609	0.633333
5.01434	chr5	+	164817001	164828500	-1815920	Gene_Desert_Region	NM_001122679	166644420	167623740	ODZ2	57451	0.013286	1.42593	1.53333
6.09762	chr5	+	164835501	164887000	-1757420	Gene_Desert_Region	NM_001122679	166644420	167623740	ODZ2	57451	0.0170887	1.35283	6.03333
4.4265	chr5	+	164905501	164910500	-1733920	Gene_Desert_Region	NM_001122679	166644420	167623740	ODZ2	57451	0.026074	1.59524	0.833333
7.68255	chr5	+	164911001	165325500	-1318920	Gene_Desert_Region	NM_001122679	166644420	167623740	ODZ2	57451	1.34e-06	1.42188	58.5
4.00896	chr5	+	165340501	165343000	-1301420	Gene_Desert_Region	NM_001122679	166644420	167623740	ODZ2	57451	0.030098	1.89474	0.566667
3.9542	chr5	+	165355001	165357000	-1287420	Gene_Desert_Region	NM_001122679	166644420	167623740	ODZ2	57451	0.0376587	2.38462	0.6
4.21103	chr5	+	165382001	165385500	-1258920	Gene_Desert_Region	NM_001122679	166644420	167623740	ODZ2	57451	0.0349293	1.62069	0.6
3.80735	chr5	+	165560001	165562000	-1082420	Gene_Desert_Region	NM_001122679	166644420	167623740	ODZ2	57451	0.0364031	2	0.433333
5.17834	chr5	+	165640001	165654500	-989920	Gene_Desert_Region	NM_001122679	166644420	167623740	ODZ2	57451	0.022375	1.33562	1.63333
4.70477	chr5	+	165666501	165674000	-970420	Gene_Desert_Region	NM_001122679	166644420	167623740	ODZ2	57451	0.00269098	1.48529	1.1
6.14969	chr5	+	165676501	165732000	-912420	Gene_Desert_Region	NM_001122679	166644420	167623740	ODZ2	57451	0.000887217	1.37823	6.83333
6.4105	chr5	+	165743001	165823000	-821420	Gene_Desert_Region	NM_001122679	166644420	167623740	ODZ2	57451	0.00018105	1.44879	11.1
3.85798	chr5	+	165835501	165837500	-806920	Gene_Desert_Region	NM_001122679	166644420	167623740	ODZ2	57451	0.00526289	3.625	0.7
6.17864	chr5	+	165861001	165906500	-737920	Gene_Desert_Region	NM_001122679	166644420	167623740	ODZ2	57451	0.000231254	1.40162	6.6
3.75489	chr5	+	165909001	165911000	-733420	Gene_Desert_Region	NM_001122679	166644420	167623740	ODZ2	57451	0.0244034	2.45455	0.533333
4.69624	chr5	+	173677001	173684000	271672	Gene_Desert_Region	NM_015980	173405329	173468788	HMP19	51617	0.0313845	1.44615	0.966667
4.56507	chr5	+	173756501	173762500	-321680	Gene_Desert_Region	NM_002449	174084180	174090508	MSX2	4488	0.0165907	1.47273	0.866667
3.96832	chr5	+	173845501	173848000	-236180	Gene_Desert_Region	NM_002449	174084180	174090508	MSX2	4488	0.00802162	2.5	0.7
5.43707	chr5	+	174298001	174318000	213821	Gene_Desert_Region	NM_002449	174084180	174090508	MSX2	4488	0.0104554	1.26977	1.93333
4.09984	chr5	+	174437001	174440000	352821	Gene_Desert_Region	NM_002449	174084180	174090508	MSX2	4488	0.0228837	2.33333	0.8
3.66695	chr5	-	174460501	174462000	341769	Gene_Desert_Region	NM_000794	174800280	174803769	DRD1	1812	0.0379865	2.44444	0.433333
4.06507	chr5	-	174483501	174486500	317269	Gene_Desert_Region	NM_000794	174800280	174803769	DRD1	1812	0.00449541	2.05	0.7
3.30735	chr5	-	174563501	174564500	239269	Gene_Desert_Region	NM_000794	174800280	174803769	DRD1	1812	0.0360141	4.66667	0.366667
4.00896	chr5	-	174570501	174573000	230769	Gene_Desert_Region	NM_000794	174800280	174803769	DRD1	1812	0.0222888	2.57143	0.733333
3.79248	chr6	+	23284501	23286000	606845	Gene_Desert_Region	NM_138574	22677656	22678729	HDGFL1	154150	0.00509772	7	0.6
4.18129	chr6	-	48824001	48827500	-679617	Gene_Desert_Region	NM_001013732	47953722	48144384	C6orf138	442213	0.00795669	2.2381	0.866667
4.75489	chr6	-	61969001	61977000	1077059	Gene_Desert_Region	NM_152688	62447823	63054059	KHDRBS2	202559	0.0384182	1.02857	0.1
3.75489	chr6	+	72421501	72423500	-229870	Gene_Desert_Region	NM_014989	72653370	73169566	RIMS1	22999	0.00836557	3.25	0.6
3.30735	chr6	+	72425001	72426000	-227370	Gene_Desert_Region	NM_014989	72653370	73169566	RIMS1	22999	0.0403506	13	0.4
4.24018	chr6	+	74990001	74993500	527767	Gene_Desert_Region	NM_133493	74462234	74594760	CD109	135228	0.00112308	2.38095	0.966667
3.40689	chr6	-	85831501	85832500	-300883	Gene_Desert_Region	NM_001080508	85500875	85530618	TBX18	9096	0.0307575	6.5	0.366667
3.59984	chr6	-	85845001	85846500	-314383	Gene_Desert_Region	NM_001080508	85500875	85530618	TBX18	9096	0.0188806	5	0.533333
4.24018	chr6	-	91695001	91698500	-341373	Gene_Desert_Region	NM_145333	91282073	91353628	MAP3K7	6885	0.0248282	1.6129	0.633333
3.59984	chr6	-	91718501	91720000	-364873	Gene_Desert_Region	NM_145333	91282073	91353628	MAP3K7	6885	0.00700155	4	0.5
4.00896	chr6	-	91727001	91729500	-373373	Gene_Desert_Region	NM_145333	91282073	91353628	MAP3K7	6885	0.00665845	2.25	0.666667
3.30735	chr6	-	91740001	91741000	-386373	Gene_Desert_Region	NM_145333	91282073	91353628	MAP3K7	6885	0.0413483	4	0.3
4.24018	chr6	-	91750001	91753500	-396373	Gene_Desert_Region	NM_145333	91282073	91353628	MAP3K7	6885	0.000124198	2.88235	1.06667
4.54737	chr6	-	91754001	91760000	-400373	Gene_Desert_Region	NM_145333	91282073	91353628	MAP3K7	6885	0.000582102	2.16667	1.4
4.66618	chr6	-	91764001	91771000	-410373	Gene_Desert_Region	NM_145333	91282073	91353628	MAP3K7	6885	0.00234082	2.47368	1.86667
5.3984	chr6	-	91792501	91811500	-438873	Gene_Desert_Region	NM_145333	91282073	91353628	MAP3K7	6885	0.000280825	1.55689	3.1
3.30735	chr6	-	91903501	91904500	-549873	Gene_Desert_Region	NM_145333	91282073	91353628	MAP3K7	6885	0.0307669	6.5	0.366667
3.58746	chr6	-	91921001	91922000	-567373	Gene_Desert_Region	NM_145333	91282073	91353628	MAP3K7	6885	0.0109127	5.66667	0.466667
3.96832	chr6	-	91925501	91928000	-571873	Gene_Desert_Region	NM_145333	91282073	91353628	MAP3K7	6885	0.0309298	1.7	0.466667
4.69624	chr6	-	91940001	91947000	-586373	Gene_Desert_Region	NM_145333	91282073	91353628	MAP3K7	6885	0.010726	1.77778	1.4
3.90689	chr6	-	91997501	91999500	-643873	Gene_Desert_Region	NM_145333	91282073	91353628	MAP3K7	6885	0.0268861	2.54545	0.566667
3.96832	chr6	-	92204501	92207000	-850873	Gene_Desert_Region	NM_145333	91282073	91353628	MAP3K7	6885	0.0161412	1.78947	0.5
3.96832	chr6	-	92211501	92214000	-857873	Gene_Desert_Region	NM_145333	91282073	91353628	MAP3K7	6885	0.0307809	2.2	0.6
3.75489	chr6	-	92278501	92280500	-924873	Gene_Desert_Region	NM_145333	91282073	91353628	MAP3K7	6885	0.0382905	2.08333	0.433333
3.59984	chr6	-	92339501	92341000	-985873	Gene_Desert_Region	NM_145333	91282073	91353628	MAP3K7	6885	0.0434442	2	0.333333
3.66695	chr6	-	92374501	92376000	-1020873	Gene_Desert_Region	NM_145333	91282073	91353628	MAP3K7	6885	0.045534	2.375	0.366667
3.66695	chr6	-	92397501	92399000	-1043873	Gene_Desert_Region	NM_145333	91282073	91353628	MAP3K7	6885	0.0372704	3.66667	0.533333
4.65757	chr6	-	92406501	92413000	-1052873	Gene_Desert_Region	NM_145333	91282073	91353628	MAP3K7	6885	0.0018263	1.78431	1.33333
4.85109	chr6	-	92422501	92431000	-1068873	Gene_Desert_Region	NM_145333	91282073	91353628	MAP3K7	6885	0.0130166	1.74242	1.63333
3.40689	chr6	-	92432001	92433000	-1078373	Gene_Desert_Region	NM_145333	91282073	91353628	MAP3K7	6885	0.0147159	4.66667	0.366667
4.41504	chr6	-	92437001	92441500	-1083373	Gene_Desert_Region	NM_145333	91282073	91353628	MAP3K7	6885	0.0374087	1.53659	0.733333
4.78136	chr6	-	92443001	92451000	-1089373	Gene_Desert_Region	NM_145333	91282073	91353628	MAP3K7	6885	0.00443127	1.91071	1.7
4.33289	chr6	-	92510501	92514500	-1156873	Gene_Desert_Region	NM_145333	91282073	91353628	MAP3K7	6885	0.0151399	1.86667	0.866667
3.9265	chr6	-	92530501	92533000	-1176873	Gene_Desert_Region	NM_145333	91282073	91353628	MAP3K7	6885	0.0290718	2.06667	0.533333
3.40689	chr6	-	92833001	92834000	1352021	Gene_Desert_Region	NM_004440	94006458	94186021	EPHA7	2045	0.0109864	12	0.366667
3.75489	chr6	-	92836501	92838500	1347521	Gene_Desert_Region	NM_004440	94006458	94186021	EPHA7	2045	0.0067437	3	0.6
3.9265	chr6	-	92868001	92870500	1315521	Gene_Desert_Region	NM_004440	94006458	94186021	EPHA7	2045	0.0341955	2.0625	0.566667
3.75489	chr6	-	92881501	92883500	1302521	Gene_Desert_Region	NM_004440	94006458	94186021	EPHA7	2045	0.0328688	2.6	0.533333
3.9265	chr6	-	92946001	92948500	1237521	Gene_Desert_Region	NM_004440	94006458	94186021	EPHA7	2045	0.00715826	2.90909	0.7
4.13378	chr6	-	92997501	93000500	1185521	Gene_Desert_Region	NM_004440	94006458	94186021	EPHA7	2045	0.0265041	1.86957	0.666667
4.13378	chr6	-	93009001	93012000	1174021	Gene_Desert_Region	NM_004440	94006458	94186021	EPHA7	2045	0.00291705	3.07143	0.966667
4.62551	chr6	-	93015001	93021500	1164521	Gene_Desert_Region	NM_004440	94006458	94186021	EPHA7	2045	0.00520673	1.79592	1.3
3.5	chr6	-	93026001	93027000	1159021	Gene_Desert_Region	NM_004440	94006458	94186021	EPHA7	2045	0.0291939	8	0.466667
4.73306	chr6	-	93039501	93047000	1139021	Gene_Desert_Region	NM_004440	94006458	94186021	EPHA7	2045	0.0203778	1.75439	1.43333
3.40689	chr6	-	93059001	93060000	1126021	Gene_Desert_Region	NM_004440	94006458	94186021	EPHA7	2045	0.0443029	3.5	0.333333
4.09984	chr6	-	93061001	93064000	1122021	Gene_Desert_Region	NM_004440	94006458	94186021	EPHA7	2045	0.0471856	2.10526	0.7
3.9265	chr6	-	93075501	93078000	1108021	Gene_Desert_Region	NM_004440	94006458	94186021	EPHA7	2045	0.000107514	4.125	0.833333
4.16695	chr6	-	93079001	93082000	1104021	Gene_Desert_Region	NM_004440	94006458	94186021	EPHA7	2045	0.0015609	3.23077	0.966667
4.26875	chr6	-	93093501	93097000	1089021	Gene_Desert_Region	NM_004440	94006458	94186021	EPHA7	2045	0.0112963	2.57895	1
4.21103	chr6	-	93097501	93101000	1085021	Gene_Desert_Region	NM_004440	94006458	94186021	EPHA7	2045	0.0153862	1.74074	0.666667
5.38726	chr6	-	93101501	93120500	1065521	Gene_Desert_Region	NM_004440	94006458	94186021	EPHA7	2045	1.23e-07	2.08065	4.46667
3.73108	chr6	-	93121001	93122500	1063521	Gene_Desert_Region	NM_004440	94006458	94186021	EPHA7	2045	0.0277538	3.83333	0.566667
4.04849	chr6	-	93131001	93133500	1052521	Gene_Desert_Region	NM_004440	94006458	94186021	EPHA7	2045	0.0153226	2	0.6
4.86923	chr6	-	93135001	93144000	1042021	Gene_Desert_Region	NM_004440	94006458	94186021	EPHA7	2045	0.00199399	1.6	1.5
3.59984	chr6	-	93222501	93224000	962021	Gene_Desert_Region	NM_004440	94006458	94186021	EPHA7	2045	0.0116227	5.25	0.566667
4.26875	chr6	-	93511001	93514500	671521	Gene_Desert_Region	NM_004440	94006458	94186021	EPHA7	2045	0.00516983	2.21739	0.933333
3.40689	chr6	-	93538501	93539500	646521	Gene_Desert_Region	NM_004440	94006458	94186021	EPHA7	2045	0.0306077	5	0.4
3.80735	chr6	-	93560501	93562500	623521	Gene_Desert_Region	NM_004440	94006458	94186021	EPHA7	2045	0.0353646	2.16667	0.466667
4.28136	chr6	-	93571001	93575000	611021	Gene_Desert_Region	NM_004440	94006458	94186021	EPHA7	2045	0.0114619	1.77419	0.8
3.30735	chr6	+	95183001	95184000	709480	Gene_Desert_Region	NR_015362	94473521	94542920	TSG1	643432	0.0240711	6.5	0.366667
3.40689	chr6	+	95287501	95288500	813980	Gene_Desert_Region	NR_015362	94473521	94542920	TSG1	643432	0.0386363	4.66667	0.366667
4.34577	chr6	+	95360001	95364500	-767633	Gene_Desert_Region	NM_024641	96132133	96164047	MANEA	79694	0.000329938	2.77273	1.3
3.30735	chr6	+	95399001	95400000	-732133	Gene_Desert_Region	NM_024641	96132133	96164047	MANEA	79694	0.0370269	4	0.3
4.41504	chr6	+	95462501	95467000	-665133	Gene_Desert_Region	NM_024641	96132133	96164047	MANEA	79694	0.0196621	1.52381	0.733333
3.58746	chr6	+	95557501	95558500	-573633	Gene_Desert_Region	NM_024641	96132133	96164047	MANEA	79694	0.0478024	3.2	0.366667
3.75489	chr6	+	95564001	95566000	-566133	Gene_Desert_Region	NM_024641	96132133	96164047	MANEA	79694	0.00401419	4.8	0.633333
3.85798	chr6	+	95647001	95649000	-483133	Gene_Desert_Region	NM_024641	96132133	96164047	MANEA	79694	0.00711231	2.09091	0.4
5.21898	chr6	-	98054501	98069500	-216728	Gene_Desert_Region	NM_198468	97696757	97837773	C6orf167	253714	6.2e-07	2.07143	3.5
4.71898	chr6	-	98079501	98087000	-241728	Gene_Desert_Region	NM_198468	97696757	97837773	C6orf167	253714	0.00628848	1.64516	1.33333
4.62551	chr6	-	98090001	98096500	-252228	Gene_Desert_Region	NM_198468	97696757	97837773	C6orf167	253714	0.00072588	1.64815	1.16667
4.33289	chr6	-	98124001	98128000	-286228	Gene_Desert_Region	NM_198468	97696757	97837773	C6orf167	253714	0.00789772	1.69697	0.766667
3.75489	chr6	+	98258501	98260500	-318627	Gene_Desert_Region	NR_031579	98579127	98579214	MIR2113	100302164	0.0453188	2.08333	0.433333
4.44756	chr6	+	98283501	98288500	-290627	Gene_Desert_Region	NR_031579	98579127	98579214	MIR2113	100302164	0.018077	1.68293	0.933333
3.66695	chr6	+	98358001	98359500	-219627	Gene_Desert_Region	NR_031579	98579127	98579214	MIR2113	100302164	0.0474587	2.22222	0.366667
4.80176	chr6	+	101696501	101705000	-248581	Gene_Desert_Region	NM_175768	101953581	102624650	GRIK2	2901	2.12e-05	2.2549	2.13333
4.00896	chr6	+	101713001	101715500	-238081	Gene_Desert_Region	NM_175768	101953581	102624650	GRIK2	2901	0.00614049	2.4	0.7
5.52722	chr6	-	104911501	104931000	483487	Gene_Desert_Region	NM_020771	105282660	105414487	HACE1	57531	0.0214188	1.33333	2.4
3.79248	chr6	+	113065501	113067000	290277	Gene_Desert_Region	NM_001013734	112775224	112779191	RFPL4B	442247	0.0331663	3	0.533333
3.73108	chr6	+	114065501	114067000	-218219	Gene_Desert_Region	NM_002356	114285219	114291345	MARCKS	4082	0.00171447	11.5	0.7
4.34577	chr6	+	114069501	114074000	-211219	Gene_Desert_Region	NM_002356	114285219	114291345	MARCKS	4082	0.00254237	2.06897	1.03333
3.73108	chr6	+	114074501	114076000	-209219	Gene_Desert_Region	NM_002356	114285219	114291345	MARCKS	4082	0.0054823	5.5	0.6
4.47974	chr6	+	114076001	114081500	-203719	Gene_Desert_Region	NM_002356	114285219	114291345	MARCKS	4082	0.000162732	3	1.6
3.30735	chr6	-	114708501	114709500	-217767	Gene_Desert_Region	NM_153612	114483442	114490734	HS3ST5	222537	0.0465711	3.5	0.333333
3.75489	chr6	-	120404001	120406000	-691376	Gene_Desert_Region	NM_005907	119540965	119712625	MAN1A1	4121	0.0367125	2.7	0.566667
3.58746	chr6	+	122391001	122392000	-370394	Gene_Desert_Region	NM_004506	122762394	122795963	HSF2	3298	0.0185181	5.33333	0.433333
4.54737	chr6	+	122409501	122415500	-346894	Gene_Desert_Region	NM_004506	122762394	122795963	HSF2	3298	0.00436123	1.86047	1.23333
3.9265	chr6	+	122433001	122435500	-326894	Gene_Desert_Region	NM_004506	122762394	122795963	HSF2	3298	0.0451798	1.83333	0.5
4.39232	chr6	+	122446001	122450500	-311894	Gene_Desert_Region	NM_004506	122762394	122795963	HSF2	3298	0.0350548	1.96774	1
4.13378	chr6	+	122495001	122498000	-264394	Gene_Desert_Region	NM_004506	122762394	122795963	HSF2	3298	0.000138979	4.2	1.06667
5.20763	chr6	+	122506501	122521000	-241394	Gene_Desert_Region	NM_004506	122762394	122795963	HSF2	3298	0.000908082	1.77679	2.9
4.96371	chr6	+	122540501	122551000	-211394	Gene_Desert_Region	NM_004506	122762394	122795963	HSF2	3298	9.25e-06	2.20312	2.56667
3.75489	chr6	-	125876001	125878000	-211020	Gene_Desert_Region	NM_016063	125638194	125664981	HDDC2	51020	0.0264342	2.36364	0.5
3.30735	chr6	+	126946501	126947500	243556	Gene_Desert_Region	NM_001012507	126702945	126711446	C6orf173	387103	0.0386272	4.33333	0.333333
4.34577	chr6	+	127012501	127017000	309556	Gene_Desert_Region	NM_001012507	126702945	126711446	C6orf173	387103	0.00922846	2.14286	1.06667
3.40689	chr6	+	127023001	127024000	320056	Gene_Desert_Region	NM_001012507	126702945	126711446	C6orf173	387103	0.0370634	3.75	0.366667
3.40689	chr6	+	127069501	127070500	366556	Gene_Desert_Region	NM_001012507	126702945	126711446	C6orf173	387103	0.0212071	14	0.433333
5.8332	chr6	+	127125501	127160500	-321240	Gene_Desert_Region	NM_032784	127481740	127559877	RSPO3	84870	4.31e-05	1.46769	5.06667
4.68129	chr6	+	127161001	127168000	-313740	Gene_Desert_Region	NM_032784	127481740	127559877	RSPO3	84870	0.0127799	1.93878	1.53333
5.29158	chr6	+	127168501	127185000	-296740	Gene_Desert_Region	NM_032784	127481740	127559877	RSPO3	84870	0.000381969	1.41509	2.2
4.56507	chr6	+	127189501	127195500	-286240	Gene_Desert_Region	NM_032784	127481740	127559877	RSPO3	84870	0.00753011	1.78261	1.2
4.35798	chr6	+	127204001	127208000	-273740	Gene_Desert_Region	NM_032784	127481740	127559877	RSPO3	84870	0.0203966	1.86667	0.866667
4.06507	chr6	+	127239501	127242500	-239240	Gene_Desert_Region	NM_032784	127481740	127559877	RSPO3	84870	0.00404269	2.41176	0.8
3.30735	chr6	+	127263001	127264000	-217740	Gene_Desert_Region	NM_032784	127481740	127559877	RSPO3	84870	0.0113348	11	0.333333
3.30735	chr6	-	142034001	142035000	416629	Gene_Desert_Region	NM_002511	142438437	142451629	NMBR	4829	0.0487494	3	0.266667
4.34577	chr6	-	142123501	142128000	323629	Gene_Desert_Region	NM_002511	142438437	142451629	NMBR	4829	0.00313932	2.10714	1.03333
4.13378	chr6	-	142155501	142158500	293129	Gene_Desert_Region	NM_002511	142438437	142451629	NMBR	4829	0.03114	2.16667	0.7
4.00896	chr6	-	142174501	142177000	274629	Gene_Desert_Region	NM_002511	142438437	142451629	NMBR	4829	0.0126937	2.25	0.666667
4.00896	chr6	-	142207501	142210000	241629	Gene_Desert_Region	NM_002511	142438437	142451629	NMBR	4829	0.0136131	2.33333	0.666667
3.40689	chr6	-	142213001	142214000	237629	Gene_Desert_Region	NM_002511	142438437	142451629	NMBR	4829	0.0350543	4	0.3
3.90689	chr6	-	142215001	142217000	234629	Gene_Desert_Region	NM_002511	142438437	142451629	NMBR	4829	0.0010087	6	0.833333
4.56507	chr6	-	153701501	153707500	-207419	Gene_Desert_Region	NM_012419	153373724	153494082	RGS17	26575	0.000154879	2.31429	1.53333
3.59984	chr6	-	153716501	153718000	-222419	Gene_Desert_Region	NM_012419	153373724	153494082	RGS17	26575	0.0106405	6.66667	0.566667
3.85798	chr6	-	153913501	153915500	-419419	Gene_Desert_Region	NM_012419	153373724	153494082	RGS17	26575	0.0332005	2.23077	0.533333
3.75489	chr6	-	153918001	153920000	-423919	Gene_Desert_Region	NM_012419	153373724	153494082	RGS17	26575	0.0109204	3	0.6
4.54737	chr6	+	153935001	153941000	-432328	Gene_Desert_Region	NM_001145281	154373328	154482286	OPRM1	4988	0.0163682	1.61224	1
3.85798	chr6	+	154039501	154041500	-331828	Gene_Desert_Region	NM_001145281	154373328	154482286	OPRM1	4988	0.0163013	3.11111	0.633333
3.40689	chr6	+	164177001	164178000	421337	Gene_Desert_Region	NM_206855	163755664	163911166	QKI	9444	0.0386363	4.66667	0.366667
4.13378	chr6	+	164245501	164248500	489837	Gene_Desert_Region	NM_206855	163755664	163911166	QKI	9444	0.00219098	2.6875	0.9
3.73108	chr7	+	13338001	13339500	644516	Gene_Desert_Region	NM_005738	12693485	12697083	ARL4A	10124	0.0235918	2.875	0.5
3.30735	chr7	+	13340001	13341000	646516	Gene_Desert_Region	NM_005738	12693485	12697083	ARL4A	10124	0.021877	14	0.433333
3.9265	chr7	-	13409001	13411500	581164	Gene_Desert_Region	NM_001163152	13897382	13992664	ETV1	2115	0.00265189	3.3	0.766667
4.79442	chr7	-	13443001	13451000	541664	Gene_Desert_Region	NM_001163152	13897382	13992664	ETV1	2115	1.71e-06	2.52273	2.23333
3.30735	chr7	-	13453501	13454500	538164	Gene_Desert_Region	NM_001163152	13897382	13992664	ETV1	2115	0.0333677	4.66667	0.366667
4.95359	chr7	-	13468501	13479000	513664	Gene_Desert_Region	NM_001163152	13897382	13992664	ETV1	2115	2.27e-06	2.87755	3.06667
3.66695	chr7	-	13561501	13563000	429664	Gene_Desert_Region	NM_001163152	13897382	13992664	ETV1	2115	0.00856652	4.4	0.566667
3.5	chr7	-	13569001	13570000	422664	Gene_Desert_Region	NM_001163152	13897382	13992664	ETV1	2115	0.0164918	6.5	0.366667
3.59984	chr7	-	25464501	25466000	-229871	Gene_Desert_Region	NM_022150	25230715	25234630	NPVF	64111	0.0433198	2.22222	0.366667
3.30735	chr7	-	25473501	25474500	-238871	Gene_Desert_Region	NM_022150	25230715	25234630	NPVF	64111	0.0307669	6.5	0.366667
3.30735	chr7	-	25542501	25543500	-307871	Gene_Desert_Region	NM_022150	25230715	25234630	NPVF	64111	0.0499465	2.8	0.3
4.4265	chr7	-	25547501	25552500	-312871	Gene_Desert_Region	NM_022150	25230715	25234630	NPVF	64111	0.0085465	1.78947	1
4.18129	chr7	-	25664001	25667500	288631	Gene_Desert_Region	NR_029597	25956063	25956131	MIR148A	406940	0.0322482	1.53333	0.533333
4.36923	chr7	-	25712001	25716500	239631	Gene_Desert_Region	NR_029597	25956063	25956131	MIR148A	406940	0.0324345	1.81818	0.9
4.51821	chr7	-	25727501	25733000	223131	Gene_Desert_Region	NR_029597	25956063	25956131	MIR148A	406940	0.0179029	1.80488	1.1
4.06507	chr7	+	49185001	49188000	250299	Gene_Desert_Region	NR_003595	48934702	48937595	CDC14C	168448	0.0099826	1.95	0.633333
3.66695	chr7	+	49280501	49282000	345799	Gene_Desert_Region	NR_003595	48934702	48937595	CDC14C	168448	0.0178572	3.14286	0.5
4.45943	chr7	-	51558001	51562500	-205992	Gene_Desert_Region	NM_015198	51051402	51352009	COBL	23242	9.42e-05	3.09524	1.46667
3.73108	chr7	-	51616501	51618000	-264492	Gene_Desert_Region	NM_015198	51051402	51352009	COBL	23242	0.0115373	5	0.533333
5.06609	chr7	-	51621001	51629000	-268992	Gene_Desert_Region	NM_015198	51051402	51352009	COBL	23242	1.49e-05	2.36364	2.5
3.73108	chr7	-	51640501	51642000	-288492	Gene_Desert_Region	NM_015198	51051402	51352009	COBL	23242	0.036503	4.6	0.6
4.28136	chr7	-	51650001	51654000	-297992	Gene_Desert_Region	NM_015198	51051402	51352009	COBL	23242	0.000325213	2.61905	1.13333
5.07895	chr7	-	51675501	51688000	-323492	Gene_Desert_Region	NM_015198	51051402	51352009	COBL	23242	1.29e-06	1.88764	2.63333
5.46136	chr7	-	51690501	51709000	-338492	Gene_Desert_Region	NM_015198	51051402	51352009	COBL	23242	7.61e-05	2.31304	5.03333
3.96832	chr7	-	51711501	51714000	-359492	Gene_Desert_Region	NM_015198	51051402	51352009	COBL	23242	0.0160878	2.5	0.7
4.32424	chr7	-	51714001	51717500	-361992	Gene_Desert_Region	NM_015198	51051402	51352009	COBL	23242	0.0226811	1.63333	0.633333
4.53707	chr7	-	51722501	51728000	-370492	Gene_Desert_Region	NM_015198	51051402	51352009	COBL	23242	0.00486893	1.76744	1.1
5.08256	chr7	-	51730001	51742000	-377992	Gene_Desert_Region	NM_015198	51051402	51352009	COBL	23242	6.57e-06	2.3913	3.2
4.67334	chr7	-	51745501	51752000	-393492	Gene_Desert_Region	NM_015198	51051402	51352009	COBL	23242	0.00037958	2.16667	1.63333
4.34577	chr7	-	51761501	51766000	-409492	Gene_Desert_Region	NM_015198	51051402	51352009	COBL	23242	0.0028898	2.44	1.2
4.26875	chr7	-	51779001	51782500	-426992	Gene_Desert_Region	NM_015198	51051402	51352009	COBL	23242	0.000139857	3.4	1.2
4.59984	chr7	-	51794501	51800500	-442492	Gene_Desert_Region	NM_015198	51051402	51352009	COBL	23242	1.36e-05	3.07407	1.86667
3.66695	chr7	+	53556001	53557500	485159	Gene_Desert_Region	NM_182595	53070842	53072111	POM121L12	285877	0.0353061	2.71429	0.4
3.73108	chr7	-	53679501	53681000	556608	Gene_Desert_Region	NR_004422	54236410	54237608	HPVC1	3262	0.0115618	4.75	0.5
4.69624	chr7	-	53694001	53701000	536608	Gene_Desert_Region	NR_004422	54236410	54237608	HPVC1	3262	0.001536	2.15909	1.7
4.19937	chr7	-	79150001	79153000	-229175	Gene_Desert_Region	NM_012301	77484309	78920826	MAGI2	9863	0.00849332	1.65385	0.566667
3.66695	chr7	-	79160001	79161500	-239175	Gene_Desert_Region	NM_012301	77484309	78920826	MAGI2	9863	0.0221097	4.2	0.533333
4.79442	chr7	-	79178001	79186000	-257175	Gene_Desert_Region	NM_012301	77484309	78920826	MAGI2	9863	0.00115083	1.91379	1.76667
5.05625	chr7	-	79208001	79220000	-287175	Gene_Desert_Region	NM_012301	77484309	78920826	MAGI2	9863	0.000777909	1.73118	2.26667
4.4991	chr7	-	79220001	79225500	-299175	Gene_Desert_Region	NM_012301	77484309	78920826	MAGI2	9863	0.0285111	1.5102	0.833333
3.30735	chr7	-	80965001	80966000	271388	Gene_Desert_Region	NM_001010934	81218151	81237388	HGF	6654	0.0386272	4.66667	0.366667
3.30735	chr7	-	84870001	84871000	-280818	Gene_Desert_Region	NM_152754	84462807	84589183	SEMA3D	223117	0.0360632	4.33333	0.333333
3.40689	chr7	-	84883001	84884000	-293818	Gene_Desert_Region	NM_152754	84462807	84589183	SEMA3D	223117	0.0190093	4.66667	0.366667
3.5	chr7	-	84895001	84896000	-305818	Gene_Desert_Region	NM_152754	84462807	84589183	SEMA3D	223117	0.0386363	5.33333	0.433333
4.00896	chr7	-	84896501	84899000	-307318	Gene_Desert_Region	NM_152754	84462807	84589183	SEMA3D	223117	0.0164783	2.28571	0.6
4.25489	chr7	-	84932001	84936000	-342818	Gene_Desert_Region	NM_152754	84462807	84589183	SEMA3D	223117	0.00242206	2	0.866667
3.9265	chr7	-	84957001	84959500	-367818	Gene_Desert_Region	NM_152754	84462807	84589183	SEMA3D	223117	0.0101927	2.26667	0.633333
3.80735	chr7	-	84966001	84968000	-376818	Gene_Desert_Region	NM_152754	84462807	84589183	SEMA3D	223117	0.0169166	2.33333	0.533333
3.30735	chr7	-	84991001	84992000	-401818	Gene_Desert_Region	NM_152754	84462807	84589183	SEMA3D	223117	0.0487494	3	0.266667
4.06507	chr7	-	84997501	85000500	-408318	Gene_Desert_Region	NM_152754	84462807	84589183	SEMA3D	223117	0.00269175	2.73333	0.866667
4.4265	chr7	-	85027501	85032500	-438318	Gene_Desert_Region	NM_152754	84462807	84589183	SEMA3D	223117	0.00323606	2.39286	1.3
4.00896	chr7	-	85043001	85045500	-453818	Gene_Desert_Region	NM_152754	84462807	84589183	SEMA3D	223117	0.00464551	2.69231	0.733333
3.75489	chr7	-	85071501	85073500	-482318	Gene_Desert_Region	NM_152754	84462807	84589183	SEMA3D	223117	0.0276028	2.07692	0.466667
3.80735	chr7	-	85300001	85302000	-710818	Gene_Desert_Region	NM_152754	84462807	84589183	SEMA3D	223117	0.0359774	1.92857	0.433333
4.4265	chr7	-	85311501	85316500	-722318	Gene_Desert_Region	NM_152754	84462807	84589183	SEMA3D	223117	0.00120827	1.97059	1.1
3.80735	chr7	-	108772001	108774000	-460128	Gene_Desert_Region	NM_001024607	108311273	108311873	C7orf66	154907	0.0355393	2.25	0.5
4.30735	chr7	-	113556001	113560000	-209683	Gene_Desert_Region	NM_002711	113304117	113346318	PPP1R3A	5506	0.0165107	1.77419	0.8
4.30735	chr7	-	113562001	113566000	-215683	Gene_Desert_Region	NM_002711	113304117	113346318	PPP1R3A	5506	0.0064004	2.2	1
5.17375	chr7	-	113577501	113591500	-231183	Gene_Desert_Region	NM_002711	113304117	113346318	PPP1R3A	5506	0.00238076	1.47656	2.03333
4.18129	chr7	+	113600501	113604000	-238287	Gene_Desert_Region	NM_148899	113842287	114118328	FOXP2	93986	0.00897014	2	0.766667
3.80735	chr7	+	113612001	113614000	-228287	Gene_Desert_Region	NM_148899	113842287	114118328	FOXP2	93986	0.0452481	2.07692	0.466667
3.30735	chr7	+	113615001	113616000	-226287	Gene_Desert_Region	NM_148899	113842287	114118328	FOXP2	93986	0.0443029	2.75	0.233333
3.30735	chr7	+	114805001	114806000	455557	Gene_Desert_Region	NM_199072	114349444	114447206	MDFIC	29969	0.0200919	4.66667	0.366667
6.05897	chr7	+	114808501	114857500	459057	Gene_Desert_Region	NM_199072	114349444	114447206	MDFIC	29969	1.29e-05	1.6475	8.63333
3.30735	chr7	+	114862001	114863000	512557	Gene_Desert_Region	NM_199072	114349444	114447206	MDFIC	29969	0.020629	4.33333	0.333333
4.8984	chr7	+	114868501	114878000	519057	Gene_Desert_Region	NM_199072	114349444	114447206	MDFIC	29969	0.000102439	1.89706	2.03333
5.00869	chr7	+	114895001	114906000	545557	Gene_Desert_Region	NM_199072	114349444	114447206	MDFIC	29969	3.41e-05	1.92308	2.4
5.97974	chr7	-	114908001	114952000	506034	Gene_Desert_Region	NM_012252	115362437	115458034	TFEC	22797	3e-05	1.61035	7.46667
4.74699	chr7	-	115035501	115043000	415034	Gene_Desert_Region	NM_012252	115362437	115458034	TFEC	22797	0.00104431	1.82456	1.56667
3.80735	chr7	-	115063001	115065000	393034	Gene_Desert_Region	NM_012252	115362437	115458034	TFEC	22797	0.0102193	3.11111	0.633333
4.09984	chr7	-	115075001	115078000	380034	Gene_Desert_Region	NM_012252	115362437	115458034	TFEC	22797	0.00443807	2.27778	0.766667
5.03284	chr7	-	115080001	115091500	366534	Gene_Desert_Region	NM_012252	115362437	115458034	TFEC	22797	0.00238884	1.67021	2.1
3.80735	chr7	+	117877001	117879000	225054	Gene_Desert_Region	NM_019644	117651947	117670018	ANKRD7	56311	0.0263703	2.8	0.6
4.51821	chr7	+	117892501	117898000	240554	Gene_Desert_Region	NM_019644	117651947	117670018	ANKRD7	56311	0.0126782	1.80952	1.13333
4.21103	chr7	+	117901501	117905000	249554	Gene_Desert_Region	NM_019644	117651947	117670018	ANKRD7	56311	0.00166722	2.28571	0.9
4.36923	chr7	+	117921501	117926000	269554	Gene_Desert_Region	NM_019644	117651947	117670018	ANKRD7	56311	0.000983735	2.30769	1.13333
4.44756	chr7	+	117956501	117961500	304554	Gene_Desert_Region	NM_019644	117651947	117670018	ANKRD7	56311	0.0216794	1.64286	0.9
3.9265	chr7	+	117976001	117978500	324054	Gene_Desert_Region	NM_019644	117651947	117670018	ANKRD7	56311	0.0256101	2.26667	0.633333
4.09984	chr7	+	118008001	118011000	356054	Gene_Desert_Region	NM_019644	117651947	117670018	ANKRD7	56311	0.00452718	2.27778	0.766667
4.36923	chr7	+	118041501	118046000	389554	Gene_Desert_Region	NM_019644	117651947	117670018	ANKRD7	56311	0.0401677	1.67568	0.833333
3.9265	chr7	+	118092501	118095000	440554	Gene_Desert_Region	NM_019644	117651947	117670018	ANKRD7	56311	0.00538847	2.46154	0.633333
3.80735	chr7	+	118114501	118116500	462554	Gene_Desert_Region	NM_019644	117651947	117670018	ANKRD7	56311	0.0384726	2.54545	0.566667
3.80735	chr7	+	118146501	118148500	494554	Gene_Desert_Region	NM_019644	117651947	117670018	ANKRD7	56311	0.0152246	2.88889	0.566667
3.9542	chr7	+	118212501	118214500	560554	Gene_Desert_Region	NM_019644	117651947	117670018	ANKRD7	56311	0.0270929	2.72727	0.633333
3.9265	chr7	+	118352501	118355000	700554	Gene_Desert_Region	NM_019644	117651947	117670018	ANKRD7	56311	0.0442127	1.82353	0.466667
3.73108	chr7	+	118866501	118868000	-832957	Gene_Desert_Region	NM_012281	119700957	120177623	KCND2	3751	0.0423404	3.14286	0.5
3.5	chr7	+	118872001	118873000	-827957	Gene_Desert_Region	NM_012281	119700957	120177623	KCND2	3751	0.0113348	14	0.433333
5.4105	chr7	+	119102501	119122500	-578457	Gene_Desert_Region	NM_012281	119700957	120177623	KCND2	3751	0.00269323	1.58235	3.3
4.16695	chr7	+	119132001	119135000	-565957	Gene_Desert_Region	NM_012281	119700957	120177623	KCND2	3751	0.0208065	1.75	0.6
4.58256	chr7	+	119172001	119178000	-522957	Gene_Desert_Region	NM_012281	119700957	120177623	KCND2	3751	0.00240364	2.02439	1.4
5.43497	chr7	+	119194501	119215000	-485957	Gene_Desert_Region	NM_012281	119700957	120177623	KCND2	3751	0.000114339	1.5625	3.3
3.9542	chr7	+	119233501	119235500	-465457	Gene_Desert_Region	NM_012281	119700957	120177623	KCND2	3751	0.0207997	2.63636	0.6
3.80735	chr7	+	119272001	119274000	-426957	Gene_Desert_Region	NM_012281	119700957	120177623	KCND2	3751	0.0250717	3.71429	0.633333
3.96832	chr7	-	123754001	123756500	-293242	Gene_Desert_Region	NM_001136002	123458206	123460759	TMEM229A	730130	0.0251965	2.75	0.7
3.40689	chr7	-	123804501	123805500	-343742	Gene_Desert_Region	NM_001136002	123458206	123460759	TMEM229A	730130	0.021221	13	0.4
3.59984	chr7	-	123812501	123814000	-351742	Gene_Desert_Region	NM_001136002	123458206	123460759	TMEM229A	730130	0.00643426	5.25	0.566667
3.66695	chr7	-	123816001	123817500	-355242	Gene_Desert_Region	NM_001136002	123458206	123460759	TMEM229A	730130	0.0478999	3	0.466667
3.96832	chr7	-	123819501	123822000	-358742	Gene_Desert_Region	NM_001136002	123458206	123460759	TMEM229A	730130	0.00278818	5.33333	0.866667
3.66695	chr7	-	131101501	131103000	-209585	Gene_Desert_Region	NM_005397	130835560	130891916	PODXL	5420	0.0177509	3.66667	0.533333
4.48878	chr7	-	131144001	131149000	-252085	Gene_Desert_Region	NM_005397	130835560	130891916	PODXL	5420	0.00975334	2.12121	1.23333
4.68129	chr7	-	131171001	131178000	-279085	Gene_Desert_Region	NM_005397	130835560	130891916	PODXL	5420	0.00465631	1.6	1.2
3.5	chr7	-	131224001	131225000	-332085	Gene_Desert_Region	NM_005397	130835560	130891916	PODXL	5420	0.0156809	3.25	0.3
3.73108	chr7	-	131228001	131229500	-336085	Gene_Desert_Region	NM_005397	130835560	130891916	PODXL	5420	0.0196681	2.75	0.466667
3.59984	chr7	-	135618001	135619500	-305257	Gene_Desert_Region	NM_145808	135262042	135312744	MTPN	136319	0.00469026	7	0.6
3.59984	chr7	+	135783001	135784500	-419438	Gene_Desert_Region	NM_001006630	136203938	136352311	CHRM2	1129	0.00990673	3.8	0.466667
3.66695	chr7	-	155613501	155615000	-315773	Gene_Desert_Region	NM_000193	155288318	155297728	SHH	6469	0.0337966	2.2	0.4
4.28136	chr7	+	155701001	155705000	-320945	Gene_Desert_Region	NR_024119	156025945	156026556	C7orf4	64433	0.00381732	1.6875	0.733333
4.09984	chr7	+	155783001	155786000	-239945	Gene_Desert_Region	NR_024119	156025945	156026556	C7orf4	64433	0.00151354	2.10526	0.7
3.9542	chr7	+	155786001	155788000	-237945	Gene_Desert_Region	NR_024119	156025945	156026556	C7orf4	64433	0.0360643	2.8	0.6
5.07895	chr7	+	155792501	155805000	-220945	Gene_Desert_Region	NR_024119	156025945	156026556	C7orf4	64433	0.00566098	1.5	1.86667
3.75489	chr7	+	155822001	155824000	-201945	Gene_Desert_Region	NR_024119	156025945	156026556	C7orf4	64433	0.0220654	2.45455	0.533333
3.75489	chr8	+	2451501	2453500	470937	Gene_Desert_Region	NM_003970	1980564	2080787	MYOM2	9172	0.0150788	2.45455	0.533333
3.5	chr8	-	5069501	5070500	-229765	Gene_Desert_Region	NM_033225	2780282	4839736	CSMD1	64478	0.0386408	5.33333	0.433333
3.9265	chr8	-	5125001	5127500	-285265	Gene_Desert_Region	NM_033225	2780282	4839736	CSMD1	64478	0.0441023	1.83333	0.5
3.30735	chr8	-	5218001	5219000	-378265	Gene_Desert_Region	NM_033225	2780282	4839736	CSMD1	64478	0.0487494	3	0.266667
4.28136	chr8	-	5262001	5266000	-422265	Gene_Desert_Region	NM_033225	2780282	4839736	CSMD1	64478	0.0103735	1.86207	0.833333
3.30735	chr8	-	5326001	5327000	-486265	Gene_Desert_Region	NM_033225	2780282	4839736	CSMD1	64478	0.0113348	14	0.433333
3.30735	chr8	+	13684501	13685500	215779	Gene_Desert_Region	NM_001007090	13468722	13470167	C8orf48	157773	0.0255971	5.5	0.3
3.40689	chr8	+	13772501	13773500	303779	Gene_Desert_Region	NM_001007090	13468722	13470167	C8orf48	157773	0.0380537	3.5	0.333333
3.9265	chr8	-	20375001	20377500	-217918	Gene_Desert_Region	NM_021020	20147956	20157083	LZTS1	11178	0.00656061	2.83333	0.733333
4.21103	chr8	-	20402001	20405500	-244918	Gene_Desert_Region	NM_021020	20147956	20157083	LZTS1	11178	0.0155481	2	0.8
4.16695	chr8	-	20439001	20442000	-281918	Gene_Desert_Region	NM_021020	20147956	20157083	LZTS1	11178	0.040263	1.79167	0.633333
3.30735	chr8	-	20467001	20468000	-309918	Gene_Desert_Region	NM_021020	20147956	20157083	LZTS1	11178	0.0307716	7	0.4
3.80735	chr8	-	20504001	20506000	-346918	Gene_Desert_Region	NM_021020	20147956	20157083	LZTS1	11178	0.0444935	2.7	0.566667
4.16695	chr8	-	20511001	20514000	-353918	Gene_Desert_Region	NM_021020	20147956	20157083	LZTS1	11178	9.03e-05	3.90909	1.06667
3.9265	chr8	-	20540501	20543000	-383418	Gene_Desert_Region	NM_021020	20147956	20157083	LZTS1	11178	0.0117398	2.61538	0.7
4.00896	chr8	-	20557001	20559500	-399918	Gene_Desert_Region	NM_021020	20147956	20157083	LZTS1	11178	0.0159194	2	0.6
3.73108	chr8	-	20598001	20599500	-440918	Gene_Desert_Region	NM_021020	20147956	20157083	LZTS1	11178	0.0231367	4.6	0.6
3.30735	chr8	-	20708501	20709500	-551418	Gene_Desert_Region	NM_021020	20147956	20157083	LZTS1	11178	0.0218629	9	0.266667
3.40689	chr8	-	20716001	20717000	-558918	Gene_Desert_Region	NM_021020	20147956	20157083	LZTS1	11178	0.0455859	3.25	0.3
3.59984	chr8	-	20740001	20741500	-582918	Gene_Desert_Region	NM_021020	20147956	20157083	LZTS1	11178	0.00487913	6.33333	0.533333
3.96832	chr8	-	20845501	20848000	-688418	Gene_Desert_Region	NM_021020	20147956	20157083	LZTS1	11178	0.0240483	2.0625	0.566667
3.85798	chr8	-	20852501	20854500	-695418	Gene_Desert_Region	NM_021020	20147956	20157083	LZTS1	11178	0.012824	2.41667	0.566667
3.30735	chr8	-	21006001	21007000	695292	Gene_Desert_Region	NM_001165039	21593811	21702292	GFRA2	2675	0.0113348	12	0.366667
3.40689	chr8	-	21103501	21104500	597792	Gene_Desert_Region	NM_001165039	21593811	21702292	GFRA2	2675	0.0455859	3.5	0.333333
4.00896	chr8	-	21151001	21153500	548792	Gene_Desert_Region	NM_001165039	21593811	21702292	GFRA2	2675	0.00908787	1.94118	0.533333
4.16695	chr8	-	21321001	21324000	378292	Gene_Desert_Region	NM_001165039	21593811	21702292	GFRA2	2675	0.020981	1.5	0.466667
4.06507	chr8	-	21352501	21355500	346792	Gene_Desert_Region	NM_001165039	21593811	21702292	GFRA2	2675	0.00424741	2.66667	0.833333
3.66993	chr8	+	31355501	31356500	-260309	Gene_Desert_Region	NM_013962	31616809	32720312	NRG1	3084	0.0466763	3.2	0.366667
4.13378	chr8	+	31367001	31370000	-246809	Gene_Desert_Region	NM_013962	31616809	32720312	NRG1	3084	0.0269584	1.55556	0.5
4.04849	chr8	+	43938001	43940500	671260	Gene_Desert_Region	NM_001005365	43266741	43337485	POTEA	340441	0.0415217	1.32143	0.3
3.40689	chr8	+	47157001	47158000	-713672	Gene_Desert_Region	NR_027013	47871672	47885094	BEYLA	497634	0.0109916	13	0.4
4.28136	chr8	+	50360001	50364000	212546	Gene_Desert_Region	NM_001007176	50147455	50151195	C8orf22	492307	0.0032556	2.03846	0.9
4.25489	chr8	+	50365501	50369500	218046	Gene_Desert_Region	NM_001007176	50147455	50151195	C8orf22	492307	0.00432241	2.47619	1.03333
3.59984	chr8	+	50570501	50572000	-415149	Gene_Desert_Region	NM_018967	50987149	51867980	SNTG1	54212	0.0336714	2.71429	0.4
3.96832	chr8	+	50705001	50707500	-279649	Gene_Desert_Region	NM_018967	50987149	51867980	SNTG1	54212	0.00116172	2.83333	0.733333
3.80735	chr8	+	50773001	50775000	-212149	Gene_Desert_Region	NM_018967	50987149	51867980	SNTG1	54212	0.0249876	3.11111	0.633333
5.73715	chr8	-	63009001	63040000	-219248	Gene_Desert_Region	NM_001164756	62750374	62789753	ASPH	444	0.000155376	1.70732	5.8
5.10921	chr8	-	63044501	63057500	-254748	Gene_Desert_Region	NM_001164756	62750374	62789753	ASPH	444	0.00695853	1.50435	1.93333
3.5	chr8	+	63058001	63059000	-265054	Gene_Desert_Region	NM_173688	63324054	64066182	NKAIN3	286183	0.0455859	3.25	0.3
4.93707	chr8	-	72684001	72694000	225285	Gene_Desert_Region	NM_005098	72916330	72919285	MSC	51312	0.0126793	1.30476	1.06667
4.21103	chr8	+	76310001	76313500	250604	Gene_Desert_Region	NM_031461	76059397	76109346	CRISPLD1	83690	0.00171036	2.13043	0.866667
4.13378	chr8	+	76847501	76850500	232744	Gene_Desert_Region	NM_004133	76614757	76641616	HNF4G	3174	0.00355427	2.26316	0.8
4.36923	chr8	+	76851001	76855500	236244	Gene_Desert_Region	NM_004133	76614757	76641616	HNF4G	3174	0.0058694	2.38462	1.2
[truncated: 868 more rows]

## Sheet: H3K27me3 wild type pattern
BindingPattern	PeakScore	Chromosome	Strand	PeakStart	PeakEnd	DistanceToTSS	PeakRegion	RefSeqID	GeneStart	GeneEnd	GeneSymbol	GeneId	Pvalue	Ratio	Difference
[truncated: 904 more rows]

[truncated: 1 more sheets: H3K27me3 wild type gene desert]
