# Supplementary material for: QChIPat: a quantitative method to identify distinct binding patterns for two biological ChIP-seq samples in different experimental conditions
Source: BMC Genomics. 2013 Dec 9;14(Suppl 8):S3. doi: 10.1186/1471-2164-14-S8-S3 (PMC4042236; doi:10.1186/1471-2164-14-S8-S3)
Supplement: Additional file 3 — Table S1. Number of DHMSs identified by different programs for identifying enriched regions. [file 1471-2164-14-S8-S3-S3.xls]

## Sheet: H3K9m2 treatment pattern
BindingPattern	PeakScore	Chromosome	Strand	PeakStart	PeakEnd	DistanceToTSS	PeakRegion	RefSeqID	GeneStart	GeneEnd	GeneSymbol	GeneId	Pvalue	Ratio	Difference
Only	3.11441	chr1	-	177490501	177492000	-25059	5_Distal_Region	NM_001136001	177346339	177465442	ABL2	27	0.0489906	3	0.333333
Shift	3.20752	chr1	-	111910501	111912000	-2381	5_Proximal_Region	NM_001081976	111827492	111908120	ADORA3	140	0.0419127	1.6	0.2
Only	2.82193	chr1	+	110303001	110304000	-24830	5_Distal_Region	NM_006621	110328830	110367887	AHCYL1	10768	0.0218629	9	0.266667
Only	3.29498	chr1	+	110305501	110307000	-21830	5_Distal_Region	NM_006621	110328830	110367887	AHCYL1	10768	0.0163321	3.4	0.4
Only	2.95943	chr1	-	241983501	241984500	88676	WithinGene_Distal_Region	NM_005465	241733106	242073176	AKT3	10000	0.0323913	5.5	0.3
Only	3.5655	chr1	+	17745501	17748500	6585	WithinGene_Proximal_Region	NM_018125	17738916	17896957	ARHGEF10L	55160	0.0489314	1.70588	0.4
Shift	3.45943	chr1	-	23653501	23655500	27837	WithinGene_Distal_Region	NM_017707	23627642	23683337	ASAP3	55616	0.0316957	2.2	0.4
Only	3.08496	chr1	+	169711001	169712000	-9289	5_Proximal_Region	NM_015172	169721289	169829273	BAT2L2	23215	0.0323428	2	0.2
Only	2.82193	chr1	-	93953501	93954500	-33528	5_Distal_Region	NM_003567	93799936	93919973	BCAR3	8412	0.0408023	2	0.166667
Shift	3.11441	chr1	-	205260501	205262000	10724	WithinGene_Distal_Region	NM_023938	205258488	205272724	C1orf116	79098	0.0323913	6	0.333333
Shift	3.20752	chr1	+	182628001	182629500	5229	WithinGene_Proximal_Region	NM_030806	182622772	182864778	C1orf21	81563	0.00217855	7.5	0.433333
Shift	3.20752	chr1	+	182644501	182646000	21729	WithinGene_Distal_Region	NM_030806	182622772	182864778	C1orf21	81563	0.0287303	3.2	0.366667
Only	2.82193	chr1	+	183395501	183396500	2588	WithinGene_Proximal_Region	NM_017673	183392913	183527536	C1orf26	54823	0.021877	10	0.3
Only	3.29498	chr1	+	224815001	224816500	11878	WithinGene_Distal_Region	NM_001003665	224803123	224859926	C1orf95	375057	0.0486816	1.88889	0.266667
Only	3.20752	chr1	+	225199501	225201000	4941	WithinGene_Proximal_Region	NM_020247	225194560	225241869	CABC1	56997	0.0285319	3.2	0.366667
Only	2.82193	chr1	+	225207501	225208500	12941	WithinGene_Distal_Region	NM_020247	225194560	225241869	CABC1	56997	0.042813	8	0.233333
Only	3.52356	chr1	+	225214001	225216000	19441	WithinGene_Distal_Region	NM_020247	225194560	225241869	CABC1	56997	0.029369	2	0.366667
Only	3.08496	chr1	+	64775001	64776000	65938	WithinGene_Distal_Region	NM_020925	64709063	64931329	CACHD1	57685	0.0340576	5.5	0.3
Only	3.20752	chr1	+	157405001	157406500	-1500	5_Core_Region	NM_021189	157408000	157439556	CADM3	57863	0.0371209	2.8	0.3
Shift	2.95943	chr1	+	6851501	6852500	83531	WithinGene_Distal_Region	NM_015215	6767970	7752351	CAMTA1	23261	0.0340576	5.5	0.3
Shift	2.82193	chr1	+	7212501	7213500	444531	WithinGene_Distal_Region	NM_015215	6767970	7752351	CAMTA1	23261	0.0340526	4.5	0.233333
Shift	3.29498	chr1	+	7452001	7453500	684031	WithinGene_Distal_Region	NM_015215	6767970	7752351	CAMTA1	23261	0.0146309	3.75	0.366667
Only	2.82193	chr1	+	221981501	221982500	14760	WithinGene_Distal_Region	NM_001748	221966741	222030343	CAPN2	824	0.0409547	3	0.2
Shift	3.39232	chr1	-	221738501	221740500	41094	3_Distal_Region	NM_001143962	221781594	221920059	CAPN8	388743	0.037014	2.33333	0.4
Shift	2.95943	chr1	-	116089001	116090000	22949	WithinGene_Distal_Region	NM_001232	116044148	116112949	CASQ2	845	0.00753757	5.5	0.3
Shift	3.32193	chr1	+	117356001	117358000	10097	WithinGene_Distal_Region	NM_004258	117345904	117380690	CD101	9398	0.00677622	4.75	0.5
Only	2.82193	chr1	+	195256001	195257000	10575	3_Distal_Region	NM_030787	195213289	195245426	CFHR5	81494	0.011671	9	0.266667
Only	3.85798	chr1	-	41137001	41139000	-36396	5_Distal_Region	NM_133467	41099314	41100605	CITED4	163732	0.0275666	2.33333	0.533333
Only	2.95943	chr1	+	86666501	86667500	4145	WithinGene_Proximal_Region	NM_006536	86662356	86694828	CLCA2	9635	0.0379902	3.66667	0.266667
Only	2.82193	chr1	+	86685501	86686500	23145	WithinGene_Distal_Region	NM_006536	86662356	86694828	CLCA2	9635	0.011671	9	0.266667
Shift	4.09392	chr1	+	222798001	222803000	-67801	5_Distal_Region	NM_152495	222870801	222994872	CNIH3	149111	0.0402993	1.43243	0.533333
Shift	3.20752	chr1	+	222810501	222812000	-58801	5_Distal_Region	NM_152495	222870801	222994872	CNIH3	149111	0.0256854	3.2	0.366667
Shift	2.82193	chr1	+	222823001	222824000	-46801	5_Distal_Region	NM_152495	222870801	222994872	CNIH3	149111	0.0323768	5	0.266667
Shift	3.53948	chr1	+	222841001	222843500	-27301	5_Distal_Region	NM_152495	222870801	222994872	CNIH3	149111	0.0144695	2.6	0.533333
Shift	3.32193	chr1	+	222848001	222850000	-20801	5_Distal_Region	NM_152495	222870801	222994872	CNIH3	149111	0.0385001	1.9	0.3
Basal	2.95943	chr1	+	222954501	222955500	83700	WithinGene_Distal_Region	NM_152495	222870801	222994872	CNIH3	149111	0.021877	10	0.3
Shift	2.82193	chr1	-	57387501	57388500	1100299	WithinGene_Distal_Region	NM_021080	57236166	58488799	DAB1	115209	0.0409547	3	0.2
Only	2.82193	chr1	+	157453001	157454000	10087	3_Distal_Region	NM_001122951	157441824	157442914	DARC	2532	0.0113267	10	0.3
Shift	2.82193	chr1	-	85642501	85643500	59977	WithinGene_Distal_Region	NM_012137	85556756	85703477	DDAH1	23576	0.0431089	2.25	0.166667
Only	2.82193	chr1	-	12563501	12564500	35907	WithinGene_Distal_Region	NM_004753	12550525	12600407	DHRS3	9249	0.0340526	4.5	0.233333
Only	3.61441	chr1	-	12590501	12593500	6907	WithinGene_Proximal_Region	NM_004753	12550525	12600407	DHRS3	9249	0.000815723	3.33333	0.7
Shift	2.82193	chr1	-	68184501	68185500	98732	3_Distal_Region	NM_004675	68284232	68289048	DIRAS3	9077	0.0231829	8	0.233333
Shift	2.82193	chr1	+	229942501	229943500	113318	WithinGene_Distal_Region	NM_018662	229829183	230243641	DISC1	27185	0.011671	9	0.266667
Shift	2.82193	chr1	+	230071501	230072500	242318	WithinGene_Distal_Region	NM_018662	229829183	230243641	DISC1	27185	0.0429898	2.66667	0.166667
Shift	3.11441	chr1	+	223306501	223308000	122523	WithinGene_Distal_Region	NM_001373	223183978	223653619	DNAH14	127602	0.0114734	5	0.4
Only	3.11441	chr1	+	65630001	65631500	126984	WithinGene_Distal_Region	NM_014787	65503017	65654140	DNAJC6	9829	0.0492843	3	0.333333
Only	3.11441	chr1	+	84649001	84650500	2380	WithinGene_Proximal_Region	NM_058248	84646621	84653279	DNASE2B	58511	0.0218628	2.6	0.266667
Only	2.82193	chr1	-	219862501	219863500	77888	3_Distal_Region	NM_144729	219941388	219982084	DUSP10	11221	0.0482879	4	0.2
Only	2.82193	chr1	-	220112001	220113000	-129917	5_Distal_Region	NM_144729	219941388	219982084	DUSP10	11221	0.0231829	9	0.266667
Only	2.82193	chr1	+	165332501	165333500	1791	WithinGene_Core_Region	NM_001080426	165330710	165365026	DUSP27	338599	0.0340576	5	0.266667
Only	2.82193	chr1	-	223848501	223849500	57968	WithinGene_Distal_Region	NM_018212	223741156	223907468	ENAH	55740	0.041551	8	0.233333
Only	2.82193	chr1	-	223914001	223915000	-6533	5_Proximal_Region	NM_018212	223741156	223907468	ENAH	55740	0.0357552	4	0.2
Only	3.11441	chr1	-	223963001	223964500	-55533	5_Distal_Region	NM_018212	223741156	223907468	ENAH	55740	0.0132646	4	0.3
Only	2.82193	chr1	+	29269501	29270500	183312	WithinGene_Distal_Region	NM_203343	29086189	29319145	EPB41	2035	0.00609834	9	0.266667
Only	3.20752	chr1	+	224067001	224068500	2582	WithinGene_Proximal_Region	NM_001136018	224064419	224099883	EPHX1	2052	0.0296217	3	0.333333
Shift	2.82193	chr1	+	43057001	43058000	1639	WithinGene_Core_Region	NM_001017922	43055362	43083247	ERMAP	114625	0.0225361	9	0.266667
Shift	2.95943	chr1	-	94858001	94859000	-78042	5_Distal_Region	NM_001993	94767319	94779959	F3	2152	0.0192535	4.5	0.233333
Only	3.11441	chr1	+	52899001	52900500	3676	3_Proximal_Region	NM_001042693	52871653	52895325	FAM159A	348378	0.024774	2.33333	0.266667
Only	2.82193	chr1	+	221023501	221024500	32876	3_Distal_Region	NM_207468	220977180	220990625	FAM177B	400823	0.0225361	9	0.266667
Only	2.82193	chr1	+	113122001	113123000	50622	3_Distal_Region	NM_182759	113064711	113071379	FAM19A3	284467	0.0419172	3	0.2
Shift	3.11441	chr1	+	175480501	175482000	73246	WithinGene_Distal_Region	NM_021165	175407255	175518181	FAM5B	57795	0.0383798	2.5	0.3
Shift	3.48289	chr1	+	175666001	175668500	147820	3_Distal_Region	NM_021165	175407255	175518181	FAM5B	57795	0.00403047	2.5	0.5
Shift	2.82193	chr1	+	175714501	175715500	196320	3_Distal_Region	NM_021165	175407255	175518181	FAM5B	57795	0.024097	3	0.2
Shift	2.82193	chr1	-	164382001	164383000	19830	WithinGene_Distal_Region	NM_001017961	164305879	164402830	FAM78B	149297	0.042813	8	0.233333
Only	2.82193	chr1	-	229238501	229239500	3118	WithinGene_Proximal_Region	NM_198552	229221326	229242618	FAM89A	375061	0.0113267	10	0.3
Shift	2.82193	chr1	+	170900001	170901000	5194	WithinGene_Proximal_Region	NM_000639	170894807	170902635	FASLG	356	0.0441733	3.33333	0.233333
Only	3.11441	chr1	+	157512501	157514000	-12127	5_Distal_Region	NM_002001	157526127	157544638	FCER1A	2205	0.035092	2.14286	0.266667
Only	3.11441	chr1	+	67809001	67810500	-112970	5_Distal_Region	NM_001924	67923470	67926607	GADD45A	1647	0.0115536	4.33333	0.333333
Only	3.29498	chr1	+	78271501	78273000	-11176	5_Distal_Region	NM_017655	78284176	78375700	GIPC2	54810	0.0418714	1.66667	0.2
Shift	3.20752	chr1	-	53890501	53892000	80465	WithinGene_Distal_Region	NM_147193	53744493	53972465	GLIS1	148979	0.00815431	3.75	0.366667
Shift	3.39232	chr1	-	53893001	53895000	77465	WithinGene_Distal_Region	NM_147193	53744493	53972465	GLIS1	148979	0.031887	2.5	0.4
Shift	3.11441	chr1	-	53900001	53901500	70965	WithinGene_Distal_Region	NM_147193	53744493	53972465	GLIS1	148979	0.00656381	3	0.333333
Shift	3.52356	chr1	-	53969001	53971000	1465	WithinGene_Core_Region	NM_147193	53744493	53972465	GLIS1	148979	0.035197	2	0.366667
Shift	2.82193	chr1	-	182248501	182249500	23986	WithinGene_Distal_Region	NM_015101	182171588	182273486	GLT25D2	23127	0.0263823	4.5	0.233333
Only	3.08496	chr1	-	68154501	68155500	-82771	5_Distal_Region	NM_018841	67939736	68071730	GNG12	55970	0.0340526	4.5	0.233333
Shift	2.82193	chr1	-	41979001	41980000	177083	WithinGene_Distal_Region	NM_024503	41748270	42157083	HIVEP3	59269	0.0441733	3.33333	0.233333
Shift	3.20752	chr1	-	42138501	42140000	17083	WithinGene_Distal_Region	NM_024503	41748270	42157083	HIVEP3	59269	0.00814743	8	0.466667
Shift	2.82193	chr1	+	184103001	184104000	132696	WithinGene_Distal_Region	NM_031935	183970305	184426708	HMCN1	83872	0.0340526	4.5	0.233333
Only	3.66172	chr1	-	43707001	43710000	-14496	5_Distal_Region	NM_031207	43689415	43692505	HYI	81888	0.00201561	2.72727	0.633333
Only	3.68379	chr1	+	205133501	205137000	-411	5_Core_Region	NM_181339	205137411	205144107	IL24	11009	0.0100206	1.94118	0.533333
Only	2.82193	chr1	-	208030501	208031500	14602	WithinGene_Distal_Region	NM_006147	208027884	208046102	IRF6	3664	0.00593681	10	0.3
Only	3.45943	chr1	-	208044501	208046500	398	Overlap_TSS	NM_006147	208027884	208046102	IRF6	3664	0.0146426	2.57143	0.366667
Only	3.11441	chr1	-	224944501	224946000	47499	WithinGene_Distal_Region	NM_002221	224886013	224993499	ITPKB	3707	0.0254089	3.75	0.366667
Only	3.11441	chr1	-	224960501	224962000	31499	WithinGene_Distal_Region	NM_002221	224886013	224993499	ITPKB	3707	0.0485846	3.5	0.333333
Only	3.39232	chr1	-	224978501	224980500	12999	WithinGene_Distal_Region	NM_002221	224886013	224993499	ITPKB	3707	0.0378137	2	0.333333
Only	3.45943	chr1	-	225038501	225040500	-45002	5_Distal_Region	NM_002221	224886013	224993499	ITPKB	3707	0.0311166	2.625	0.433333
Shift	2.82193	chr1	-	183604501	183605500	-51417	5_Distal_Region	NM_006469	183532144	183553084	IVNS1ABP	10625	0.0471179	3	0.2
Shift	2.95943	chr1	-	183724501	183725500	-171417	5_Distal_Region	NM_006469	183532144	183553084	IVNS1ABP	10625	0.0218629	9	0.266667
Only	2.82193	chr1	+	231862001	231863000	45629	WithinGene_Distal_Region	NM_002245	231816372	231874881	KCNK1	3775	0.0263664	4.5	0.233333
Only	3.11441	chr1	+	213430001	213431500	106819	WithinGene_Distal_Region	NM_014217	213323182	213477059	KCNK2	3776	0.0198628	5	0.4
Only	2.82193	chr1	+	213697001	213698000	-109357	5_Distal_Region	NM_016121	213807357	213861772	KCTD3	51133	0.0415747	9	0.266667
Only	3.20752	chr1	+	213700001	213701500	-105857	5_Distal_Region	NM_016121	213807357	213861772	KCTD3	51133	0.00597055	5.33333	0.433333
Only	2.82193	chr1	+	213781001	213782000	-25357	5_Distal_Region	NM_016121	213807357	213861772	KCTD3	51133	0.041551	8	0.233333
Only	3.32193	chr1	+	150985001	150987000	-10129	5_Distal_Region	NM_001025231	150997129	151001153	KPRP	448834	0.0248369	2.22222	0.366667
Only	2.82193	chr1	-	207895501	207896500	-3058	5_Proximal_Region	NM_000228	207854840	207892443	LAMB3	3914	0.0225313	8	0.233333
Only	3.53948	chr1	+	181423501	181426000	1705	WithinGene_Core_Region	NM_018891	181421796	181477029	LAMC2	3918	4.21e-05	8.33333	0.733333
Only	3.20752	chr1	+	181439001	181440500	17205	WithinGene_Distal_Region	NM_018891	181421796	181477029	LAMC2	3918	0.00439531	8	0.466667
Only	3.45943	chr1	+	181459001	181461000	37205	WithinGene_Distal_Region	NM_018891	181421796	181477029	LAMC2	3918	0.00519102	3.14286	0.5
Only	3.11441	chr1	+	181467501	181469000	45705	WithinGene_Distal_Region	NM_018891	181421796	181477029	LAMC2	3918	0.00136548	14	0.433333
Shift	2.95943	chr1	+	207610001	207611000	-57790	5_Distal_Region	NM_001104548	207668790	207672515	LOC642587	642587	0.041551	8	0.233333
Shift	3.70752	chr1	+	207618501	207621500	-47290	5_Distal_Region	NM_001104548	207668790	207672515	LOC642587	642587	0.0231441	1.55	0.366667
Shift	3.20752	chr1	+	207626001	207627500	-41290	5_Distal_Region	NM_001104548	207668790	207672515	LOC642587	642587	0.0447518	3.75	0.366667
Shift	3.68379	chr1	+	207640001	207643500	-25290	5_Distal_Region	NM_001104548	207668790	207672515	LOC642587	642587	0.0368578	1.45455	0.333333
Shift	3.11441	chr1	+	207652501	207654000	-14790	5_Distal_Region	NM_001104548	207668790	207672515	LOC642587	642587	0.0492598	2.8	0.3
Shift	2.82193	chr1	+	207655001	207656000	-12790	5_Distal_Region	NM_001104548	207668790	207672515	LOC642587	642587	0.021877	10	0.3
Only	2.82193	chr1	+	81950001	81951000	-87669	5_Distal_Region	NM_012302	82038669	82230695	LPHN2	23266	0.0482879	4.5	0.233333
Only	2.82193	chr1	+	89820001	89821000	23142	WithinGene_Distal_Region	NM_015350	89796859	89836006	LRRC8B	23507	0.0146287	4.5	0.233333
Only	3.11441	chr1	+	90099001	90100500	38934	WithinGene_Distal_Region	NM_018103	90060067	90174575	LRRC8D	55144	0.0447518	3.75	0.366667
Only	2.95943	chr1	+	90152001	90153000	91934	WithinGene_Distal_Region	NM_018103	90060067	90174575	LRRC8D	55144	0.021877	10	0.3
Shift	3.11441	chr1	+	113630001	113631500	-103497	5_Distal_Region	NM_152900	113734997	114030068	MAGI3	260425	0.0418675	2.14286	0.266667
Shift	2.82193	chr1	+	113673501	113674500	-60497	5_Distal_Region	NM_152900	113734997	114030068	MAGI3	260425	0.0357552	4	0.2
Shift	2.95943	chr1	-	30919501	30920500	36212	3_Distal_Region	NM_002379	30956712	30969019	MATN1	4146	0.0389959	10	0.3
Only	2.82193	chr1	+	220855001	220856000	-2066	5_Proximal_Region	NM_198551	220858066	220907974	MIA3	375056	0.0113267	10	0.3
Only	2.82193	chr1	-	98369501	98370500	-85186	5_Distal_Region	NR_029679	98284214	98284315	MIR137	406928	0.0155832	2	0.133333
Only	3.48289	chr1	+	207670501	207673000	-1599	Overlap_TSS	NR_029622	207672100	207672209	MIR205	406988	0.000924653	4.8	0.633333
Shift	2.82193	chr1	-	213076501	213077500	68571	3_Distal_Region	NR_031644	213146071	213334022	MIR548F3	100302159	0.0231829	7	0.2
Only	3.20752	chr1	+	160579001	160580500	42	WithinGene_Core_Region	NR_030283	160578959	160579053	MIR556	693141	0.0213643	2.8	0.3
Only	3.29498	chr1	+	113031001	113032500	12431	WithinGene_Distal_Region	NM_020963	113018570	113044891	MOV10	4343	0.0197161	2.66667	0.333333
Only	3.20752	chr1	-	58859501	58861000	37177	3_Distal_Region	NM_001085487	58898177	58938335	MYSM1	114803	0.0341658	2.8	0.3
Only	2.95943	chr1	+	196601001	196602000	42832	3_Distal_Region	NM_133494	196392730	196558169	NEK7	140609	0.0212071	11	0.333333
Only	3.53948	chr1	+	61485001	61487500	164434	WithinGene_Distal_Region	NM_005595	61320567	61701047	NFIA	4774	0.0400325	1.85714	0.4
Only	2.95943	chr1	+	61669001	61670000	348434	WithinGene_Distal_Region	NM_005595	61320567	61701047	NFIA	4774	0.0183155	5	0.266667
Only	3.73108	chr1	-	120420501	120422000	-6702	5_Proximal_Region	NM_024408	120255698	120413799	NOTCH2	4853	0.0426303	4.6	0.6
Only	3.61441	chr1	-	203543501	203546500	11006	WithinGene_Distal_Region	NM_030952	203537813	203557506	NUAK2	81788	0.02425	1.76471	0.433333
Only	3.11441	chr1	-	203553501	203555000	2506	WithinGene_Proximal_Region	NM_030952	203537813	203557506	NUAK2	81788	0.0074277	4.66667	0.366667
Only	2.95943	chr1	-	246063001	246064000	6852	3_Proximal_Region	NM_001001959	246070852	246071821	OR11L1	391189	0.012002	10	0.3
Only	2.82193	chr1	+	51947001	51948000	91650	WithinGene_Distal_Region	NM_148909	51855351	52026726	OSBPL9	114883	0.0497033	3.5	0.166667
Only	3.08496	chr1	-	224716501	224717500	-54077	5_Distal_Region	NM_001618	224615014	224662424	PARP1	142	0.0340526	4.5	0.233333
Only	2.95943	chr1	-	231261001	231262000	236082	WithinGene_Distal_Region	NM_014801	231186504	231498082	PCNXL2	80003	0.0488848	2.25	0.166667
Shift	3.87447	chr1	+	63842001	63846500	10467	WithinGene_Distal_Region	NM_002633	63831534	63898505	PGM1	5236	0.028484	1.69231	0.6
Only	2.82193	chr1	+	9686501	9687500	52125	WithinGene_Distal_Region	NM_005026	9634376	9711759	PIK3CD	22883	0.014218	5	0.266667
Shift	3.39232	chr1	+	199533001	199535000	13799	WithinGene_Distal_Region	NM_001005337	199519202	199568740	PKP1	5317	0.015003	2.33333	0.4
Shift/Basal	2.82193	chr1	-	56790001	56791000	26845	WithinGene_Distal_Region	NM_177414	56733020	56817845	PPAP2B	8613	0.0225361	9	0.266667
Only	3.11441	chr1	+	13662501	13664000	42111	3_Distal_Region	NM_001100114	13615388	13620390	PRAMEF21	391001	0.0229602	4.66667	0.366667
Only	2.82193	chr1	+	3220001	3221000	244398	WithinGene_Distal_Region	NM_199454	2975603	3345045	PRDM16	63976	0.0340526	4.5	0.233333
Shift	2.82193	chr1	+	14110501	14111500	86342	3_Distal_Region	NM_012231	13903936	14024159	PRDM2	7799	0.0471179	3	0.2
Shift	2.95943	chr1	+	107245501	107246500	-154289	5_Distal_Region	NM_018137	107400789	107403430	PRMT6	55170	0.0225361	11	0.333333
Shift	2.82193	chr1	+	107289001	107290000	-110789	5_Distal_Region	NM_018137	107400789	107403430	PRMT6	55170	0.0113267	10	0.3
Only	3.52356	chr1	+	225125501	225127500	606	WithinGene_Core_Region	NM_012486	225124895	225150427	PSEN2	5664	0.00390257	4.4	0.566667
Only	2.82193	chr1	+	225155501	225156500	5074	3_Proximal_Region	NM_012486	225124895	225150427	PSEN2	5664	0.0225313	8	0.233333
Shift	3.39232	chr1	+	227278001	227280000	-193501	5_Distal_Region	NM_004578	227473501	227507141	RAB4A	5867	0.0252268	2.5	0.4
Only	2.95943	chr1	+	172536501	172537500	141245	WithinGene_Distal_Region	NM_014857	172395256	173193950	RABGAP1L	9910	0.0323768	5	0.266667
Only	2.82193	chr1	+	191111501	191112500	63472	3_Distal_Region	NM_002923	191044791	191048029	RGS2	6012	0.0263823	4.5	0.233333
Only	2.82193	chr1	+	190660001	190661000	56966	3_Distal_Region	NM_001039152	190552744	190603035	RGS21	431704	0.021877	10	0.3
Only	3.08496	chr1	-	180810001	180811000	11731	WithinGene_Distal_Region	NM_021133	180809394	180822731	RNASEL	6041	0.022319	4	0.3
Shift	3.53948	chr1	+	64218501	64221000	206224	WithinGene_Distal_Region	NM_005012	64012277	64417295	ROR1	6095	0.00750453	2.77778	0.533333
Shift	2.82193	chr1	+	64357501	64358500	345224	WithinGene_Distal_Region	NM_005012	64012277	64417295	ROR1	6095	0.0247553	1.5	0.1
Only	2.82193	chr1	-	150263501	150264500	7105	3_Proximal_Region	NM_005620	150271605	150276135	S100A11	6282	0.021877	10	0.3
Only	2.82193	chr1	-	151752001	151753000	20699	3_Distal_Region	NM_014624	151773699	151775341	S100A6	6277	0.0409547	3	0.2
Shift	3.20752	chr1	+	101519001	101520500	39337	3_Distal_Region	NM_001400	101474892	101479664	S1PR1	1901	0.0275339	3.2	0.366667
Shift	2.82193	chr1	+	66906501	66907500	134089	WithinGene_Distal_Region	NM_032291	66772412	66983356	SGIP1	84251	0.0271876	3.33333	0.233333
Shift	2.95943	chr1	-	115125501	115126500	-670	5_Core_Region	NM_025073	115113627	115124831	SIKE1	80143	0.0323913	5.5	0.3
Shift	2.82193	chr1	-	230651001	230652000	65866	WithinGene_Distal_Region	NM_020808	230600334	230717866	SIPA1L2	57568	0.0357552	4	0.2
Shift	3.08496	chr1	-	230708001	230709000	8866	WithinGene_Proximal_Region	NM_020808	230600334	230717866	SIPA1L2	57568	0.0441782	4	0.3
Shift	3.32193	chr1	-	230731001	230733000	-13135	5_Distal_Region	NM_020808	230600334	230717866	SIPA1L2	57568	0.00848737	2.5	0.4
Shift	3.20752	chr1	-	230791501	230793000	-73635	5_Distal_Region	NM_020808	230600334	230717866	SIPA1L2	57568	0.0431001	1.875	0.233333
Only	3.48289	chr1	+	116347001	116349500	26360	WithinGene_Distal_Region	NM_018420	116320641	116414198	SLC22A15	55356	0.00467038	2.66667	0.5
Only	3.7854	chr1	-	204157501	204161500	2659	WithinGene_Proximal_Region	NM_001142600	204148801	204164159	SLC26A9	115019	0.0259921	1.56	0.466667
Only	3.32193	chr1	-	43172501	43174500	22934	WithinGene_Distal_Region	NM_006516	43163632	43197434	SLC2A1	6513	0.0402584	2.22222	0.366667
Shift	2.82193	chr1	+	232112501	232113500	5200	WithinGene_Proximal_Region	NM_173508	232107301	232526885	SLC35F3	148641	0.0357552	4	0.2
Shift	3.11441	chr1	+	232463001	232464500	355700	WithinGene_Distal_Region	NM_173508	232107301	232526885	SLC35F3	148641	0.0176804	3	0.333333
Only	3.20752	chr1	+	95100501	95102000	41814	WithinGene_Distal_Region	NM_152369	95058687	95133390	SLC44A3	126969	0.00414963	8	0.466667
Only	2.82193	chr1	+	8198001	8199000	-107976	5_Distal_Region	NM_001080397	8306976	8326814	SLC45A1	50651	0.0389526	3.33333	0.233333
Only	3.20752	chr1	+	149845001	149846500	-4785	5_Proximal_Region	NM_030918	149851285	149938183	SNX27	81609	0.0123524	5	0.4
Only	3.89232	chr1	-	109709501	109713500	28586	WithinGene_Distal_Region	NM_002959	109653714	109742086	SORT1	6272	0.0417575	1.78261	0.6
Shift	2.82193	chr1	-	118501001	118502000	27371	WithinGene_Distal_Region	NM_206996	118297810	118529371	SPAG17	200162	0.0146642	4.5	0.233333
Shift	3.11441	chr1	+	9417501	9419000	65326	3_Distal_Region	NM_025106	9275527	9352175	SPSB1	80176	0.0483107	2.14286	0.266667
Only	2.82193	chr1	-	84971501	84972500	-42673	5_Distal_Region	NM_014021	84881977	84928828	SSX2IP	117178	0.0340576	5	0.266667
Only	2.82193	chr1	-	84988501	84989500	-59673	5_Distal_Region	NM_014021	84881977	84928828	SSX2IP	117178	0.0409547	3	0.2
Shift	3.53948	chr1	-	91987001	91989500	134875	WithinGene_Distal_Region	NM_003243	91918489	92124375	TGFBR3	7049	0.0417963	1.25	0.166667
Only	2.82193	chr1	+	43551501	43552500	12251	WithinGene_Distal_Region	NM_005424	43539250	43561366	TIE1	7075	0.0420962	2	0.166667
Only	3.20752	chr1	+	200187001	200188500	-2741	5_Proximal_Region	NM_006335	200191241	200206410	TIMM17A	10440	0.0211503	4	0.4
Only	2.82193	chr1	-	233187501	233188500	150782	3_Distal_Region	NM_014765	233339282	233358879	TOMM20	9804	0.0225361	9	0.266667
Only	2.95943	chr1	-	222079501	222080500	19797	WithinGene_Distal_Region	NM_005426	222034217	222100297	TP53BP2	7159	0.0231829	8	0.233333
Only	3.08496	chr1	-	222081001	222082000	18297	WithinGene_Distal_Region	NM_005426	222034217	222100297	TP53BP2	7159	0.0340526	5.5	0.3
Only	3.7854	chr1	-	222139501	222143500	-39204	5_Distal_Region	NM_005426	222034217	222100297	TP53BP2	7159	0.0197142	2.05263	0.666667
Shift	2.82193	chr1	-	33416501	33417500	2758	WithinGene_Proximal_Region	NM_018207	33383590	33420258	TRIM62	55223	0.028911	2.66667	0.166667
Shift	3.11441	chr1	+	116024001	116025500	37905	WithinGene_Distal_Region	NM_138959	115986096	116042368	VANGL1	81839	0.0260642	7.5	0.433333
Only	2.82193	chr1	+	12319001	12320000	106302	WithinGene_Distal_Region	NM_018156	12212699	12494685	VPS13D	55187	0.0415747	9	0.266667
Only	2.95943	chr1	+	12420001	12421000	207302	WithinGene_Distal_Region	NM_018156	12212699	12494685	VPS13D	55187	0.0409547	3	0.2
Only	3.61441	chr1	-	117533501	117536500	18572	WithinGene_Distal_Region	NM_024626	117487731	117555072	VTCN1	79679	0.0226206	2.07143	0.5
Only	2.82193	chr1	-	222764501	222765500	-75877	5_Distal_Region	NM_025160	222639467	222688624	WDR26	80232	0.0357552	4.5	0.233333
Only	3.11441	chr1	+	85324001	85325500	23421	WithinGene_Distal_Region	NM_145172	85300580	85371408	WDR63	126820	0.0320495	2.8	0.3
Only	2.82193	chr1	+	33699001	33700000	-10818	5_Distal_Region	NM_145238	33710818	33734582	ZSCAN20	7579	0.00303499	10	0.3
Only	2.82193	chr10	+	101553001	101554000	20549	WithinGene_Distal_Region	NM_000392	101532452	101601652	ABCC2	1244	0.042813	9	0.266667
Only	3.11441	chr10	-	27108501	27110000	79965	WithinGene_Distal_Region	NM_005470	27075530	27189965	ABI1	10006	0.0232073	3.75	0.366667
Only	3.11441	chr10	-	116203501	116205000	71675	WithinGene_Distal_Region	NM_006720	116180858	116276675	ABLIM1	3983	0.00439531	7.5	0.433333
Only	2.95943	chr10	-	116228501	116229500	47175	WithinGene_Distal_Region	NM_006720	116180858	116276675	ABLIM1	3983	0.0415747	11	0.333333
Only	3.11441	chr10	-	116244001	116245500	31175	WithinGene_Distal_Region	NM_006720	116180858	116276675	ABLIM1	3983	0.0400182	2.33333	0.266667
Only	2.82193	chr10	+	114162501	114163500	36556	WithinGene_Distal_Region	NM_016234	114125945	114178128	ACSL5	51703	0.0323768	5	0.266667
Shift	3.5655	chr10	-	127818501	127821500	245617	WithinGene_Distal_Region	NM_021641	127719902	128067117	ADAM12	8038	0.0225424	1.75	0.4
Only	2.82193	chr10	+	111760001	111761000	2301	WithinGene_Proximal_Region	NM_016824	111757700	111885313	ADD3	120	0.0409547	3	0.2
Only	3.32193	chr10	+	76084501	76086500	478052	WithinGene_Distal_Region	NM_001123	75606449	76139066	ADK	132	0.037014	2.22222	0.366667
Only	3.08496	chr10	+	76099001	76100000	492552	WithinGene_Distal_Region	NM_001123	75606449	76139066	ADK	132	0.0109864	12	0.366667
Shift	2.82193	chr10	-	116074501	116075500	79005	WithinGene_Distal_Region	NM_032550	116044572	116154505	AFAP1L2	84632	0.021877	10	0.3
Only	2.82193	chr10	+	5276501	5277500	25589	3_Distal_Region	NM_001818	5228797	5250912	AKR1C4	1109	0.0399351	3.33333	0.233333
Only	2.82193	chr10	+	4860001	4861000	1600	WithinGene_Core_Region	NM_001040177	4858401	4880251	AKR1E2	83592	0.014218	5	0.266667
Shift	3.11441	chr10	-	49514501	49516000	-31357	5_Distal_Region	NM_021226	49324084	49483144	ARHGAP22	58504	0.0450748	1.875	0.233333
Shift	3.32193	chr10	+	63305001	63307000	-24448	5_Distal_Region	NM_032199	63331448	63526709	ARID5B	84159	0.0154542	2.5	0.4
Only	2.82193	chr10	+	63158501	63159500	65777	WithinGene_Distal_Region	NM_173554	63092724	63196095	C10orf107	219621	0.0340526	4.5	0.233333
Shift	2.82193	chr10	+	77505501	77506500	292977	WithinGene_Distal_Region	NM_032024	77212524	77987132	C10orf11	83938	0.0225313	8	0.233333
Shift	3.11441	chr10	+	77512001	77513500	299477	WithinGene_Distal_Region	NM_032024	77212524	77987132	C10orf11	83938	0.0254852	2.14286	0.266667
Shift	3.5655	chr10	+	77824501	77827500	611977	WithinGene_Distal_Region	NM_032024	77212524	77987132	C10orf11	83938	0.0149343	1.92857	0.433333
Only	2.95943	chr10	-	127341001	127342000	19703	WithinGene_Distal_Region	NM_001128202	127334252	127361703	C10orf122	387718	0.0420291	2.2	0.2
Only	2.82193	chr10	+	127384001	127385000	-13073	5_Distal_Region	NM_015608	127398073	127442702	C10orf137	26098	0.0429898	2.25	0.166667
Shift	2.82193	chr10	+	76859001	76860000	20256	3_Distal_Region	NR_024422	76833519	76838745	C10orf41	100131213	0.0357552	4.5	0.233333
Only	3.68379	chr10	-	120623501	120627000	-118753	5_Distal_Region	NM_153810	120430483	120504748	C10orf46	143384	0.0417921	1.78947	0.5
Only	2.82193	chr10	-	103681501	103682500	123422	WithinGene_Distal_Region	NM_024541	103595345	103805922	C10orf76	79591	0.0471179	3.33333	0.233333
Only	3.66172	chr10	-	124671501	124674500	5908	3_Proximal_Region	NM_024942	124680408	124703909	C10orf88	80007	0.00829373	1.9375	0.5
Shift	3.45943	chr10	-	128343001	128345000	-143001	5_Distal_Region	NM_001004298	128103563	128200000	C10orf90	118611	0.0181561	2.75	0.466667
Shift	3.95375	chr10	+	74183501	74188500	61607	WithinGene_Distal_Region	NM_138357	74121894	74317458	CCDC109A	90550	0.0385483	1.48485	0.533333
Shift	3.95375	chr10	+	74246501	74251500	124607	WithinGene_Distal_Region	NM_138357	74121894	74317458	CCDC109A	90550	0.0056475	2	0.8
Only	2.95943	chr10	+	35839501	35840500	173694	WithinGene_Distal_Region	NM_145012	35665807	35900853	CCNY	219771	0.0467537	4.5	0.233333
Shift	2.82193	chr10	-	125810501	125811500	-14270	5_Distal_Region	NM_015892	125757173	125796231	CHST15	51363	0.0428049	7	0.2
Only	3.7854	chr10	-	105797001	105801000	34628	WithinGene_Distal_Region	NM_000494	105781035	105835628	COL17A1	1308	7.17e-05	4.875	1.03333
Only	3.72561	chr10	-	105801001	105804500	31128	WithinGene_Distal_Region	NM_000494	105781035	105835628	COL17A1	1308	0.00269752	2.90909	0.7
Only	3.39232	chr10	-	105811001	105813000	22628	WithinGene_Distal_Region	NM_000494	105781035	105835628	COL17A1	1308	0.0339105	2.85714	0.433333
Only	3.68379	chr10	-	105813501	105817000	18628	WithinGene_Distal_Region	NM_000494	105781035	105835628	COL17A1	1308	7.36e-07	17	1.06667
Shift	3.11441	chr10	-	43999501	44001000	184610	3_Distal_Region	NM_000609	44185610	44200548	CXCL12	6387	0.0229602	4.66667	0.366667
Only	2.95943	chr10	+	53910001	53911000	162578	3_Distal_Region	NM_012242	53744046	53747423	DKK1	22943	0.0340526	4.5	0.233333
Only	3.45943	chr10	+	112237501	112239500	-8114	5_Proximal_Region	NM_004419	112247614	112261292	DUSP5	1847	0.0330255	2.44444	0.433333
Shift	2.95943	chr10	+	119412001	119413000	112954	3_Distal_Region	NM_004098	119291945	119299047	EMX2	2018	0.0431089	1.8	0.133333
Only	3.11441	chr10	-	14666001	14667500	189402	WithinGene_Distal_Region	NM_031453	14600564	14856902	FAM107B	83641	0.0146309	3.75	0.366667
Only	2.82193	chr10	-	15297501	15298500	154564	WithinGene_Distal_Region	NM_001010924	15293649	15453064	FAM171A1	221061	0.0225313	8	0.233333
Shift	3.39232	chr10	-	13952001	13954000	458872	WithinGene_Distal_Region	NM_018027	13725711	14412872	FRMD4A	55691	0.0384724	1.90909	0.333333
Shift	3.66172	chr10	-	14098001	14101000	311872	WithinGene_Distal_Region	NM_018027	13725711	14412872	FRMD4A	55691	0.0179592	2	0.5
Only	2.95943	chr10	+	95338001	95339000	645	3_Core_Region	NM_181745	95316411	95337356	GPR120	338557	0.0218629	9	0.266667
Shift	3.11441	chr10	+	91030501	91032000	-19685	5_Distal_Region	NM_001547	91051685	91059013	IFIT2	3433	0.0183228	3	0.333333
Shift	2.82193	chr10	-	30210001	30211000	130734	3_Distal_Region	NM_020848	30341734	30388494	KIAA1462	57608	0.0279916	3.5	0.166667
Only	2.82193	chr10	+	91601501	91602500	76821	3_Distal_Region	NM_016195	91451346	91524680	KIF20B	9585	0.0409547	3	0.2
Only	3.39232	chr10	+	91670001	91672000	145321	3_Distal_Region	NM_016195	91451346	91524680	KIF20B	9585	0.0207314	4.2	0.533333
Shift	3.29498	chr10	-	3870001	3871500	-52528	5_Distal_Region	NR_027653	3808188	3817473	KLF6	1316	0.0322155	2.83333	0.366667
Only	3.53948	chr10	-	102970001	102972500	4222	3_Proximal_Region	NM_006562	102976722	102978707	LBX1	10660	0.0381605	1.78571	0.366667
Shift	3.11441	chr10	+	126236001	126237500	95671	WithinGene_Distal_Region	NM_022126	126140330	126292699	LHPP	64077	0.0367135	2.5	0.3
Only	2.95943	chr10	-	93097501	93098500	262697	WithinGene_Distal_Region	NR_024467	93056699	93361197	LOC100188947	100188947	0.0225313	8	0.233333
Only	3.20752	chr10	-	31531501	31533000	112463	3_Distal_Region	NR_024284	31645463	31648030	LOC220930	220930	0.0104511	3.2	0.366667
Only	3.11441	chr10	+	4691501	4693000	3154	WithinGene_Proximal_Region	NR_015425	4688347	4694604	LOC338588	338588	0.0277054	3.25	0.3
Shift	2.82193	chr10	+	38841501	38842500	60415	3_Distal_Region	NR_024497	38757079	38781086	LOC399744	399744	0.0440408	7	0.2
Only	5.01266	chr10	-	46544001	46563000	9158	Overlap_TSS	NR_003277	46553300	46553842	LOC728643	728643	0.0387632	1.32886	1.63333
Shift	2.82193	chr10	-	30867501	30868500	72213	3_Distal_Region	NM_183058	30940713	30958653	LYZL2	119180	0.0471179	3	0.2
Shift	2.82193	chr10	-	54323001	54324000	-121535	5_Distal_Region	NM_000242	54195145	54201466	MBL2	4153	0.0428049	7	0.2
Shift	2.82193	chr10	+	131135001	131136000	-19443	5_Distal_Region	NM_002412	131155443	131455773	MGMT	4255	0.0340526	4.5	0.233333
Shift	3.20752	chr10	-	21347501	21349000	154122	WithinGene_Distal_Region	NM_213569	21108910	21503122	NEBL	10529	0.0445099	1.875	0.233333
Shift	3.90689	chr10	-	21417001	21421500	81622	WithinGene_Distal_Region	NM_213569	21108910	21503122	NEBL	10529	0.0326253	1.83333	0.666667
Shift	2.82193	chr10	-	21537501	21538500	-34379	5_Distal_Region	NM_213569	21108910	21503122	NEBL	10529	0.0225361	9	0.266667
Only	2.82193	chr10	+	64427501	64428500	-134512	5_Distal_Region	NM_030759	64563012	64584792	NRBF2	29982	0.0488848	2.25	0.166667
Only	2.82193	chr10	+	84144501	84145500	517079	WithinGene_Distal_Region	NM_001165973	83627422	84736915	NRG3	10718	0.0428049	7	0.2
Only	2.82193	chr10	+	84206501	84207500	579079	WithinGene_Distal_Region	NM_001165973	83627422	84736915	NRG3	10718	0.0225313	8	0.233333
Only	2.82193	chr10	+	84707501	84708500	1080079	WithinGene_Distal_Region	NM_001165973	83627422	84736915	NRG3	10718	0.042813	8	0.233333
Only	3.61441	chr10	+	84733501	84736500	1106079	WithinGene_Distal_Region	NM_001165973	83627422	84736915	NRG3	10718	0.0316102	1.8125	0.433333
Only	2.82193	chr10	-	34351001	34352000	88102	3_Distal_Region	NM_019619	34440102	35143929	PARD3	56288	0.0183155	5	0.266667
Only	3.32193	chr10	-	34461501	34463500	680429	WithinGene_Distal_Region	NM_019619	34440102	35143929	PARD3	56288	0.0310563	2.11111	0.333333
Only	2.82193	chr10	-	34546501	34547500	596429	WithinGene_Distal_Region	NM_019619	34440102	35143929	PARD3	56288	0.0488848	2.25	0.166667
Only	2.82193	chr10	-	34764501	34765500	378429	WithinGene_Distal_Region	NM_019619	34440102	35143929	PARD3	56288	0.0323768	5	0.266667
Only	3.11441	chr10	-	34884001	34885500	258429	WithinGene_Distal_Region	NM_019619	34440102	35143929	PARD3	56288	0.0286101	1.66667	0.2
Shift	2.82193	chr10	-	22988001	22989000	54509	WithinGene_Distal_Region	NM_005028	22863771	23043509	PIP4K2A	5305	0.0225361	9	0.266667
Only	2.82193	chr10	+	122155501	122156500	-49955	5_Distal_Region	NM_001030059	122206455	122339357	PPAPDC1A	196051	0.0218629	9	0.266667
Only	2.95943	chr10	-	6596501	6597500	64744	WithinGene_Distal_Region	NM_006257	6509110	6662244	PRKCQ	5588	0.0477796	2.2	0.2
Only	2.82193	chr10	-	25282501	25283500	-962	5_Core_Region	NM_020200	25177559	25281539	PRTFDC1	56952	0.0389526	3.33333	0.233333
Only	3.29498	chr10	+	129683501	129685000	88187	WithinGene_Distal_Region	NM_006504	129595314	129774152	PTPRE	5791	0.0489906	3	0.333333
Only	2.82193	chr10	-	119641501	119642500	111918	3_Distal_Region	NM_014904	119754418	119796104	RAB11FIP2	22841	0.0218629	9	0.266667
Only	2.95943	chr10	+	42949001	42950000	3198	3_Proximal_Region	NM_020975	42892522	42945803	RET	5979	0.0323913	5.5	0.3
Only	3.20752	chr10	-	10727001	10728500	137907	3_Distal_Region	NR_027082	10866407	10876883	SFTA1P	207107	0.00288063	14	0.433333
Only	2.95943	chr10	-	51903501	51904500	149243	WithinGene_Distal_Region	NM_147156	51735350	52053743	SGMS1	259230	0.0389204	3.66667	0.266667
Only	3.76625	chr10	-	51970001	51973500	80243	WithinGene_Distal_Region	NM_147156	51735350	52053743	SGMS1	259230	0.00702981	2.11765	0.633333
Only	2.95943	chr10	-	52012501	52013500	40243	WithinGene_Distal_Region	NM_147156	51735350	52053743	SGMS1	259230	0.0429898	2.25	0.166667
Shift	2.95943	chr10	+	106479501	106480500	88653	WithinGene_Distal_Region	NM_014978	106390848	107014983	SORCS3	22986	0.0498376	2.75	0.233333
Shift	3.32193	chr10	+	106644501	106646500	253653	WithinGene_Distal_Region	NM_014978	106390848	107014983	SORCS3	22986	0.025457	2.22222	0.366667
Shift	3.70752	chr10	+	114714001	114717000	14003	WithinGene_Distal_Region	NM_030756	114699998	114917424	TCF7L2	6934	0.00177227	1.77778	0.466667
Shift	3.11441	chr10	+	114802001	114803500	102003	WithinGene_Distal_Region	NM_030756	114699998	114917424	TCF7L2	6934	0.0213792	4.66667	0.366667
Shift	3.11441	chr10	+	114845001	114846500	145003	WithinGene_Distal_Region	NM_030756	114699998	114917424	TCF7L2	6934	0.0447604	3.75	0.366667
Only	2.95943	chr10	-	62886001	62887000	-2787	5_Proximal_Region	NM_178505	62836406	62883214	TMEM26	219623	0.0441782	3.66667	0.266667
Only	2.95943	chr10	-	62931001	62932000	-47787	5_Distal_Region	NM_178505	62836406	62883214	TMEM26	219623	0.0246025	3.66667	0.266667
Only	3.5655	chr10	+	44751501	44754500	853	3_Core_Region	NM_001123376	44726769	44750648	TMEM72	643236	0.0446402	1.5	0.3
Only	3.5655	chr10	-	11980501	11983500	18526	3_Distal_Region	NM_015542	12002026	12124814	UPF2	26019	0.0411666	2.07143	0.5
Only	3.39232	chr10	-	118903501	118905500	-15699	5_Distal_Region	NM_001112704	118882790	118887802	VAX1	11023	0.0402584	2.22222	0.366667
Only	3.59392	chr10	+	114401501	114404000	204756	WithinGene_Distal_Region	NM_145206	114196745	114568493	VTI1A	143187	0.000474031	4.5	0.7
Only	2.95943	chr10	+	114416001	114417000	219256	WithinGene_Distal_Region	NM_145206	114196745	114568493	VTI1A	143187	0.0465187	2.5	0.2
Shift	2.95943	chr10	+	64054501	64055500	104289	WithinGene_Distal_Region	NM_199452	63950212	64101777	ZNF365	22891	0.0113267	10	0.3
Shift	2.82193	chr10	+	64161501	64162500	59724	3_Distal_Region	NM_199452	63950212	64101777	ZNF365	22891	0.0357552	4	0.2
Shift	2.82193	chr10	-	31241501	31242500	85952	WithinGene_Distal_Region	NM_001143769	31173572	31328452	ZNF438	220929	0.021877	10	0.3
Shift	3.11441	chr10	-	31297501	31299000	29452	WithinGene_Distal_Region	NM_001143769	31173572	31328452	ZNF438	220929	0.00862694	7.5	0.433333
Shift	3.39232	chr10	-	76781501	76783500	44110	3_Distal_Region	NM_032772	76827610	76831519	ZNF503	84858	0.0402584	2.22222	0.366667
Only	3.11441	chr11	-	34249501	34251000	84378	WithinGene_Distal_Region	NM_145804	34129110	34335378	ABTB2	25841	0.0213643	2.8	0.3
Only	3.29498	chr11	-	34270001	34271500	63878	WithinGene_Distal_Region	NM_145804	34129110	34335378	ABTB2	25841	0.0349422	2.66667	0.333333
Shift	3.52356	chr11	+	129953501	129955500	104575	3_Distal_Region	NM_139055	129824078	129848926	ADAMTS15	170689	0.0295757	1.90909	0.333333
Only	2.95943	chr11	+	94098501	94099500	-41655	5_Distal_Region	NM_130847	94141155	94249566	AMOTL1	154810	0.0379902	3.66667	0.266667
Only	2.95943	chr11	+	94100001	94101000	-40155	5_Distal_Region	NM_130847	94141155	94249566	AMOTL1	154810	0.0340526	4.5	0.233333
Only	3.61441	chr11	+	94101501	94104500	-36655	5_Distal_Region	NM_130847	94141155	94249566	AMOTL1	154810	0.000210982	3.75	0.733333
Only	2.95943	chr11	+	94109501	94110500	-30655	5_Distal_Region	NM_130847	94141155	94249566	AMOTL1	154810	0.042813	9	0.266667
Only	2.82193	chr11	+	94114001	94115000	-26155	5_Distal_Region	NM_130847	94141155	94249566	AMOTL1	154810	0.00303499	10	0.3
Only	2.82193	chr11	+	94122501	94123500	-17655	5_Distal_Region	NM_130847	94141155	94249566	AMOTL1	154810	0.0429898	2.66667	0.166667
Only	2.82193	chr11	-	101182501	101183500	83114	3_Distal_Region	NM_178127	101266614	101292463	ANGPTL5	253935	0.0229213	3.33333	0.233333
Shift	2.82193	chr11	+	128983501	128984500	156117	3_Distal_Region	NM_003658	128751090	128827384	BARX2	8538	0.0225313	8	0.233333
Only	3.75191	chr11	+	33484501	33487500	-32952	5_Distal_Region	NM_012194	33520452	33652222	C11orf41	25758	0.0163017	1.5	0.366667
Only	3.5655	chr11	+	33513501	33516500	-3952	5_Proximal_Region	NM_012194	33520452	33652222	C11orf41	25758	0.0162492	1.8125	0.433333
Only	3.32193	chr11	+	33537501	33539500	17049	WithinGene_Distal_Region	NM_012194	33520452	33652222	C11orf41	25758	0.00376974	5	0.533333
Only	3.80578	chr11	+	33586001	33589500	65549	WithinGene_Distal_Region	NM_012194	33520452	33652222	C11orf41	25758	0.0115426	1.7619	0.533333
Only	3.52356	chr11	+	33614501	33616500	94049	WithinGene_Distal_Region	NM_012194	33520452	33652222	C11orf41	25758	0.00268773	4.6	0.6
Only	4.50428	chr11	+	33646001	33656500	125549	WithinGene_Distal_Region	NM_012194	33520452	33652222	C11orf41	25758	0.0344564	1.42466	1.03333
Only	2.82193	chr11	+	101450501	101451500	27093	WithinGene_Distal_Region	NM_032930	101423408	101459356	C11orf70	85016	0.012002	9	0.266667
Shift	2.82193	chr11	+	108910501	108911500	105398	3_Distal_Region	NM_207645	108798055	108805103	C11orf87	399947	0.04688	5	0.266667
Only	2.82193	chr11	+	33980001	33981000	-48805	5_Distal_Region	NM_203364	34029805	34077183	CAPRIN1	4076	0.0340576	5	0.266667
Only	3.20752	chr11	-	104449501	104451000	17405	3_Distal_Region	NM_001007232	104468405	104477368	CARD17	440068	0.0156025	7.5	0.433333
Only	3.82193	chr11	-	104603001	104607000	-87330	5_Distal_Region	NM_021571	104513659	104515671	CARD18	59082	0.0270035	1.5	0.433333
Only	2.82193	chr11	-	104147001	104148000	114626	3_Distal_Region	NR_000035	104262626	104274607	CASP12	120329	0.0482366	4	0.2
Only	3.32193	chr11	+	44540001	44542000	-1716	5_Core_Region	NM_002231	44543716	44597891	CD82	3732	0.00480743	3.8	0.466667
Only	3.58746	chr11	+	58182001	58183000	32222	3_Distal_Region	NM_000614	58146721	58149779	CNTF	1270	0.00522578	15	0.466667
Only	3.20752	chr11	-	87714001	87715500	-3412	5_Proximal_Region	NM_148170	87693628	87710589	CTSC	1075	0.026123	2.14286	0.266667
Only	2.82193	chr11	+	75153501	75154500	-2925	5_Proximal_Region	NM_032564	75157425	75190227	DGAT2	84649	0.0409547	3	0.2
Shift	3.11441	chr11	-	11964001	11965500	21262	WithinGene_Distal_Region	NM_001018057	11941118	11986762	DKK3	27122	0.0343208	2.5	0.3
Only	2.82193	chr11	+	34601501	34602500	2258	WithinGene_Proximal_Region	NM_012153	34599243	34639657	EHF	26298	0.0340576	5	0.266667
Only	3.5655	chr11	+	32489001	32492000	-69966	5_Distal_Region	NM_006360	32561966	32580590	EIF3M	10480	0.0353925	1.61111	0.366667
Only	3.20752	chr11	-	72985001	72986500	376	WithinGene_Core_Region	NM_015159	72794675	72986876	FAM168A	23201	0.0467214	2.66667	0.333333
Shift	3.08496	chr11	+	91665001	91666000	-58909	5_Distal_Region	NM_001008781	91724909	92269283	FAT3	120114	0.0399351	3.33333	0.233333
Shift	3.68379	chr11	+	91738501	91742000	13592	WithinGene_Distal_Region	NM_001008781	91724909	92269283	FAT3	120114	0.0463173	1.26923	0.233333
Shift	2.82193	chr11	+	92270001	92271000	718	3_Core_Region	NM_001008781	91724909	92269283	FAT3	120114	0.0218629	9	0.266667
Shift	2.95943	chr11	-	72343501	72344500	186291	WithinGene_Distal_Region	NM_014824	72225437	72530791	FCHSD2	9873	0.0428049	9	0.266667
Shift	2.95943	chr11	-	72443001	72444000	86791	WithinGene_Distal_Region	NM_014824	72225437	72530791	FCHSD2	9873	0.0399351	3.33333	0.233333
Shift	2.82193	chr11	-	77763501	77764500	42016	WithinGene_Distal_Region	NM_080491	77603984	77806516	GAB2	9846	0.041551	8	0.233333
Shift	2.95943	chr11	-	11293001	11294000	306137	WithinGene_Distal_Region	NM_198516	11248996	11600137	GALNTL4	374378	0.0420291	2.5	0.2
Shift	3.66172	chr11	-	11383001	11386000	214137	WithinGene_Distal_Region	NM_198516	11248996	11600137	GALNTL4	374378	0.0291498	2.14286	0.533333
Shift/Basal	3.5655	chr11	-	11396001	11399000	201137	WithinGene_Distal_Region	NM_198516	11248996	11600137	GALNTL4	374378	0.048014	1.64706	0.366667
Only	3.39232	chr11	-	87851001	87853000	24392	3_Distal_Region	NM_001143831	87877392	88420888	GRM5	2915	0.047738	1.81818	0.3
Only	2.82193	chr11	-	106001501	106002500	60619	3_Distal_Region	NM_000855	106063119	106394381	GUCY1A2	2977	0.0263664	4.5	0.233333
Only	2.82193	chr11	-	106260501	106261500	132881	WithinGene_Distal_Region	NM_000855	106063119	106394381	GUCY1A2	2977	0.0192535	4.5	0.233333
Shift	3.29498	chr11	+	93331001	93332500	-61525	5_Distal_Region	NM_001098672	93394025	93487022	HEPHL1	341208	0.0287303	3.2	0.366667
Only	3.48289	chr11	+	33189001	33191500	-44243	5_Distal_Region	NM_005734	33235743	33332515	HIPK3	10114	0.0356758	2.77778	0.533333
Only	2.95943	chr11	+	33353001	33354000	20486	3_Distal_Region	NM_005734	33235743	33332515	HIPK3	10114	0.0399351	3.33333	0.233333
Only	3.68379	chr11	+	33358501	33362000	25986	3_Distal_Region	NM_005734	33235743	33332515	HIPK3	10114	0.0345158	1.7	0.466667
Only	2.82193	chr11	+	33377001	33378000	44486	3_Distal_Region	NM_005734	33235743	33332515	HIPK3	10114	0.0482879	4.5	0.233333
Only	3.61441	chr11	+	33393001	33396000	60486	3_Distal_Region	NM_005734	33235743	33332515	HIPK3	10114	0.0174405	2.14286	0.533333
Only	3.11441	chr11	+	33422501	33424000	89986	3_Distal_Region	NM_005734	33235743	33332515	HIPK3	10114	0.0320495	2.8	0.3
Only	3.11441	chr11	+	15228001	15229500	2671	3_Proximal_Region	NM_001042536	15093059	15225330	INSC	387755	0.0153476	3.75	0.366667
Shift	2.95943	chr11	-	27857501	27858500	140238	3_Distal_Region	NM_031217	27998738	28086322	KIF18A	81930	0.0471179	3.33333	0.233333
Only	3.53948	chr11	-	27408501	27411000	39910	WithinGene_Distal_Region	NM_018490	27344083	27450910	LGR4	55366	0.000659266	3.71429	0.633333
Only	2.82193	chr11	-	33888001	33889000	-17589	5_Distal_Region	NM_005574	33836698	33870412	LMO2	4005	0.024097	3	0.2
Shift	3.95375	chr11	-	85940501	85945500	115388	WithinGene_Distal_Region	NM_001014811	85829797	86060888	ME3	56110	0.0499016	1.30556	0.366667
Shift	3.08496	chr11	-	85957001	85958000	102888	WithinGene_Distal_Region	NM_001014811	85829797	86060888	ME3	56110	0.0465187	2.5	0.2
Only	2.82193	chr11	+	12179001	12180000	90288	WithinGene_Distal_Region	NM_014632	12088713	12241907	MICAL2	9645	0.024201	2.5	0.2
Only	3.32193	chr11	-	102000501	102002500	1227	Overlap_TSS	NM_004771	101952775	102001273	MMP20	64386	0.0138852	2.71429	0.4
Shift	2.82193	chr11	+	76537501	76538500	20538	WithinGene_Distal_Region	NM_001127180	76516963	76603934	MYO7A	4647	0.0471179	3	0.2
Shift	2.82193	chr11	+	19278501	19279500	-49346	5_Distal_Region	NM_001111018	19328846	20099723	NAV2	89797	0.0399351	3.33333	0.233333
Shift	2.82193	chr11	+	19505501	19506500	176655	WithinGene_Distal_Region	NM_001111018	19328846	20099723	NAV2	89797	0.012002	8	0.233333
Shift	3.11441	chr11	+	19613001	19614500	284155	WithinGene_Distal_Region	NM_001111018	19328846	20099723	NAV2	89797	0.0138918	3.75	0.366667
Shift	3.68379	chr11	-	78816501	78820000	9343	WithinGene_Proximal_Region	NM_001098816	78041975	78829343	ODZ4	26011	0.00707188	2.125	0.6
Only	3.29498	chr11	-	51106001	51107500	160454	3_Distal_Region	NM_001005272	51267954	51269024	OR4A5	81318	0.0441876	8.5	0.5
Only	3.20752	chr11	-	123850501	123852000	-34310	5_Distal_Region	NM_012378	123815255	123816191	OR8B8	26493	0.00325046	5.33333	0.433333
Shift	3.11441	chr11	+	57649001	57650500	101073	WithinGene_Distal_Region	NM_001005212	57547928	57705612	OR9Q1	219956	0.0332921	2	0.233333
Only	3.39232	chr11	+	65681501	65683500	87102	WithinGene_Distal_Region	NM_018026	65594399	65768789	PACS1	55690	0.00223924	4.2	0.533333
Only	2.82193	chr11	+	123987501	123988500	839	WithinGene_Core_Region	NM_052959	123986662	123995461	PANX3	116337	0.0471179	3	0.2
Only	2.95943	chr11	+	12409001	12410000	53280	WithinGene_Distal_Region	NM_018222	12355721	12507986	PARVA	55742	0.0156303	3	0.2
Only	2.95943	chr11	+	12420001	12421000	64280	WithinGene_Distal_Region	NM_018222	12355721	12507986	PARVA	55742	0.0382153	2.2	0.2
Only	2.95943	chr11	-	31831001	31832000	-34916	5_Distal_Region	NM_001127612	31762915	31796085	PAX6	5080	0.021877	10	0.3
Only	3.29498	chr11	+	34984501	34986000	10251	3_Distal_Region	NM_003477	34894252	34974250	PDHX	8050	0.0423436	2.66667	0.333333
Shift	3.11441	chr11	+	45024001	45025500	-46639	5_Distal_Region	NM_020229	45072139	45203479	PRDM11	56981	0.0465861	3.75	0.366667
Only	2.82193	chr11	+	32805001	32806000	-2064	5_Proximal_Region	NM_024081	32808064	32832681	PRRG4	79056	0.0415747	10	0.3
Shift	3.39232	chr11	+	86152001	86154000	-35138	5_Distal_Region	NM_007173	86189138	86199921	PRSS23	11098	0.0049568	3.5	0.5
Only	3.20752	chr11	-	82437501	82439000	21532	WithinGene_Distal_Region	NM_014488	82370125	82460532	RAB30	27314	0.0213851	5	0.4
Only	2.95943	chr11	+	7134001	7135000	65046	3_Distal_Region	NM_014469	7066740	7068955	RBMXL2	27288	0.0413341	3.66667	0.266667
Only	4.76131	chr11	+	31931501	31947000	-122052	5_Distal_Region	NM_002901	32069052	32083847	RCN1	5954	0.00404986	1.47059	1.6
Only	4.03948	chr11	+	32005501	32010500	-58552	5_Distal_Region	NM_002901	32069052	32083847	RCN1	5954	0.0328168	1.72414	0.7
Only	3.20752	chr11	+	32018001	32019500	-49552	5_Distal_Region	NM_002901	32069052	32083847	RCN1	5954	0.0114734	5	0.4
Only	3.5655	chr11	+	32022001	32025000	-44052	5_Distal_Region	NM_002901	32069052	32083847	RCN1	5954	0.0349912	1.8125	0.433333
Only	4.76679	chr11	+	32032501	32048500	-20552	5_Distal_Region	NM_002901	32069052	32083847	RCN1	5954	0.000168098	1.64516	2
Only	3.87447	chr11	+	32070501	32075000	1449	WithinGene_Core_Region	NM_002901	32069052	32083847	RCN1	5954	0.00319227	2.38889	0.833333
Only	3.72561	chr11	+	32089501	32093000	5654	3_Proximal_Region	NM_002901	32069052	32083847	RCN1	5954	0.021934	1.7	0.466667
Only	4.20485	chr11	+	32117001	32124000	33154	3_Distal_Region	NM_002901	32069052	32083847	RCN1	5954	0.028156	1.48889	0.733333
Only	3.11441	chr11	-	35339501	35341000	56681	WithinGene_Distal_Region	NM_004171	35229327	35397681	SLC1A2	6506	0.0231216	1.66667	0.2
Only	2.95943	chr11	+	3914501	3915500	80993	WithinGene_Distal_Region	NM_003156	3833508	4071016	STIM1	6786	0.021877	10	0.3
Only	3.11441	chr11	+	120411001	120412500	10979	WithinGene_Distal_Region	NM_152715	120400022	120465564	TBCEL	219899	0.0157546	2.33333	0.266667
Shift	3.53948	chr11	+	12665001	12667500	12457	WithinGene_Distal_Region	NM_021961	12652544	12922875	TEAD1	7003	0.00447025	3.71429	0.633333
Only	2.82193	chr11	-	118778001	118779000	14865	3_Distal_Region	NM_006288	118793865	118799456	THY1	7070	0.0468885	5	0.266667
Only	2.82193	chr11	-	100980001	100981000	-20132	5_Distal_Region	NM_004621	100827504	100959869	TRPC6	7225	0.0429898	2.66667	0.166667
Shift	3.61441	chr11	+	122098001	122101000	66394	WithinGene_Distal_Region	NM_032873	122031607	122190397	UBASH3B	84959	0.0359385	2.07143	0.5
Shift	2.82193	chr11	+	122138001	122139000	106394	WithinGene_Distal_Region	NM_032873	122031607	122190397	UBASH3B	84959	0.0218629	9	0.266667
Only	2.82193	chr11	+	32442501	32443500	24305	3_Distal_Region	NR_023920	32413860	32418196	WIT1	51352	0.0116737	10	0.3
Only	3.87447	chr11	-	32305001	32309500	56400	3_Distal_Region	NM_024426	32365900	32413663	WT1	7490	0.00479725	2.38889	0.833333
Only	3.08496	chr11	+	109440001	109441000	-28296	5_Distal_Region	NM_033390	109469296	109547776	ZC3H12C	85463	0.0410485	2.75	0.233333
Only	2.95943	chr12	+	50568501	50569500	442	WithinGene_Core_Region	NM_182608	50568059	50571772	ANKRD33	341405	0.0428049	7	0.2
Shift	2.95943	chr12	-	98417001	98418000	484563	WithinGene_Distal_Region	NM_152788	97653201	98902563	ANKS1B	56899	0.0357552	4	0.2
Shift	3.45943	chr12	-	98475501	98477500	425063	WithinGene_Distal_Region	NM_152788	97653201	98902563	ANKS1B	56899	0.0213977	3.5	0.5
Shift	2.82193	chr12	-	98484001	98485000	417563	WithinGene_Distal_Region	NM_152788	97653201	98902563	ANKS1B	56899	0.0183155	5	0.266667
Shift	3.11441	chr12	-	98622501	98624000	278563	WithinGene_Distal_Region	NM_152788	97653201	98902563	ANKS1B	56899	0.00270622	15	0.466667
Shift	3.61441	chr12	-	98863001	98866000	36563	WithinGene_Distal_Region	NM_152788	97653201	98902563	ANKS1B	56899	0.0421663	1.76471	0.433333
Only	2.95943	chr12	+	27436001	27437000	58747	WithinGene_Distal_Region	NM_020183	27377254	27464733	ARNTL2	56938	0.0173886	5.5	0.3
Shift	2.82193	chr12	+	106302001	106303000	65675	WithinGene_Distal_Region	NM_001018072	106236326	106577549	BTBD11	121551	0.0488848	2.25	0.166667
Shift	2.82193	chr12	-	24619001	24620000	8369	WithinGene_Proximal_Region	NR_029451	24611164	24628369	C12orf67	144360	0.0415747	9	0.266667
Only	3.11441	chr12	+	91535501	91537000	-83970	5_Distal_Region	NM_001037671	91620970	91626196	C12orf74	338809	0.0410122	2.16667	0.233333
Shift	2.82193	chr12	+	2026001	2027000	-5676	5_Proximal_Region	NM_199460	2032676	2677376	CACNA1C	775	0.0142149	5	0.266667
Shift	2.82193	chr12	+	2067501	2068500	34825	WithinGene_Distal_Region	NM_199460	2032676	2677376	CACNA1C	775	0.0225313	8	0.233333
Only	3.72561	chr12	-	52495501	52499000	-87927	5_Distal_Region	NR_026554	52391169	52407574	CALCOCO1	57658	0.0351961	1.36	0.3
Only	2.95943	chr12	-	93240001	93241000	136895	WithinGene_Distal_Region	NM_016122	93226186	93377895	CCDC41	51134	0.0357552	4	0.2
Only	2.95943	chr12	+	109744501	109745500	-23693	5_Distal_Region	NM_152591	109769193	109829721	CCDC63	160762	0.0369852	3.66667	0.266667
Shift	2.95943	chr12	+	6197501	6198500	17686	WithinGene_Distal_Region	NM_001769	6179815	6217688	CD9	928	0.0323768	5	0.266667
Shift	3.29498	chr12	+	103411001	103412500	36094	WithinGene_Distal_Region	NM_018413	103374907	103676013	CHST11	50515	0.0350776	2.42857	0.333333
Shift	3.20752	chr12	+	103499001	103500500	124094	WithinGene_Distal_Region	NM_018413	103374907	103676013	CHST11	50515	0.0356633	2	0.266667
Shift	2.82193	chr12	+	67862001	67863000	-56583	5_Distal_Region	NM_007007	67919583	67954405	CPSF6	11052	0.00609834	9	0.266667
Shift	3.11441	chr12	+	92593501	92595000	-281	5_Core_Region	NM_003805	92595281	92768662	CRADD	8738	0.0293961	2.14286	0.266667
Only	3.20752	chr12	+	49231501	49233000	46467	WithinGene_Distal_Region	NM_173602	49185034	49428717	DIP2B	57609	0.00464311	7	0.4
Only	2.82193	chr12	-	88122001	88123000	142967	3_Distal_Region	NM_022652	88265967	88270427	DUSP6	1848	0.0429898	2.66667	0.166667
Only	3.11441	chr12	-	88161501	88163000	102967	3_Distal_Region	NM_022652	88265967	88270427	DUSP6	1848	0.0418675	2.14286	0.266667
Only	2.82193	chr12	-	88289001	88290000	-18574	5_Distal_Region	NM_022652	88265967	88270427	DUSP6	1848	0.0218629	9	0.266667
Shift	3.29498	chr12	+	13226501	13228000	-12868	5_Distal_Region	NM_001423	13240868	13260974	EMP1	2012	0.0367794	2.83333	0.366667
Only	2.95943	chr12	+	45947001	45948000	30291	3_Distal_Region	NM_138371	45896318	45916710	FAM113B	91523	0.00754852	5.5	0.3
Only	2.95943	chr12	-	94017001	94018000	117371	WithinGene_Distal_Region	NM_018351	93994655	94135371	FGD6	55785	0.021877	11	0.333333
Shift	3.08496	chr12	+	68133001	68134000	-16395	5_Distal_Region	NM_006654	68150395	68259829	FRS2	10818	0.0340576	6	0.333333
Only	2.82193	chr12	-	131338001	131339000	76978	WithinGene_Distal_Region	NM_001122636	131246869	131415978	GALNT9	50614	0.0229213	3.33333	0.233333
Only	2.82193	chr12	-	131479501	131480500	-63523	5_Distal_Region	NM_001122636	131246869	131415978	GALNT9	50614	0.028911	3.33333	0.233333
Only	2.82193	chr12	-	12974501	12975500	9475	3_Proximal_Region	NM_018654	12984975	12994585	GPRC5D	55507	0.0218629	9	0.266667
Shift	3.08496	chr12	-	25626001	25627000	65755	WithinGene_Distal_Region	NM_001145727	25541715	25692755	IFLTD1	160492	0.0106036	12	0.366667
Shift	2.95943	chr12	-	25723001	25724000	-30246	5_Distal_Region	NM_001145727	25541715	25692755	IFLTD1	160492	0.0379902	3.66667	0.266667
Shift	2.82193	chr12	-	26391001	26392000	485398	WithinGene_Distal_Region	NM_002223	26379551	26877398	ITPR2	3709	0.0454638	5	0.266667
Shift	3.32193	chr12	-	26682001	26684000	193398	WithinGene_Distal_Region	NM_002223	26379551	26877398	ITPR2	3709	0.00856267	4	0.5
Shift	2.82193	chr12	-	26794001	26795000	82398	WithinGene_Distal_Region	NM_002223	26379551	26877398	ITPR2	3709	0.0323768	5	0.266667
Shift	2.82193	chr12	-	26843501	26844500	32898	WithinGene_Distal_Region	NM_002223	26379551	26877398	ITPR2	3709	0.0225361	9	0.266667
Only	2.95943	chr12	-	73873001	73874000	15778	WithinGene_Distal_Region	NM_139137	73723144	73889778	KCNC2	3747	0.0441733	3.33333	0.233333
Shift	3.11441	chr12	-	51087001	51088500	-558	5_Core_Region	NM_033033	51074001	51086443	KRT82	3888	0.0326032	1.875	0.233333
Only	2.82193	chr12	-	79732501	79733500	122325	WithinGene_Distal_Region	NM_004664	79715301	79855825	LIN7A	8825	0.0323768	5	0.266667
Shift	2.82193	chr12	-	16509001	16510000	82573	3_Distal_Region	NM_018640	16592573	16650698	LMO3	55885	0.011671	9	0.266667
Shift	2.82193	chr12	+	125424501	125425500	-67479	5_Distal_Region	NR_015398	125492979	125523283	LOC100128554	100128554	0.0229213	3.33333	0.233333
Only	3.08496	chr12	-	44346001	44347000	58769	3_Distal_Region	NR_028408	44405769	44407971	LOC400027	400027	0.00775168	5.5	0.3
Only	3.32193	chr12	-	44366501	44368500	37269	3_Distal_Region	NR_028408	44405769	44407971	LOC400027	400027	0.0457516	2.11111	0.333333
Shift	2.82193	chr12	-	57590501	57591500	8094	WithinGene_Proximal_Region	NM_001136051	57552204	57599594	LRIG3	121227	0.0211794	10	0.3
Shift	2.82193	chr12	-	114998501	114999500	199874	WithinGene_Distal_Region	NM_015335	114880765	115199374	MED13L	23389	0.0420962	2.5	0.2
Only	3.32193	chr12	-	85878001	85880000	-121189	5_Distal_Region	NM_013244	84897167	85756812	MGAT4C	25834	0.0167691	2.5	0.4
Shift	2.82193	chr12	+	77130001	77131000	380802	WithinGene_Distal_Region	NM_014903	76749199	77130921	NAV3	89795	0.0340526	4.5	0.233333
Shift	3.59392	chr12	+	92116501	92119000	-176831	5_Distal_Region	NM_199040	92295831	92321155	NUDT4	11163	0.017662	2.08333	0.433333
Only	2.95943	chr12	+	120111501	120112500	3260	3_Proximal_Region	NM_002562	120055060	120108241	P2RX7	5027	0.0340576	5.5	0.3
Shift	2.95943	chr12	-	3787501	3788500	64369	WithinGene_Distal_Region	NM_020367	3788287	3852869	PARP11	57097	0.0340526	5.5	0.3
Only	3.20044	chr12	-	122142501	122143500	17428	WithinGene_Distal_Region	NM_020845	122033979	122160928	PITPNM2	57605	0.0307294	5.5	0.3
Only	3.08496	chr12	-	122154001	122155000	5928	WithinGene_Proximal_Region	NM_020845	122033979	122160928	PITPNM2	57605	0.0248013	5.5	0.3
Only	3.20752	chr12	-	122173001	122174500	-12073	5_Distal_Region	NM_020845	122033979	122160928	PITPNM2	57605	0.0411245	4	0.4
Basal	2.82193	chr12	+	93120001	93121000	53372	WithinGene_Distal_Region	NM_005761	93066629	93223356	PLXNC1	10154	0.0192535	4.5	0.233333
Basal	3.20044	chr12	+	15359001	15360000	-6753	5_Proximal_Region	NM_030667	15366753	15641602	PTPRO	10076	0.00296054	12	0.366667
Only	2.82193	chr12	-	48664501	48665500	3711	3_Proximal_Region	NM_013277	48669211	48705574	RACGAP1	29127	0.0357552	4	0.2
Only	2.82193	chr12	-	51910001	51911000	1303	WithinGene_Core_Region	NM_000966	51890619	51912303	RARG	5916	0.0288606	2	0.133333
Shift	2.82193	chr12	-	112730001	112731000	7925	3_Proximal_Region	NM_001146699	112738925	112888559	RBM19	9904	0.0467537	4.5	0.233333
Only	2.95943	chr12	-	15210001	15211000	54571	WithinGene_Distal_Region	NM_032918	15151983	15265571	RERG	85004	0.0498376	2.75	0.233333
Only	3.20752	chr12	-	64339501	64341000	97069	3_Distal_Region	NR_026825	64438069	64507021	RPSAP52	204010	0.0465507	2.14286	0.266667
Only	2.82193	chr12	-	123864001	123865000	49472	WithinGene_Distal_Region	NM_005505	123828126	123914472	SCARB1	949	0.042813	8	0.233333
Shift	2.95943	chr12	+	50387001	50388000	115715	WithinGene_Distal_Region	NM_014191	50271286	50488566	SCN8A	6334	0.0116737	10	0.3
Only	2.82193	chr12	-	16193501	16194500	38186	3_Distal_Region	NM_001170798	16232686	16321886	SLC15A5	729025	0.0340526	4.5	0.233333
Only	3.11441	chr12	-	16231501	16233000	88886	WithinGene_Distal_Region	NM_001170798	16232686	16321886	SLC15A5	729025	0.0118766	4	0.3
Only	3.32193	chr12	-	16236001	16238000	83886	WithinGene_Distal_Region	NM_001170798	16232686	16321886	SLC15A5	729025	0.0407426	2.22222	0.366667
Shift	2.95943	chr12	-	45308001	45309000	135810	3_Distal_Region	NM_018018	45444810	45506047	SLC38A4	55089	0.0369852	3.66667	0.266667
Only	3.08496	chr12	-	103755001	103756000	90602	WithinGene_Distal_Region	NM_032148	103721404	103846602	SLC41A2	84102	0.0465962	3	0.266667
Only	3.11441	chr12	-	24206001	24207500	399147	WithinGene_Distal_Region	NM_152989	23576497	24606647	SOX5	6660	0.0218628	2.6	0.266667
Only	2.82193	chr12	-	24516001	24517000	89647	WithinGene_Distal_Region	NM_152989	23576497	24606647	SOX5	6660	0.0340576	5	0.266667
Only	2.95943	chr12	+	62636501	62637500	111694	WithinGene_Distal_Region	NM_020762	62524807	62827880	SRGAP1	57522	0.0116737	10	0.3
Only	3.59392	chr12	-	22317001	22319500	59415	WithinGene_Distal_Region	NM_003034	22237591	22378915	ST8SIA1	6489	0.0410648	1.8	0.4
Shift	2.82193	chr12	+	78082501	78083500	118938	WithinGene_Distal_Region	NM_001135806	77963563	78369918	SYT1	6857	0.0440408	8	0.233333
Shift	2.82193	chr12	+	78329001	78330000	365438	WithinGene_Distal_Region	NM_001135806	77963563	78369918	SYT1	6857	0.0415747	9	0.266667
Only	3.39232	chr12	-	93505501	93507500	60955	WithinGene_Distal_Region	NM_020698	93485030	93568455	TMCC3	57458	0.0357055	2.33333	0.4
Only	3.11441	chr12	+	42538001	42539500	21773	WithinGene_Distal_Region	NM_032256	42516228	43069808	TMEM117	84216	0.0350137	2.33333	0.266667
Shift	3.08496	chr12	+	81573001	81574000	-31064	5_Distal_Region	NM_152588	81605064	82052196	TMTC2	160335	0.0419172	3.33333	0.233333
Shift	3.11441	chr12	+	81578501	81580000	-25064	5_Distal_Region	NM_152588	81605064	82052196	TMTC2	160335	0.0411245	3.75	0.366667
Shift	3.48289	chr12	-	46564501	46567000	18081	WithinGene_Distal_Region	NM_001017535	46521586	46585081	VDR	7421	0.00352941	2.66667	0.5
Shift	2.82193	chr12	-	46580501	46581500	3581	WithinGene_Proximal_Region	NM_001017535	46521586	46585081	VDR	7421	0.0399351	3.33333	0.233333
Only	3.68379	chr13	-	94463001	94466500	3583	3_Proximal_Region	NM_005845	94470083	94751688	ABCC4	10257	0.0312572	1.7	0.466667
Only	3.69702	chr13	-	94515501	94518000	233688	WithinGene_Distal_Region	NM_005845	94470083	94751688	ABCC4	10257	0.00447559	2.63636	0.6
Shift	3.48289	chr13	+	30193001	30195500	-12168	5_Distal_Region	NM_001629	30207668	30236556	ALOX5AP	241	0.0125042	2.5	0.5
Shift	3.32193	chr13	+	30230001	30232000	22333	WithinGene_Distal_Region	NM_001629	30207668	30236556	ALOX5AP	241	0.0476888	1.66667	0.266667
Shift	3.11441	chr13	+	30302001	30303500	65445	3_Distal_Region	NM_001629	30207668	30236556	ALOX5AP	241	0.0442003	2.14286	0.266667
Only	2.95943	chr13	+	49105501	49106500	4877	WithinGene_Proximal_Region	NM_138450	49100624	49105732	ARL11	115761	0.0441733	3.33333	0.233333
Only	2.82193	chr13	+	31833001	31834000	45385	WithinGene_Distal_Region	NM_000059	31787616	31871809	BRCA2	675	0.0225361	9	0.266667
Shift	3.68379	chr13	-	45838001	45841500	18136	WithinGene_Distal_Region	NM_025113	45814137	45859636	C13orf18	80183	0.0435424	1.68421	0.433333
Only	3.20752	chr13	+	39209001	39210500	81238	WithinGene_Distal_Region	NR_026745	39127763	39224765	COG6	57511	0.00692752	2.5	0.3
Only	2.82193	chr13	+	104882501	104883500	-32716	5_Distal_Region	NM_001161814	104916216	104941383	DAOA	267012	0.0340526	4.5	0.233333
Only	3.08496	chr13	-	35500501	35501500	101964	WithinGene_Distal_Region	NM_004734	35241122	35603464	DCLK1	9201	0.021877	11	0.333333
Only	3.32193	chr13	-	98412501	98414500	13839	WithinGene_Distal_Region	NM_001130050	98310435	98428339	DOCK9	23348	0.0172486	2.57143	0.366667
Only	2.82193	chr13	-	98414501	98415500	12839	WithinGene_Distal_Region	NM_001130050	98310435	98428339	DOCK9	23348	0.0225313	8	0.233333
Only	3.53948	chr13	-	98501501	98504000	32661	WithinGene_Distal_Region	NM_001130049	98310435	98536661	DOCK9	23348	0.0273399	2	0.433333
Only	2.82193	chr13	-	98528001	98529000	7661	WithinGene_Proximal_Region	NM_001130049	98310435	98536661	DOCK9	23348	0.0183155	5	0.266667
Only	3.32193	chr13	-	95079501	95081500	13458	WithinGene_Distal_Region	NM_198968	95028456	95094958	DZIP1	22873	0.0231216	3.8	0.466667
Shift	3.32193	chr13	+	31332001	31334000	13082	WithinGene_Distal_Region	NR_027062	31318919	31431720	EEF1DP3	196549	0.0413911	2	0.333333
Shift	2.82193	chr13	-	105926001	105927000	13096	3_Distal_Region	NM_004093	105940096	105985338	EFNB2	1948	0.0409547	3	0.2
Shift	2.82193	chr13	-	42860001	42861000	240613	WithinGene_Distal_Region	NM_001127615	42685699	43101613	ENOX1	55068	0.0428049	7	0.2
Shift	3.08496	chr13	-	43108001	43109000	150106	WithinGene_Distal_Region	NM_017993	42685665	43259106	ENOX1	55068	0.0340576	5	0.266667
Only	2.95943	chr13	+	97720501	97721500	127067	WithinGene_Distal_Region	NM_005766	97593434	97900024	FARP1	10160	0.0323768	5	0.266667
Only	2.82193	chr13	+	97763501	97764500	170067	WithinGene_Distal_Region	NM_005766	97593434	97900024	FARP1	10160	0.012002	8	0.233333
Shift	3.11441	chr13	-	101740001	101741500	110625	WithinGene_Distal_Region	NM_175929	101171205	101852125	FGF14	2259	0.00656402	3.75	0.366667
Shift	2.95943	chr13	-	27838501	27839500	127765	WithinGene_Distal_Region	NM_002019	27772482	27967265	FLT1	2321	0.0255971	5	0.266667
Only	3.20752	chr13	+	48360501	48362000	-86048	5_Distal_Region	NM_001079673	48448048	48681916	FNDC3A	22862	0.0411245	3.75	0.366667
Only	3.20752	chr13	+	48392001	48393500	-54548	5_Distal_Region	NM_001079673	48448048	48681916	FNDC3A	22862	0.0436504	2	0.233333
Shift	3.20044	chr13	+	31557001	31558000	53565	WithinGene_Distal_Region	NM_023037	31503436	31768776	FRY	10129	0.0255867	5.5	0.3
Shift	2.82193	chr13	+	31581501	31582500	78065	WithinGene_Distal_Region	NM_023037	31503436	31768776	FRY	10129	0.0340576	5	0.266667
Only	3.20752	chr13	+	93155001	93156500	477923	WithinGene_Distal_Region	NM_005708	92677078	93858268	GPC6	10082	0.0228394	1.66667	0.2
Only	2.82193	chr13	+	93468501	93469500	791423	WithinGene_Distal_Region	NM_005708	92677078	93858268	GPC6	10082	0.0409547	3	0.2
Only	3.11441	chr13	-	50520001	50521500	16794	WithinGene_Distal_Region	NR_003923	50466648	50538294	GUCY1B2	2974	0.0371457	1.85714	0.2
Shift	3.5655	chr13	+	95634001	95637000	92908	WithinGene_Distal_Region	NM_153456	95541093	96289813	HS6ST3	266722	0.0212405	1.8125	0.433333
Shift	4.20485	chr13	+	95640501	95647500	99408	WithinGene_Distal_Region	NM_153456	95541093	96289813	HS6ST3	266722	0.0272779	1.675	0.9
Shift	3.68379	chr13	+	95773001	95776500	231908	WithinGene_Distal_Region	NM_153456	95541093	96289813	HS6ST3	266722	0.00937148	2.42857	0.666667
Shift	2.95943	chr13	+	95794001	95795000	252908	WithinGene_Distal_Region	NM_153456	95541093	96289813	HS6ST3	266722	0.0323913	5.5	0.3
Shift	3.11441	chr13	+	95801001	95802500	259908	WithinGene_Distal_Region	NM_153456	95541093	96289813	HS6ST3	266722	0.0200919	5	0.4
Shift	2.82193	chr13	+	95868001	95869000	326908	WithinGene_Distal_Region	NM_153456	95541093	96289813	HS6ST3	266722	0.0225313	8	0.233333
Shift	3.20752	chr13	+	95909001	95910500	367908	WithinGene_Distal_Region	NM_153456	95541093	96289813	HS6ST3	266722	0.0351808	4.66667	0.366667
Shift	3.9982	chr13	+	95920501	95926000	379408	WithinGene_Distal_Region	NM_153456	95541093	96289813	HS6ST3	266722	0.0153251	1.55882	0.633333
Shift	3.59392	chr13	+	95928501	95931000	387408	WithinGene_Distal_Region	NM_153456	95541093	96289813	HS6ST3	266722	0.0478529	1.44444	0.266667
Shift	3.39232	chr13	+	95941501	95943500	400408	WithinGene_Distal_Region	NM_153456	95541093	96289813	HS6ST3	266722	0.0399237	1.90909	0.333333
Shift	3.11441	chr13	+	95996501	95998000	455408	WithinGene_Distal_Region	NM_153456	95541093	96289813	HS6ST3	266722	0.0213614	4.33333	0.333333
Shift	4.4982	chr13	+	96294501	96305500	4688	3_Proximal_Region	NM_153456	95541093	96289813	HS6ST3	266722	0.0116895	1.41892	1.03333
Shift	3.32193	chr13	+	96353001	96355000	63188	3_Distal_Region	NM_153456	95541093	96289813	HS6ST3	266722	0.033983	2	0.333333
Only	2.82193	chr13	-	46513001	46514000	-143831	5_Distal_Region	NM_001165947	46305513	46369170	HTR2A	3356	0.00593681	10	0.3
Only	3.32193	chr13	-	46515501	46517500	-146331	5_Distal_Region	NM_001165947	46305513	46369170	HTR2A	3356	0.00780144	4	0.5
Only	2.82193	chr13	+	20143001	20144000	103794	WithinGene_Distal_Region	NM_175605	20039207	20163576	IFT88	8100	0.0403273	10	0.3
Shift	3.29498	chr13	-	29781501	29783000	-1917	5_Core_Region	NM_032116	29674766	29779584	KATNAL1	84056	0.0050747	5.66667	0.466667
Only	3.08496	chr13	-	40666001	40667000	298	Overlap_TSS	NM_032138	40663710	40666702	KBTBD7	84078	0.0323768	5	0.266667
Shift	2.82193	chr13	-	41214001	41215000	218221	WithinGene_Distal_Region	NM_001009814	41191472	41433221	KIAA0564	28984	0.0409547	3	0.2
Shift	2.82193	chr13	-	41252001	41253000	180221	WithinGene_Distal_Region	NM_001009814	41191472	41433221	KIAA0564	28984	0.011671	9	0.266667
Shift	2.82193	chr13	-	41426001	41427000	6221	WithinGene_Proximal_Region	NM_001009814	41191472	41433221	KIAA0564	28984	0.0218629	9	0.266667
Shift	2.95943	chr13	-	41427501	41428500	4721	WithinGene_Proximal_Region	NM_001009814	41191472	41433221	KIAA0564	28984	0.0399351	3.33333	0.233333
Shift	2.82193	chr13	-	73639001	73640000	-32934	5_Distal_Region	NM_007249	73158149	73606067	KLF12	11278	0.0389526	3.33333	0.233333
Only	2.95943	chr13	-	20439501	20440500	4675	3_Proximal_Region	NM_014572	20445175	20533722	LATS2	26524	0.0116737	10	0.3
Shift	2.95943	chr13	-	38919501	38920500	154856	WithinGene_Distal_Region	NM_005780	38815028	39075356	LHFP	10186	0.0420962	2.5	0.2
Shift	2.82193	chr13	-	39024001	39025000	50356	WithinGene_Distal_Region	NM_005780	38815028	39075356	LHFP	10186	0.04688	4.5	0.233333
Shift	3.48289	chr13	-	107644501	107647000	10792	3_Distal_Region	NM_206937	107657792	107665883	LIG4	3981	0.031509	2.18182	0.433333
Only	3.39232	chr13	-	29817001	29819000	27036	WithinGene_Distal_Region	NR_024464	29812408	29846036	LOC100188949	100188949	0.0210717	2.33333	0.4
Shift	3.08496	chr13	-	90153001	90154000	187208	3_Distal_Region	NR_027039	90341208	90376852	LOC144776	144776	0.00593681	10	0.3
Shift	3.20752	chr13	-	39834501	39836000	117143	WithinGene_Distal_Region	NR_024507	39819272	39953143	LOC646982	646982	0.0411245	3.75	0.366667
Shift	4.25601	chr13	+	96679501	96687000	6927	WithinGene_Proximal_Region	NM_207304	96672574	96844375	MBNL2	10150	0.0383617	1.48	0.8
Shift	2.82193	chr13	+	108632501	108633500	586001	WithinGene_Distal_Region	NM_015011	108046500	108658356	MYO16	23026	0.0263664	4.5	0.233333
Shift	2.82193	chr13	-	100789001	100790000	76814	WithinGene_Distal_Region	NM_052867	100504130	100866814	NALCN	259232	0.0415747	10	0.3
Only	3.53948	chr13	+	34445001	34447500	30546	WithinGene_Distal_Region	NM_015678	34414455	35144873	NBEA	26960	0.0122247	2.36364	0.5
Only	2.82193	chr13	-	66198501	66199500	502969	WithinGene_Distal_Region	NM_203487	65774967	66702469	PCDH9	5101	0.014218	5	0.266667
Only	2.82193	chr13	+	33096501	33097500	-192705	5_Distal_Region	NM_181558	33290205	33438695	RFC3	5983	0.0429898	2	0.166667
Shift	4.31382	chr13	+	43771001	43779500	-66477	5_Distal_Region	NM_001010897	43845977	43869850	SERP2	387923	0.0493744	1.55769	0.966667
Shift	3.48289	chr13	+	43834501	43837000	-8977	5_Proximal_Region	NM_001010897	43845977	43869850	SERP2	387923	0.0256038	2.27273	0.466667
Only	3.11441	chr13	-	74835501	74837000	117251	WithinGene_Distal_Region	NM_014832	74756809	74954251	TBC1D4	9882	0.0360358	5	0.4
Only	3.59392	chr13	-	51869001	51871500	7130	WithinGene_Proximal_Region	NM_199263	51849304	51878630	THSD1	55901	0.0210435	2.45455	0.533333
Only	3.20752	chr13	+	41961001	41962500	-72371	5_Distal_Region	NM_033012	42034871	42080149	TNFSF11	8600	0.0465507	2.28571	0.3
Only	3.39232	chr13	+	42082001	42084000	1852	3_Core_Region	NM_003701	42046290	42080149	TNFSF11	8600	0.00415179	4.5	0.466667
Shift	3.11441	chr13	+	30168001	30169500	36315	3_Distal_Region	NM_005800	30089829	30131686	USPL1	10208	0.020953	2.14286	0.266667
Only	2.82193	chr14	+	49420001	49421000	-8485	5_Proximal_Region	NM_001663	49429485	49433522	ARF6	382	0.0420962	2.5	0.2
Only	3.32193	chr14	-	53642001	53644000	-148697	5_Distal_Region	NM_130850	53486204	53493304	BMP4	652	0.00399278	3.16667	0.433333
Shift	2.82193	chr14	-	56998501	56999500	6847	3_Proximal_Region	NM_018168	57006347	57030329	C14orf105	55195	0.0225361	9	0.266667
Shift	2.82193	chr14	+	95491001	95492000	-83414	5_Distal_Region	NR_023938	95575414	95629888	C14orf132	56967	0.0465187	2.5	0.2
Shift	2.82193	chr14	+	95620501	95621500	45087	WithinGene_Distal_Region	NR_023938	95575414	95629888	C14orf132	56967	0.0225361	9	0.266667
Only	3.48289	chr14	-	94947501	94950000	-1321	5_Core_Region	NR_026779	94943357	94946180	C14orf139	79686	0.00704634	1.92308	0.4
Shift	2.82193	chr14	-	80307501	80308500	167137	WithinGene_Distal_Region	NM_152446	80032573	80475637	C14orf145	145508	0.011671	9	0.266667
Only	3.11441	chr14	-	49603001	49604500	15618	3_Distal_Region	NM_001014830	49620118	49629111	C14orf183	196913	0.0333712	1.875	0.233333
Only	3.11441	chr14	-	49929001	49930500	1867	WithinGene_Core_Region	NM_004196	49866469	49932367	CDKL1	8814	0.0198628	5	0.4
Only	2.82193	chr14	-	37904001	37905000	-108676	5_Distal_Region	NM_175060	37793069	37795325	CLEC14A	161198	0.0192535	4.5	0.233333
Only	2.95943	chr14	-	68563001	68564000	23390	3_Distal_Region	NM_003861	68587390	68689667	DCAF5	8816	0.042813	9	0.266667
Shift	3.11441	chr14	-	72332001	72333500	97062	WithinGene_Distal_Region	NM_012074	72206412	72430562	DPF3	8110	0.0447518	3.5	0.333333
Only	2.95943	chr14	-	33488001	33489000	1035	WithinGene_Core_Region	NM_022073	33463171	33490035	EGLN3	112399	0.0307294	5.5	0.3
Only	2.82193	chr14	-	33581501	33582500	-91466	5_Distal_Region	NM_022073	33463171	33490035	EGLN3	112399	0.021877	10	0.3
Only	2.82193	chr14	+	54881501	54882500	72877	WithinGene_Distal_Region	NM_152231	54808624	54889554	FBXO34	55030	0.0471179	3	0.2
Only	2.82193	chr14	+	61771501	61772500	106616	3_Distal_Region	NR_015358	61653827	61664885	FLJ43390	646113	0.041551	8	0.233333
Shift	3.29498	chr14	+	85061001	85062500	-3740	5_Proximal_Region	NM_013231	85066240	85164023	FLRT2	23768	0.00982267	5.66667	0.466667
Shift	2.82193	chr14	+	85077001	85078000	10761	WithinGene_Distal_Region	NM_013231	85066240	85164023	FLRT2	23768	0.0482879	4	0.2
Shift	3.20752	chr14	+	85081501	85083000	15261	WithinGene_Distal_Region	NM_013231	85066240	85164023	FLRT2	23768	0.0135623	4	0.4
Shift	3.32193	chr14	-	37238001	37240000	-103761	5_Distal_Region	NM_004496	37128941	37134240	FOXA1	3169	0.0466297	1.72727	0.266667
Shift	3.66172	chr14	-	88812501	88815500	137707	WithinGene_Distal_Region	NM_005197	88692268	88953207	FOXN3	1112	0.0496054	1.82353	0.466667
Shift	3.08496	chr14	-	88830501	88831500	121707	WithinGene_Distal_Region	NM_005197	88692268	88953207	FOXN3	1112	0.0280741	3.33333	0.233333
Shift	3.11441	chr14	-	89126001	89127500	27747	WithinGene_Distal_Region	NM_001085471	88692268	89155247	FOXN3	1112	0.0171417	2.16667	0.233333
Only	3.11441	chr14	+	50928501	50930000	-95604	5_Distal_Region	NM_001042481	51025604	51267194	FRMD6	122786	0.00988853	3.5	0.333333
Only	3.53948	chr14	+	51040501	51043000	14897	WithinGene_Distal_Region	NM_001042481	51025604	51267194	FRMD6	122786	0.0114543	2.36364	0.5
Only	4.25601	chr14	+	51049001	51056500	23397	WithinGene_Distal_Region	NM_001042481	51025604	51267194	FRMD6	122786	1.08e-05	3.08333	1.66667
Only	3.11441	chr14	+	51060001	51061500	34397	WithinGene_Distal_Region	NM_001042481	51025604	51267194	FRMD6	122786	0.0371209	3	0.333333
Only	3.39232	chr14	+	51064001	51066000	38397	WithinGene_Distal_Region	NM_001042481	51025604	51267194	FRMD6	122786	0.00815111	4.2	0.533333
Only	3.68379	chr14	+	51142001	51145500	116397	WithinGene_Distal_Region	NM_001042481	51025604	51267194	FRMD6	122786	0.00516727	2.53846	0.666667
Only	2.82193	chr14	+	51146501	51147500	120897	WithinGene_Distal_Region	NM_001042481	51025604	51267194	FRMD6	122786	0.0192535	4.5	0.233333
Only	3.11441	chr14	+	51149001	51150500	123397	WithinGene_Distal_Region	NM_001042481	51025604	51267194	FRMD6	122786	0.0198628	5	0.4
Only	2.82193	chr14	-	92546501	92547500	104516	WithinGene_Distal_Region	NM_014216	92475821	92652016	ITPK1	3705	0.0225361	9	0.266667
Shift	2.82193	chr14	-	62467501	62468500	113208	WithinGene_Distal_Region	NM_172375	62243697	62581708	KCNH5	27133	0.0415747	9	0.266667
Only	3.68379	chr14	+	69172501	69176000	24439	WithinGene_Distal_Region	NM_014734	69148062	69251612	KIAA0247	9766	0.00173278	3.2	0.733333
Only	3.37744	chr14	+	69224001	69225500	75939	WithinGene_Distal_Region	NM_014734	69148062	69251612	KIAA0247	9766	0.00544236	3.4	0.4
Only	2.82193	chr14	-	50052001	50053000	16126	WithinGene_Distal_Region	NM_198794	49954992	50069126	MAP4K5	11183	0.0357552	4	0.2
Only	2.82193	chr14	+	66788001	66789000	10228	WithinGene_Distal_Region	NM_022474	66777773	66872289	MPP5	64398	0.0402807	9	0.266667
Only	2.82193	chr14	-	50356501	50357500	2606	WithinGene_Proximal_Region	NM_016350	50262296	50360106	NIN	51199	0.0340576	5	0.266667
Only	3.61441	chr14	+	55711001	55714000	56156	WithinGene_Distal_Region	NM_021255	55654845	55837784	PELI2	57161	0.000334274	4.28571	0.766667
Only	2.95943	chr14	+	55830001	55831000	175156	WithinGene_Distal_Region	NM_021255	55654845	55837784	PELI2	57161	0.0340576	5	0.266667
Only	3.08496	chr14	+	55873501	55874500	35717	3_Distal_Region	NM_021255	55654845	55837784	PELI2	57161	0.021877	10	0.3
Only	3.11441	chr14	-	66954501	66956000	-5920	5_Proximal_Region	NM_016445	66923452	66948581	PLEK2	26499	0.00814743	7.5	0.433333
Only	3.08496	chr14	+	64245501	64246500	4556	WithinGene_Proximal_Region	NM_015549	64240945	64280813	PLEKHG3	26030	0.0307294	5.5	0.3
Only	2.82193	chr14	+	67066001	67067000	-2760	5_Proximal_Region	NM_020715	67069760	67126008	PLEKHH1	57475	0.0225361	9	0.266667
Shift	2.95943	chr14	+	60882501	60883500	24234	WithinGene_Distal_Region	NM_006255	60858267	61087451	PRKCH	5583	0.0415747	9	0.266667
Shift	3.66172	chr14	+	61003501	61006500	145234	WithinGene_Distal_Region	NM_006255	60858267	61087451	PRKCH	5583	0.0200701	2.06667	0.533333
Shift	3.20752	chr14	+	61015001	61016500	156734	WithinGene_Distal_Region	NM_006255	60858267	61087451	PRKCH	5583	0.0256854	3.2	0.366667
Shift	3.32193	chr14	+	61041501	61043500	183234	WithinGene_Distal_Region	NM_006255	60858267	61087451	PRKCH	5583	0.0457516	2.11111	0.333333
Only	2.82193	chr14	-	29551501	29552500	-84851	5_Distal_Region	NM_002742	29115437	29466650	PRKD1	5587	0.0420962	2.5	0.2
Shift	3.20044	chr14	+	67612001	67613000	255740	WithinGene_Distal_Region	NM_133510	67356261	68014563	RAD51L1	5890	0.022319	4.33333	0.333333
Shift	2.82193	chr14	+	67836501	67837500	480240	WithinGene_Distal_Region	NM_133510	67356261	68014563	RAD51L1	5890	0.0113267	10	0.3
Shift	2.82193	chr14	+	68007001	68008000	650740	WithinGene_Distal_Region	NM_133510	67356261	68014563	RAD51L1	5890	0.042813	8	0.233333
Shift	4.19417	chr14	+	68056001	68062500	699740	WithinGene_Distal_Region	NM_133509	67356261	68132367	RAD51L1	5890	0.00245795	1.69231	0.9
Only	2.82193	chr14	+	92052501	92053500	2624	WithinGene_Proximal_Region	NM_024832	92049877	92225087	RIN3	79890	0.0465187	2.5	0.2
Only	2.82193	chr14	+	92146501	92147500	96624	WithinGene_Distal_Region	NM_024832	92049877	92225087	RIN3	79890	0.0225361	9	0.266667
Only	2.82193	chr14	-	48979501	48980500	133291	3_Distal_Region	NM_001030001	49113791	49122844	RPS29	6235	0.0113267	10	0.3
Shift	2.95943	chr14	-	59341001	59342000	65310	WithinGene_Distal_Region	NM_021136	59132446	59407310	RTN1	6252	0.0323768	5	0.266667
Shift	3.20752	chr14	-	59468501	59470000	-61191	5_Distal_Region	NM_021136	59132446	59407310	RTN1	6252	0.0392553	2.66667	0.333333
Only	3.53948	chr14	+	54194001	54196500	89615	WithinGene_Distal_Region	NM_015589	54104386	54329783	SAMD4A	23034	0.0459516	2.18182	0.433333
Only	2.82193	chr14	-	93927501	93928500	-719	5_Core_Region	NM_001127707	93912836	93926782	SERPINA1	5265	0.0389526	3.33333	0.233333
Only	2.82193	chr14	-	36564501	36565500	146116	WithinGene_Distal_Region	NM_030631	36216876	36711616	SLC25A21	89874	0.00609834	9	0.266667
Only	3.20752	chr14	-	80848001	80849500	85180	WithinGene_Distal_Region	NM_033104	80806661	80934680	STON2	85439	0.01063	5.33333	0.433333
Only	2.82193	chr14	-	80939501	80940500	-4821	5_Proximal_Region	NM_033104	80806661	80934680	STON2	85439	0.00778341	5	0.266667
Shift	2.95943	chr14	+	88518001	88519000	103913	3_Distal_Region	NM_198310	88360730	88414088	TTC8	123016	0.0323768	5	0.266667
Only	2.82193	chr14	+	75391501	75392500	194128	WithinGene_Distal_Region	NM_015072	75197373	75491175	TTLL5	254173	0.024097	3	0.2
Only	2.82193	chr14	-	51982501	51983500	105551	WithinGene_Distal_Region	NM_020784	51967058	52089051	TXNDC16	57544	0.0192535	5	0.266667
Shift	2.95943	chr14	+	96368001	96369000	34565	WithinGene_Distal_Region	NM_003384	96333436	96417704	VRK1	7443	0.012002	8	0.233333
Only	2.95943	chr14	+	101719001	101720000	43037	WithinGene_Distal_Region	NM_181308	101675964	101746620	WDR20	91833	0.00593834	11	0.333333
Only	3.20044	chr15	+	84690501	84691500	204256	WithinGene_Distal_Region	NM_152336	84486245	85373287	AGBL1	123624	0.0142149	4	0.3
Only	2.82193	chr15	-	56010501	56011500	21418	3_Distal_Region	NM_170697	56032918	56093527	ALDH1A2	8854	0.0280466	3	0.2
Shift	2.82193	chr15	+	99133001	99134000	-103531	5_Distal_Region	NM_000693	99237531	99274353	ALDH1A3	220	0.0255971	5	0.266667
Shift	3.48289	chr15	+	56340501	56343000	75099	3_Distal_Region	NM_020980	56217699	56265402	AQP9	366	0.0487569	2.18182	0.433333
Only	2.95943	chr15	+	99083001	99084000	73576	3_Distal_Region	NM_198243	98960277	99009425	ASB7	140460	0.0113348	11	0.333333
Only	3.48289	chr15	+	43529001	43531500	16062	3_Distal_Region	NM_197955	43510054	43512939	C15orf48	84419	0.0165493	2.18182	0.433333
Shift	2.95943	chr15	+	67841001	67842000	-72626	5_Distal_Region	NR_026764	67914626	67922359	C15orf50	414926	0.0183155	5	0.266667
Shift	2.82193	chr15	+	67886001	67887000	-27626	5_Distal_Region	NR_026764	67914626	67922359	C15orf50	414926	0.0323768	5	0.266667
Only	3.29498	chr15	+	60153001	60154500	2593	3_Proximal_Region	NM_207322	60146467	60150408	C2CD4A	145741	0.0239616	2.42857	0.333333
Only	3.32193	chr15	-	60201501	60203500	39528	3_Distal_Region	NM_001007595	60243028	60244774	C2CD4B	388125	0.0427347	2.22222	0.366667
Only	3.20752	chr15	-	46776501	46778000	39639	3_Distal_Region	NM_014985	46817639	46890476	CEP152	22995	0.0489906	3.2	0.366667
Only	3.29498	chr15	-	69197001	69198500	-2108	5_Proximal_Region	NM_001102658	69189636	69194893	CT62	196993	0.0480149	2.42857	0.333333
Shift	2.95943	chr15	-	49289001	49290000	128087	WithinGene_Distal_Region	NM_031226	49287545	49418087	CYP19A1	1588	0.0340526	4.5	0.233333
Shift	3.29498	chr15	-	49333501	49335000	83087	WithinGene_Distal_Region	NM_031226	49287545	49418087	CYP19A1	1588	0.00205459	8	0.466667
Only	2.95943	chr15	-	62044001	62045000	80574	WithinGene_Distal_Region	NM_014326	61986287	62125574	DAPK2	23604	0.0389204	3.66667	0.266667
Only	2.95943	chr15	-	40049001	40050000	2047	WithinGene_Proximal_Region	NM_139265	39978932	40052047	EHD4	30844	0.0225361	9	0.266667
Shift	3.20044	chr15	-	46671001	46672000	53277	WithinGene_Distal_Region	NM_000138	46487795	46725277	FBN1	2200	0.0307575	6	0.333333
Shift	2.95943	chr15	-	30895001	30896000	251377	WithinGene_Distal_Region	NM_001103184	30853636	31147377	FMN1	342184	0.0116737	10	0.3
Shift	3.11441	chr15	-	31175001	31176500	-27624	5_Distal_Region	NM_001103184	30853636	31147377	FMN1	342184	0.0358607	2.5	0.3
Shift	3.08496	chr15	-	31225501	31226500	-78124	5_Distal_Region	NM_001103184	30853636	31147377	FMN1	342184	0.0379902	3.66667	0.266667
Only	3.52356	chr15	+	47368001	47370000	118288	WithinGene_Distal_Region	NM_002044	47249713	47409294	GALK2	2585	0.0281131	2.44444	0.433333
Only	3.90689	chr15	+	55664001	55668500	-2905	5_Proximal_Region	NM_152451	55671405	55764854	GCOM1	145781	0.0194285	1.73077	0.633333
Only	3.20752	chr15	+	97104001	97105500	93718	WithinGene_Distal_Region	NM_000875	97010283	97325282	IGF1R	3480	0.0312767	2	0.266667
Only	4.01146	chr15	+	65489001	65494000	154810	WithinGene_Distal_Region	NM_001031715	65334191	65581195	IQCH	128153	0.0298967	1.6129	0.633333
Shift	2.82193	chr15	-	66398001	66399000	112546	WithinGene_Distal_Region	NM_001004439	66381095	66511546	ITGA11	22801	0.024201	2.5	0.2
Shift	2.95943	chr15	+	29483001	29484000	25607	3_Distal_Region	NM_015995	29406374	29457394	KLF13	51621	0.00754852	5.5	0.3
Only	2.95943	chr15	-	84112001	84113000	26193	WithinGene_Distal_Region	NM_022480	84103562	84139193	KLHL25	64410	0.0477796	2.2	0.2
Only	3.11441	chr15	-	68884501	68886000	24942	3_Distal_Region	NM_018357	68910942	68933552	LARP6	55323	0.0334186	2.5	0.3
Only	3.11441	chr15	+	93800001	93801500	22676	WithinGene_Distal_Region	NR_027133	93777325	93852078	LOC145820	145820	0.0213614	4.33333	0.333333
Only	2.82193	chr15	+	93964501	93965500	112423	3_Distal_Region	NR_027133	93777325	93852078	LOC145820	145820	0.012002	8	0.233333
Only	2.82193	chr15	+	93970001	93971000	117923	3_Distal_Region	NR_027133	93777325	93852078	LOC145820	145820	0.0225361	9	0.266667
Shift	2.82193	chr15	+	93021001	93022000	192817	3_Distal_Region	NM_018349	92642433	92828184	MCTP2	55784	0.0340526	4.5	0.233333
Only	3.32193	chr15	+	97914501	97916500	-7155	5_Proximal_Region	NM_005587	97923655	98074150	MEF2A	4205	0.0432122	2.375	0.366667
Only	3.20752	chr15	-	35109001	35110500	67295	WithinGene_Distal_Region	NM_172315	34970523	35177795	MEIS2	4212	0.0249872	2.28571	0.3
Only	2.95943	chr15	-	35192501	35193500	-11709	5_Distal_Region	NM_002399	34970523	35180792	MEIS2	4212	0.0389526	3.33333	0.233333
Only	2.82193	chr15	-	50545501	50546500	62039	WithinGene_Distal_Region	NM_001142495	50386774	50608539	MYO5A	4644	0.0146642	4.5	0.233333
Only	3.20752	chr15	-	50565501	50567000	41539	WithinGene_Distal_Region	NM_001142495	50386774	50608539	MYO5A	4644	0.00261851	3.2	0.366667
Only	2.82193	chr15	-	50290501	50291500	83762	WithinGene_Distal_Region	NM_018728	50271811	50375262	MYO5C	55930	0.0454638	5	0.266667
Only	2.82193	chr15	-	54075501	54076500	-2374	5_Proximal_Region	NM_006154	53906413	54073127	NEDD4	4734	0.0403273	10	0.3
Shift	2.95943	chr15	+	71226001	71227000	94074	WithinGene_Distal_Region	NM_002499	71131927	71384598	NEO1	4756	0.0441733	3.33333	0.233333
Only	2.82193	chr15	+	38328001	38329000	8675	WithinGene_Proximal_Region	NM_020168	38319326	38356980	PAK6	56924	0.0340526	4.5	0.233333
Only	2.82193	chr15	+	83447501	83448500	121293	WithinGene_Distal_Region	NM_173454	83326208	83483376	PDE8A	5151	0.0323768	5	0.266667
Shift	2.82193	chr15	-	77082501	77083500	1557	WithinGene_Core_Region	NM_153815	77039345	77085057	RASGRF1	5923	0.0225361	9	0.266667
Only	3.48289	chr15	-	58756001	58758500	550294	WithinGene_Distal_Region	NM_134261	58567776	59308794	RORA	6095	0.0237607	2.08333	0.433333
Only	3.39232	chr15	-	59081001	59083000	225794	WithinGene_Distal_Region	NM_134261	58567776	59308794	RORA	6095	0.0474247	2.1	0.366667
Only	3.20752	chr15	-	59283001	59284500	24294	WithinGene_Distal_Region	NM_134261	58567776	59308794	RORA	6095	0.0198628	5.33333	0.433333
Shift	2.82193	chr15	+	31906001	31907000	515533	WithinGene_Distal_Region	NM_001036	31390468	31945595	RYR3	6263	0.0488848	2.25	0.166667
Shift	2.82193	chr15	-	74456501	74457500	483840	WithinGene_Distal_Region	NM_001145923	74427583	74941340	SCAPER	49855	0.00593681	10	0.3
Shift	2.82193	chr15	+	82072001	82073000	164907	WithinGene_Distal_Region	NR_026799	81907094	82078495	SH3GL3	6457	0.0429898	2.66667	0.166667
Only	3.20044	chr15	+	48306001	48307000	44317	WithinGene_Distal_Region	NM_003645	48261684	48315880	SLC27A2	11001	0.0351757	4.33333	0.333333
Only	2.82193	chr15	+	90271501	90272500	73560	WithinGene_Distal_Region	NM_013272	90197941	90510141	SLCO3A1	28232	0.0409547	3	0.2
Only	2.82193	chr15	+	90351501	90352500	153560	WithinGene_Distal_Region	NM_013272	90197941	90510141	SLCO3A1	28232	0.0441733	3.33333	0.233333
Shift	3.11441	chr15	+	65205501	65207000	394	WithinGene_Core_Region	NM_001145102	65205107	65274586	SMAD3	4088	0.0348254	2.8	0.3
Shift	2.82193	chr15	+	65218001	65219000	589	WithinGene_Core_Region	NM_001145103	65217412	65274586	SMAD3	4088	0.042813	8	0.233333
Shift	3.20752	chr15	+	65236001	65237500	18589	WithinGene_Distal_Region	NM_001145103	65217412	65274586	SMAD3	4088	0.0253912	3.5	0.333333
Only	3.45943	chr15	-	76138001	76140000	17049	WithinGene_Distal_Region	NM_144572	76074381	76157049	TBC1D2B	23102	0.0425149	2.44444	0.433333
Only	3.20752	chr15	+	54415501	54417000	-27935	5_Distal_Region	NM_198524	54444935	54525364	TEX9	374618	0.035722	2.5	0.3
Only	2.95943	chr15	+	69211501	69212500	-8341	5_Proximal_Region	NM_024817	69220841	69862776	THSD4	79875	0.0225361	10	0.3
Only	3.85755	chr15	+	69265501	69269500	44660	WithinGene_Distal_Region	NM_024817	69220841	69862776	THSD4	79875	0.0370187	1.73913	0.566667
Only	3.87447	chr15	+	69299501	69304000	78660	WithinGene_Distal_Region	NM_024817	69220841	69862776	THSD4	79875	0.0213887	1.62963	0.566667
Only	3.11441	chr15	+	69316001	69317500	95160	WithinGene_Distal_Region	NM_024817	69220841	69862776	THSD4	79875	0.0174437	2.16667	0.233333
Only	2.95943	chr15	+	69417001	69418000	196160	WithinGene_Distal_Region	NM_024817	69220841	69862776	THSD4	79875	0.0340576	5	0.266667
Only	3.39232	chr15	+	69592501	69594500	371660	WithinGene_Distal_Region	NM_024817	69220841	69862776	THSD4	79875	0.022318	2.625	0.433333
Only	2.82193	chr15	+	69710501	69711500	489660	WithinGene_Distal_Region	NM_024817	69220841	69862776	THSD4	79875	0.0340526	4.5	0.233333
Shift	3.08496	chr15	+	60899001	60900000	172200	WithinGene_Distal_Region	NM_015059	60726801	60923882	TLN2	83660	0.0236251	2.75	0.233333
Only	2.95943	chr15	+	35868501	35869500	-145248	5_Distal_Region	NM_152453	36014748	36030915	TMCO5A	145942	0.0441632	5.5	0.3
Only	2.82193	chr16	-	55013501	55014500	2445	WithinGene_Proximal_Region	NM_001144	54952864	55016945	AMFR	267	0.021877	10	0.3
Only	3.73108	chr16	+	65013501	65015000	-3740	5_Proximal_Region	NM_001136106	65018740	65074245	BEAN	146227	0.0357738	2.55556	0.466667
Only	2.82193	chr16	+	65706501	65707500	5086	WithinGene_Proximal_Region	NM_025187	65701415	65739943	C16orf70	80262	0.0323768	5	0.266667
Shift	3.72561	chr16	+	81341501	81345000	123423	WithinGene_Distal_Region	NM_001257	81218078	82387700	CDH13	1012	0.00890754	2.1875	0.633333
Shift	3.08496	chr16	+	81404001	81405000	185923	WithinGene_Distal_Region	NM_001257	81218078	82387700	CDH13	1012	0.0225361	9	0.266667
Shift	3.32193	chr16	+	81493501	81495500	275423	WithinGene_Distal_Region	NM_001257	81218078	82387700	CDH13	1012	0.0259558	3.16667	0.433333
Shift	3.32193	chr16	+	81497501	81499500	279423	WithinGene_Distal_Region	NM_001257	81218078	82387700	CDH13	1012	0.0468316	1.9	0.3
Shift	2.95943	chr16	+	81552501	81553500	334423	WithinGene_Distal_Region	NM_001257	81218078	82387700	CDH13	1012	0.0389526	3.33333	0.233333
Shift	2.82193	chr16	+	81616501	81617500	398423	WithinGene_Distal_Region	NM_001257	81218078	82387700	CDH13	1012	0.0409547	3	0.2
Shift	3.39232	chr16	+	81737501	81739500	519423	WithinGene_Distal_Region	NM_001257	81218078	82387700	CDH13	1012	0.0125091	3	0.4
Shift	3.45943	chr16	+	81795001	81797000	576923	WithinGene_Distal_Region	NM_001257	81218078	82387700	CDH13	1012	0.00223924	4.4	0.566667
Shift	3.20752	chr16	+	81936001	81937500	717923	WithinGene_Distal_Region	NM_001257	81218078	82387700	CDH13	1012	0.0483279	2.14286	0.266667
Shift	2.82193	chr16	+	81978001	81979000	759923	WithinGene_Distal_Region	NM_001257	81218078	82387700	CDH13	1012	0.0374828	3.5	0.166667
Shift	2.82193	chr16	+	81980501	81981500	762423	WithinGene_Distal_Region	NM_001257	81218078	82387700	CDH13	1012	0.0357552	4	0.2
Shift	3.72561	chr16	+	82000001	82003500	781923	WithinGene_Distal_Region	NM_001257	81218078	82387700	CDH13	1012	0.00738618	2.1875	0.633333
Shift	3.61441	chr16	+	82126501	82129500	908423	WithinGene_Distal_Region	NM_001257	81218078	82387700	CDH13	1012	0.0497123	2.14286	0.533333
Only	2.95943	chr16	+	67247001	67248000	11350	WithinGene_Distal_Region	NM_001793	67235651	67290458	CDH3	1013	0.0340576	5	0.266667
Only	2.95943	chr16	+	67278501	67279500	42850	WithinGene_Distal_Region	NM_001793	67235651	67290458	CDH3	1013	0.0340576	5	0.266667
Shift	3.32193	chr16	+	54363501	54365500	11490	WithinGene_Distal_Region	NR_003276	54352011	54366325	CES4	51716	0.0269695	1.5	0.2
Only	2.95943	chr16	+	67767501	67768500	7063	3_Proximal_Region	NM_032830	67723999	67760438	CIRH1A	84916	0.011671	9	0.266667
Only	2.82193	chr16	+	80051501	80052500	15226	WithinGene_Distal_Region	NM_198390	80036275	80302868	CMIP	80790	0.021877	10	0.3
Only	3.37744	chr16	+	80160501	80162000	74047	WithinGene_Distal_Region	NM_030629	80086454	80302868	CMIP	80790	0.0348368	2.83333	0.366667
Only	3.48289	chr16	+	80169001	80171500	82547	WithinGene_Distal_Region	NM_030629	80086454	80302868	CMIP	80790	0.0136544	2.77778	0.533333
Only	2.82193	chr16	+	80241001	80242000	154547	WithinGene_Distal_Region	NM_030629	80086454	80302868	CMIP	80790	0.0415747	9	0.266667
Only	2.82193	chr16	+	74980501	74981500	79266	WithinGene_Distal_Region	NM_138994	74901235	75150636	CNTNAP4	85445	0.012002	8	0.233333
Only	3.11441	chr16	-	3813001	3814500	55622	WithinGene_Distal_Region	NM_004380	3715056	3870122	CREBBP	1387	0.0195873	3	0.333333
Shift	2.82193	chr16	+	49490501	49491500	97154	3_Distal_Region	NM_001042412	49333529	49393347	CYLD	1540	0.0482366	4	0.2
Only	2.82193	chr16	-	23438001	23439000	1834	3_Core_Region	NR_003501	23440834	23476197	EARS2	124454	0.0402807	9	0.266667
Shift	3.11441	chr16	-	10815501	10817000	3122	WithinGene_Proximal_Region	NM_001079512	10768033	10820122	FAM18A	780776	0.0418714	1.66667	0.2
Only	2.82193	chr16	+	85201501	85202500	28696	3_Distal_Region	NM_005250	85169615	85172805	FOXL1	2300	0.0225313	8	0.233333
Only	2.82193	chr16	+	52559501	52560500	264126	WithinGene_Distal_Region	NM_001080432	52295375	52705879	FTO	79068	0.0234608	3.33333	0.233333
Shift	3.32193	chr16	+	54834501	54836500	51750	WithinGene_Distal_Region	NM_138736	54782751	54939612	GNAO1	2775	0.0460338	2.5	0.4
Basal/Shift	3.61441	chr16	-	52914001	52917000	-36122	5_Distal_Region	NM_024336	52874712	52877879	IRX3	79191	0.0489735	1.52632	0.333333
Only	2.82193	chr16	-	29858001	29859000	-12955	5_Distal_Region	NM_178863	29825161	29845046	KCTD13	253980	0.0225361	9	0.266667
Only	2.82193	chr16	-	15607501	15608500	36010	WithinGene_Distal_Region	NM_014647	15595744	15644510	KIAA0430	9665	0.0289278	3	0.2
Only	2.95943	chr16	+	21479001	21480000	-38356	5_Distal_Region	NM_016025	21518356	21576293	METTL9	51108	0.0477796	2.2	0.2
Shift	3.48289	chr16	+	33907001	33909500	33908	3_Distal_Region	NR_031727	33873008	33873093	MIR1826	100302162	0.0396564	2.5	0.5
Only	3.29498	chr16	+	14208501	14210000	135805	WithinGene_Distal_Region	NM_014048	14072696	14268131	MKL2	57496	0.0179108	3.2	0.366667
Only	2.82193	chr16	-	45621001	45622000	50942	3_Distal_Region	NM_018092	45672942	45735409	NETO2	81831	0.0428049	9	0.266667
Shift	2.82193	chr16	+	46101001	46102000	48291	WithinGene_Distal_Region	NM_001031835	46052710	46292935	PHKB	5257	0.0440408	7	0.2
Only	3.48289	chr16	-	49675001	49677500	49886	3_Distal_Region	NM_002968	49727386	49742684	SALL1	6299	0.0311832	1.92308	0.4
Only	3.48289	chr16	-	49694001	49696500	30886	3_Distal_Region	NM_002968	49727386	49742684	SALL1	6299	0.0385591	2.18182	0.433333
Only	2.95943	chr16	-	49763501	49764500	-20817	5_Distal_Region	NM_002968	49727386	49742684	SALL1	6299	0.0443029	2.75	0.233333
Only	3.32193	chr16	-	49784001	49786000	-41317	5_Distal_Region	NM_002968	49727386	49742684	SALL1	6299	0.0279269	1.81818	0.3
Only	2.82193	chr16	+	13035001	13036000	132024	WithinGene_Distal_Region	NM_001145204	12902977	13241773	SHISA9	729993	0.0211794	10	0.3
Only	2.82193	chr16	+	13068501	13069500	165524	WithinGene_Distal_Region	NM_001145204	12902977	13241773	SHISA9	729993	0.0340526	4.5	0.233333
Only	3.11441	chr16	+	13151001	13152500	248024	WithinGene_Distal_Region	NM_001145204	12902977	13241773	SHISA9	729993	0.0323913	6	0.333333
Shift	2.95943	chr16	+	12532501	12533500	478946	WithinGene_Distal_Region	NM_001080530	12053555	12575647	SNX29	92017	0.0248268	5.5	0.3
Shift	2.82193	chr16	+	19141501	19142500	54363	WithinGene_Distal_Region	NM_016524	19087138	19186055	SYT17	51760	0.021877	10	0.3
Only	3.29498	chr16	-	69323001	69324500	68062	WithinGene_Distal_Region	NM_018052	69278842	69392562	VAC14	55697	0.0285376	3.4	0.4
Only	3.11441	chr16	+	73680501	73682000	90086	WithinGene_Distal_Region	NM_032268	73590415	73702393	ZNRF1	84937	0.0218628	2.6	0.266667
Shift	2.95943	chr17	-	64363001	64364000	11025	3_Distal_Region	NM_007168	64375025	64463128	ABCA8	10351	0.0471179	3	0.2
Shift	2.82193	chr17	+	51542001	51543000	-42834	5_Distal_Region	NM_153228	51585834	51915006	ANKFN1	162282	0.0340526	4.5	0.233333
Shift	3.32193	chr17	+	51917001	51919000	1995	3_Core_Region	NM_153228	51585834	51915006	ANKFN1	162282	0.0203087	1.9	0.3
Only	2.82193	chr17	-	21095001	21096000	1171	WithinGene_Core_Region	NM_152914	21082775	21097171	C17orf103	256302	0.0225313	10	0.3
Shift	2.95943	chr17	-	47141001	47142000	449131	WithinGene_Distal_Region	NM_020178	47062672	47591131	CA10	56934	0.0399351	3.33333	0.233333
Shift	2.82193	chr17	-	53320501	53321500	14249	WithinGene_Distal_Region	NM_017949	53295335	53335749	CUEDC1	404093	0.0340576	5	0.266667
Only	3.7854	chr17	+	54937001	54941000	-56667	5_Distal_Region	NM_024612	54997667	55040494	DHX40	79665	0.0322449	1.44444	0.4
Only	2.95943	chr17	-	59490501	59491500	69734	WithinGene_Distal_Region	NM_001433	59474121	59561234	ERN1	2081	0.0323768	5	0.266667
Only	2.82193	chr17	+	23882501	23883500	7416	WithinGene_Proximal_Region	NM_003593	23875085	23889302	FOXN1	8456	0.0482879	4.5	0.233333
Only	3.08496	chr17	-	74735501	74736500	253658	WithinGene_Distal_Region	NM_001082575	74597021	74990158	HRNBP3	146713	0.0211794	10	0.3
Shift	3.11441	chr17	-	13600001	13601500	-154032	5_Distal_Region	NM_006042	13339730	13445969	HS3ST3A1	9955	0.0224743	2.16667	0.233333
Shift	3.20752	chr17	-	13607501	13609000	-161532	5_Distal_Region	NM_006042	13339730	13445969	HS3ST3A1	9955	0.0285145	3	0.333333
Only	2.82193	chr17	-	59439001	59440000	11726	WithinGene_Distal_Region	NM_001099789	59433686	59451726	ICAM2	3384	0.0357552	4	0.2
Only	2.82193	chr17	+	49255501	49256500	264	WithinGene_Core_Region	NM_032559	49255237	49257572	KIF2B	84643	0.011671	9	0.266667
Only	2.82193	chr17	+	38865001	38866000	-11699	5_Distal_Region	NR_031751	38877699	38877779	MIR2117	100313779	0.0340526	4.5	0.233333
Shift	2.82193	chr17	+	52760001	52761000	70629	WithinGene_Distal_Region	NM_170721	52689372	53065543	MSI2	124540	0.0441733	3.33333	0.233333
Only	2.82193	chr17	-	27871001	27872000	356015	WithinGene_Distal_Region	NM_015194	27843740	28228015	MYO1D	4642	0.0146642	4.5	0.233333
Shift	2.82193	chr17	-	35335001	35336000	1380	WithinGene_Core_Region	NM_139280	35330821	35337380	ORMDL3	94103	0.0323768	5	0.266667
Only	2.82193	chr17	+	62919001	62920000	114616	WithinGene_Distal_Region	NM_181671	62804385	63120109	PITPNC1	26207	0.0415747	10	0.3
Shift	2.82193	chr17	-	15099001	15100000	4818	WithinGene_Proximal_Region	NM_153322	15073821	15104818	PMP22	5827	0.0146642	4.5	0.233333
Shift	2.82193	chr17	+	61784501	61785500	55114	WithinGene_Distal_Region	NM_002737	61729387	62237324	PRKCA	5578	0.012002	9	0.266667
Shift	2.95943	chr17	+	62063501	62064500	334114	WithinGene_Distal_Region	NM_002737	61729387	62237324	PRKCA	5578	0.0142149	5	0.266667
Only	3.20752	chr17	+	76228001	76229500	94782	WithinGene_Distal_Region	NM_020761	76133219	76554768	RPTOR	57521	0.0320495	2.8	0.3
Only	2.82193	chr17	+	76293501	76294500	160282	WithinGene_Distal_Region	NM_020761	76133219	76554768	RPTOR	57521	0.0471179	3	0.2
Only	3.11441	chr17	+	76315001	76316500	181782	WithinGene_Distal_Region	NM_020761	76133219	76554768	RPTOR	57521	0.0277147	3.5	0.333333
Only	3.48289	chr17	+	76406001	76408500	272782	WithinGene_Distal_Region	NM_020761	76133219	76554768	RPTOR	57521	0.00870165	3.125	0.566667
Only	2.95943	chr17	+	76416001	76417000	282782	WithinGene_Distal_Region	NM_020761	76133219	76554768	RPTOR	57521	0.0109705	11	0.333333
Only	2.95943	chr17	-	53968501	53969500	-4091	5_Proximal_Region	NM_080416	53952614	53964410	2012-09-04	5414	0.0420962	2.5	0.2
Shift	3.11441	chr17	-	25586501	25588000	920	Overlap_TSS	NM_001045	25547505	25587080	SLC6A4	6532	0.0360141	5	0.4
Shift	2.95943	chr17	+	67489001	67490000	-138755	5_Distal_Region	NM_000346	67628755	67634155	SOX9	6662	0.0409547	3	0.2
Shift	3.5655	chr17	+	67605501	67608500	-20255	5_Distal_Region	NM_000346	67628755	67634155	SOX9	6662	0.00424063	2.15385	0.5
Only	3.95387	chr17	-	17665501	17669000	12050	WithinGene_Distal_Region	NM_004176	17655392	17681050	SREBF1	6720	0.00960623	2.15789	0.733333
Only	2.82193	chr17	-	17683001	17684000	-1951	5_Core_Region	NM_004176	17655392	17681050	SREBF1	6720	0.0409547	3	0.2
Only	2.82193	chr17	+	50508501	50509500	107377	WithinGene_Distal_Region	NM_178509	50401124	50596448	STXBP4	252983	0.0409547	3	0.2
Only	2.82193	chr17	-	59618001	59619000	75385	WithinGene_Distal_Region	NM_018469	59578526	59694385	TEX2	55852	0.0323768	5	0.266667
Only	2.82193	chr17	-	74410001	74411000	22067	WithinGene_Distal_Region	NM_003255	74360653	74433067	TIMP2	7077	0.0142149	5	0.266667
Only	2.95943	chr17	-	51064501	51065500	86486	3_Distal_Region	NM_018286	51151986	51155224	TMEM100	55273	0.0497033	3.5	0.166667
Only	2.95943	chr17	-	51090501	51091500	60486	3_Distal_Region	NM_018286	51151986	51155224	TMEM100	55273	0.0465541	2.75	0.233333
Only	3.66172	chr17	+	36249501	36252500	3449	3_Proximal_Region	NM_145274	36228899	36246052	TMEM99	147184	0.0348142	1.875	0.466667
Only	4.0655	chr17	-	17795001	17801000	15509	WithinGene_Distal_Region	NM_001082968	17687546	17816509	TOM1L2	146691	0.0117069	1.96552	0.933333
Only	2.82193	chr17	-	55784001	55785000	39368	WithinGene_Distal_Region	NM_032582	55609472	55824368	USP32	84669	0.0440408	6	0.166667
Only	2.95943	chr17	+	38177501	38178500	-479	5_Core_Region	NM_032353	38178979	38185143	VPS25	84313	0.0399351	3.66667	0.266667
Shift	2.82193	chr17	+	5861501	5862500	-52157	5_Distal_Region	NM_015253	5914657	5968471	WSCD1	23302	0.0192535	4.5	0.233333
Shift	2.82193	chr18	-	53502501	53503500	46537	WithinGene_Distal_Region	NM_005603	53464656	53550037	ATP8B1	5205	0.0116737	10	0.3
Only	2.82193	chr18	+	75099501	75100500	169117	WithinGene_Distal_Region	NM_198531	74930384	75239270	ATP9B	374868	0.0409547	3	0.2
Only	2.82193	chr18	-	27497501	27498500	20184	WithinGene_Distal_Region	NM_004775	27456206	27518684	B4GALT6	9331	0.0263823	5	0.266667
Shift	3.11441	chr18	-	71255501	71257000	11577	WithinGene_Distal_Region	NM_001037331	71250814	71268577	C18orf62	284274	0.0153476	3.75	0.366667
Only	3.20752	chr18	+	19083501	19085000	93715	WithinGene_Distal_Region	NM_138375	18989786	19094432	CABLES1	91768	0.0456164	2.14286	0.266667
Only	3.95375	chr18	+	19085501	19090500	95715	WithinGene_Distal_Region	NM_138375	18989786	19094432	CABLES1	91768	0.0413307	1.4	0.466667
Only	3.37744	chr18	-	55324501	55326000	189624	WithinGene_Distal_Region	NM_133459	55252128	55515624	CCBE1	147372	0.0439984	1.8	0.266667
Only	2.95943	chr18	-	63450501	63451500	-115554	5_Distal_Region	NM_032160	63324798	63334947	DSEL	92126	0.0225361	11	0.333333
Only	3.48289	chr18	+	27348501	27351000	16477	WithinGene_Distal_Region	NM_001943	27332024	27382812	DSG2	1829	0.00269773	5	0.666667
Only	3.32193	chr18	+	27301501	27303500	19772	WithinGene_Distal_Region	NM_001944	27281729	27312663	DSG3	1830	0.0113876	2.85714	0.433333
Shift	2.82193	chr18	+	30554001	30555000	9808	WithinGene_Proximal_Region	NM_032978	30544193	30702774	DTNA	1837	0.0218629	9	0.266667
Shift	3.48289	chr18	-	28272001	28274500	29945	WithinGene_Distal_Region	NM_022751	28101474	28304445	FAM59A	64762	0.0382681	1.66667	0.333333
Only	2.82193	chr18	-	69773001	69774000	117567	3_Distal_Region	NM_152676	69891567	69965979	FBXO15	201456	0.0225361	9	0.266667
Shift	3.59392	chr18	+	32135501	32138000	3802	WithinGene_Proximal_Region	NM_025135	32131699	32614016	FHOD3	91010	0.00134151	3.85714	0.666667
Shift	3.9386	chr18	+	32155501	32160000	23802	WithinGene_Distal_Region	NM_025135	32131699	32614016	FHOD3	91010	0.0484884	1.57143	0.533333
Shift	3.39232	chr18	+	32200001	32202000	68302	WithinGene_Distal_Region	NM_025135	32131699	32614016	FHOD3	91010	0.0181241	3	0.466667
Shift	3.08496	chr18	+	32240501	32241500	108802	WithinGene_Distal_Region	NM_025135	32131699	32614016	FHOD3	91010	0.0340576	5	0.266667
Shift	3.76625	chr18	+	32242001	32245500	110302	WithinGene_Distal_Region	NM_025135	32131699	32614016	FHOD3	91010	0.0145063	2.69231	0.733333
Shift	3.11441	chr18	+	32252501	32254000	120802	WithinGene_Distal_Region	NM_025135	32131699	32614016	FHOD3	91010	0.0254089	3.75	0.366667
Shift	3.7854	chr18	+	32280501	32284500	148802	WithinGene_Distal_Region	NM_025135	32131699	32614016	FHOD3	91010	0.000689691	2.4375	0.766667
Shift	4.0655	chr18	+	32287001	32293000	155302	WithinGene_Distal_Region	NM_025135	32131699	32614016	FHOD3	91010	0.021954	1.425	0.566667
Shift	5.19208	chr18	+	32307501	32336000	175802	WithinGene_Distal_Region	NM_025135	32131699	32614016	FHOD3	91010	0.0181159	1.46809	2.93333
Shift	2.82193	chr18	+	32468001	32469000	336302	WithinGene_Distal_Region	NM_025135	32131699	32614016	FHOD3	91010	0.0113267	10	0.3
Shift	3.20044	chr18	+	32486001	32487000	354302	WithinGene_Distal_Region	NM_025135	32131699	32614016	FHOD3	91010	0.0106294	13	0.4
Shift	2.82193	chr18	+	31425001	31426000	-62530	5_Distal_Region	NM_020474	31488530	31545795	GALNT1	2589	0.0409547	3	0.2
Only	3.52945	chr18	-	42973001	42974500	-16258	5_Distal_Region	NM_016097	42935410	42956743	IER3IP1	51124	0.0380391	2.57143	0.366667
Shift	2.82193	chr18	-	31316001	31317000	14953	WithinGene_Distal_Region	NM_194281	31302288	31331953	INO80C	125476	0.0340526	4.5	0.233333
Shift	3.39232	chr18	-	37299001	37301000	13233	3_Distal_Region	NR_002838	37314233	37354559	KC6	641516	0.026821	2.33333	0.4
Only	3.32193	chr18	-	22325001	22327000	55498	WithinGene_Distal_Region	NM_001142730	22288871	22382498	KCTD1	284252	0.010122	3.33333	0.466667
Only	2.82193	chr18	-	22423501	22424500	49806	WithinGene_Distal_Region	NM_198991	22288871	22474306	KCTD1	284252	0.0482879	4	0.2
Shift	3.61441	chr18	+	8674001	8677000	-30368	5_Distal_Region	NM_015210	8707368	8822775	KIAA0802	23255	0.0471055	1.8	0.4
Shift	2.82193	chr18	+	8824501	8825500	1726	3_Core_Region	NM_015210	8707368	8822775	KIAA0802	23255	0.0389959	10	0.3
Shift	2.95943	chr18	+	8828501	8829500	5726	3_Proximal_Region	NM_015210	8707368	8822775	KIAA0802	23255	0.0218629	9	0.266667
Shift	2.82193	chr18	+	19709001	19710000	2020	WithinGene_Proximal_Region	NM_001127718	19706981	19789027	LAMA3	3910	0.0218629	9	0.266667
Shift	3.32193	chr18	+	19730501	19732500	23520	WithinGene_Distal_Region	NM_001127718	19706981	19789027	LAMA3	3910	0.000292333	6.66667	0.566667
Shift	2.82193	chr18	-	35253501	35254500	331457	WithinGene_Distal_Region	NR_024391	35040885	35585957	LOC647946	647946	0.0211794	10	0.3
Shift	2.82193	chr18	-	35271001	35272000	313957	WithinGene_Distal_Region	NR_024391	35040885	35585957	LOC647946	647946	0.0225313	10	0.3
Shift	2.82193	chr18	-	35444001	35445000	140957	WithinGene_Distal_Region	NR_024391	35040885	35585957	LOC647946	647946	0.0192535	4.5	0.233333
Only	2.82193	chr18	+	9037501	9038500	-54127	5_Distal_Region	NM_021074	9092627	9124342	NDUFV2	4729	0.028911	2.66667	0.166667
Only	2.82193	chr18	+	9055501	9056500	-36127	5_Distal_Region	NM_021074	9092627	9124342	NDUFV2	4729	0.0280466	3	0.2
Only	3.29498	chr18	+	53831501	53833000	-29616	5_Distal_Region	NM_015277	53862616	54219752	NEDD4L	23327	0.0254178	4.25	0.433333
Only	3.11441	chr18	+	53909001	53910500	43546	WithinGene_Distal_Region	NM_001144964	53865455	54219752	NEDD4L	23327	0.0193829	2.8	0.3
Only	2.82193	chr18	+	54088501	54089500	48755	WithinGene_Distal_Region	NM_001144966	54039746	54219752	NEDD4L	23327	0.0428049	7	0.2
Shift	3.39232	chr18	-	57813501	57815500	46937	3_Distal_Region	NM_176787	57862437	58005269	PIGN	23556	0.0104602	5.25	0.566667
Shift	2.82193	chr18	-	57962501	57963500	41769	WithinGene_Distal_Region	NM_176787	57862437	58005269	PIGN	23556	0.0211794	10	0.3
Shift	2.82193	chr18	+	18705001	18706000	-61292	5_Distal_Region	NM_002894	18767292	18860447	RBBP8	5932	0.012002	9	0.266667
Only	3.53948	chr18	+	42201501	42204000	33317	WithinGene_Distal_Region	NM_152470	42168184	42294781	RNF165	494470	0.0449195	1.53333	0.266667
Shift	2.82193	chr18	+	66198501	66199500	50087	3_Distal_Region	NM_004232	66107116	66148414	SOCS6	9306	0.0229213	3.33333	0.233333
Only	3.66172	chr18	-	12600001	12603000	43731	WithinGene_Distal_Region	NM_001128627	12436510	12646731	SPIRE1	56907	0.0227493	1.72222	0.433333
Shift	2.82193	chr18	+	53053501	53054500	-116218	5_Distal_Region	NM_015879	53170718	53187159	ST8SIA3	51046	0.0441733	3.33333	0.233333
Shift	2.82193	chr18	-	50971501	50972500	68059	3_Distal_Region	NM_003199	51040559	51406858	TCF4	6934	0.00800766	4.5	0.233333
Shift	2.82193	chr18	-	51079501	51080500	326358	WithinGene_Distal_Region	NM_003199	51040559	51406858	TCF4	6934	0.0415747	9	0.266667
Only	3.11441	chr18	+	19813001	19814500	-12234	5_Distal_Region	NM_153211	19826734	19969571	TTC39C	125488	0.0152491	3.5	0.333333
Only	2.82193	chr18	-	52380501	52381500	39550	3_Distal_Region	NR_024546	52421050	52456918	TXNL1	9352	0.012002	8	0.233333
Only	2.82193	chr18	+	70549001	70550000	77095	WithinGene_Distal_Region	NM_017757	70471906	70906616	ZNF407	55628	0.0415747	9	0.266667
Only	3.11441	chr18	+	70796501	70798000	324595	WithinGene_Distal_Region	NM_017757	70471906	70906616	ZNF407	55628	0.0283336	2	0.233333
Only	3.11441	chr18	+	70892501	70894000	420595	WithinGene_Distal_Region	NM_017757	70471906	70906616	ZNF407	55628	0.0485846	3.25	0.3
Only	3.45943	chr18	+	70895501	70897500	423595	WithinGene_Distal_Region	NM_017757	70471906	70906616	ZNF407	55628	0.0314703	3.5	0.5
Only	2.82193	chr18	-	72309501	72310500	-5458	5_Proximal_Region	NM_014643	72200606	72304043	ZNF516	9658	0.0409547	3	0.2
Only	2.82193	chr18	-	14050001	14051000	43723	3_Distal_Region	NM_145287	14094723	14122429	ZNF519	162655	0.0465541	2.5	0.2
Only	3.11441	chr18	+	54818501	54820000	13812	3_Distal_Region	NM_018181	54681040	54804689	ZNF532	55205	0.0146309	3.75	0.366667
Only	3.11441	chr19	-	52059501	52061000	-13458	5_Distal_Region	NM_021575	52033262	52046043	AP2S1	1175	0.00464311	7	0.4
Only	2.82193	chr19	+	43552501	43553500	34219	WithinGene_Distal_Region	NM_021185	43518282	43553429	CATSPERG	57828	0.0440961	1.8	0.133333
Only	3.11441	chr19	-	40386501	40388000	19543	3_Distal_Region	NM_152481	40407543	40411468	FAM187B	148109	0.0236251	2.8	0.3
Only	2.82193	chr19	+	60077001	60078000	-359	Overlap_TSS	NM_002000	60077360	60093651	FCAR	2204	0.0441733	3.33333	0.233333
Only	3.20752	chr19	+	56995001	56996500	4779	WithinGene_Proximal_Region	NM_002030	56990222	57021146	FPR3	2359	0.0179108	3.2	0.366667
Only	2.82193	chr19	+	50294501	50295500	7879	3_Proximal_Region	NM_024707	50274369	50286622	GEMIN7	79760	0.0340526	4.5	0.233333
Only	3.20752	chr19	+	52098001	52099500	-14272	5_Distal_Region	NM_004491	52113772	52200173	GRLF1	2909	0.0248654	2.5	0.3
Only	3.48289	chr19	+	52120001	52122500	6229	WithinGene_Proximal_Region	NM_004491	52113772	52200173	GRLF1	2909	0.00641723	3.57143	0.6
Only	2.82193	chr19	+	51338501	51339500	-3378	5_Proximal_Region	NM_001002915	51342878	51356399	IGFL2	147920	0.0357552	5	0.266667
Only	2.82193	chr19	+	51378001	51379000	21602	3_Distal_Region	NM_001135113	51343339	51356399	IGFL2	147920	0.04688	4.5	0.233333
Only	3.68379	chr19	-	51261501	51265000	-25387	5_Distal_Region	NM_001002923	51234845	51236114	IGFL4	444882	0.0220201	1.88889	0.533333
Only	2.82193	chr19	+	39446001	39447000	8706	WithinGene_Proximal_Region	NM_014686	39437295	39538311	KIAA0355	9710	0.042813	8	0.233333
Only	2.82193	chr19	+	39491501	39492500	54206	WithinGene_Distal_Region	NM_014686	39437295	39538311	KIAA0355	9710	0.0323768	5	0.266667
Only	2.82193	chr19	+	11068001	11069000	6945	WithinGene_Proximal_Region	NM_000527	11061056	11105505	LDLR	3949	0.0441733	3.33333	0.233333
Only	3.20752	chr19	+	45805001	45806500	5885	WithinGene_Proximal_Region	NM_001042545	45799116	45827565	LTBP4	8425	0.0232351	4	0.4
Only	2.82193	chr19	-	52613001	52614000	597	WithinGene_Core_Region	NM_020160	52598194	52614597	MEIS3	56917	0.0340576	5	0.266667
Only	3.08496	chr19	-	54053001	54054000	9696	WithinGene_Proximal_Region	NM_020904	54032165	54063696	PLEKHA4	57664	0.0431089	2.25	0.166667
Only	3.08496	chr19	-	45596501	45597500	13611	WithinGene_Distal_Region	NM_181882	45591510	45611111	PRX	57716	0.0137899	5.5	0.3
Only	2.82193	chr19	-	48020501	48021500	11489	3_Distal_Region	NR_026824	48032989	48051710	PSG10	653492	0.011671	9	0.266667
Only	3.08496	chr19	-	48049501	48050500	1210	WithinGene_Core_Region	NR_026824	48032989	48051710	PSG10	653492	0.00577036	12	0.366667
Only	2.95943	chr19	+	41176501	41177500	-440	5_Core_Region	NM_001042631	41177940	41179054	SDHAF1	644096	0.0340526	5.5	0.3
Only	3.20752	chr19	+	48612001	48613500	1127	WithinGene_Core_Region	NM_001130011	48610874	48614607	TEX101	83639	0.0195873	3	0.333333
Only	2.82193	chr19	+	41269001	41270000	31379	WithinGene_Distal_Region	NM_173636	41237622	41287852	WDR62	284403	0.0399351	3.33333	0.233333
Only	3.32193	chr2	-	69721001	69723000	1481	WithinGene_Core_Region	NM_014911	69538630	69724481	AAK1	22848	0.0273549	2.22222	0.366667
Only	3.11441	chr2	-	215660501	215662000	49396	WithinGene_Distal_Region	NM_173076	215504510	215711396	ABCA12	26154	0.0196081	3	0.333333
Only	2.95943	chr2	+	135261501	135262500	-50155	5_Distal_Region	NM_138326	135312655	135376072	ACMSD	130013	0.0183155	5	0.266667
Shift	3.20752	chr2	+	235965001	235966500	-100974	5_Distal_Region	NM_014914	236067474	236698859	AGAP1	116987	0.02373	2.28571	0.3
Shift	3.61441	chr2	+	235968001	235971000	-96474	5_Distal_Region	NM_014914	236067474	236698859	AGAP1	116987	0.0277403	1.70588	0.4
Shift	2.95943	chr2	-	29439001	29440000	557936	WithinGene_Distal_Region	NM_004304	29269143	29997936	ALK	238	0.0142149	5	0.266667
Shift	3.20752	chr2	-	29448001	29449500	548436	WithinGene_Distal_Region	NM_004304	29269143	29997936	ALK	238	0.00596404	5	0.4
Shift	2.82193	chr2	-	197779501	197780500	-8494	5_Proximal_Region	NM_153697	197567494	197771007	ANKRD44	91526	0.0441733	3.33333	0.233333
Only	3.20752	chr2	+	69848501	69850000	25871	WithinGene_Distal_Region	NM_001153	69822630	69907100	ANXA4	307	0.00814743	8	0.466667
Shift	2.82193	chr2	-	20988501	20989500	88305	3_Distal_Region	NM_000384	21077805	21120450	APOB	338	0.04688	4.5	0.233333
Shift	2.82193	chr2	+	143583501	143584500	-18868	5_Distal_Region	NM_018460	143603368	144242391	ARHGAP15	55843	0.0225361	9	0.266667
Shift	2.82193	chr2	+	144166501	144167500	563133	WithinGene_Distal_Region	NM_018460	143603368	144242391	ARHGAP15	55843	0.021877	10	0.3
Shift	3.48289	chr2	-	235076501	235079000	-6069	5_Proximal_Region	NM_005737	235066424	235070432	ARL4C	10123	0.0137954	2.77778	0.533333
Shift	2.82193	chr2	-	53833501	53834500	33083	WithinGene_Distal_Region	NM_145863	53750621	53867583	ASB3	51130	0.0323768	5	0.266667
Shift	3.11441	chr2	+	62282001	62283500	5236	WithinGene_Proximal_Region	NM_006577	62276765	62305370	B3GNT2	10678	0.032899	2.14286	0.266667
Shift	2.95943	chr2	+	111625501	111626500	30540	WithinGene_Distal_Region	NM_138621	111594961	111642493	BCL2L11	10018	0.0225361	9	0.266667
Only	2.95943	chr2	+	28239001	28240000	271941	WithinGene_Distal_Region	NM_199192	27967060	28415271	BRE	9577	0.0225361	9	0.266667
Only	2.82193	chr2	-	197380501	197381500	1745	WithinGene_Core_Region	NM_213608	197378253	197383245	C2orf66	401027	0.0428049	7	0.2
Only	3.32193	chr2	-	63530001	63532000	137355	WithinGene_Distal_Region	NM_015910	63202038	63669355	C2orf86	51057	0.0479717	1.53846	0.233333
Only	2.95943	chr2	+	197192001	197193000	-19600	5_Distal_Region	NM_001080539	197212600	197305775	CCDC150	284992	0.0137899	5.5	0.3
Only	2.95943	chr2	+	56587001	56588000	120188	3_Distal_Region	NM_001080433	56264761	56466813	CCDC85A	114800	0.0269875	2.75	0.233333
Only	3.32193	chr2	-	55503501	55505500	-2940	5_Proximal_Region	NM_018084	55368483	55500561	CCDC88A	55704	0.0309321	1.9	0.3
Only	3.82193	chr2	+	204264501	204268500	-10942	5_Distal_Region	NM_006139	204279442	204310802	CD28	940	0.0391814	2	0.633333
Only	3.9386	chr2	+	174001501	174006000	59537	3_Distal_Region	NM_145810	173927806	173941964	CDCA7	83879	0.0113519	2.04545	0.766667
Only	3.72561	chr2	+	202406501	202410000	27059	WithinGene_Distal_Region	NM_139158	202379442	202466508	CDK15	65061	0.0442822	1.61905	0.433333
Shift	3.59392	chr2	-	39263501	39266000	44177	WithinGene_Distal_Region	NM_001009565	39259191	39310177	CDKL4	344387	0.0304934	1.35	0.233333
Only	3.11441	chr2	-	182213001	182214500	15579	WithinGene_Distal_Region	NR_027690	182109647	182230079	CERKL	375298	0.04265	2.14286	0.266667
Only	2.82193	chr2	-	68419001	68420000	-18314	5_Distal_Region	NM_015463	68373645	68400687	CNRIP1	25927	0.0450562	2.33333	0.133333
Shift	3.59392	chr2	-	237852501	237855000	42393	3_Distal_Region	NM_057167	237897393	237987589	COL6A3	1293	0.0418281	1.8	0.4
Only	3.20752	chr2	+	62231501	62233000	14792	3_Distal_Region	NM_152516	61986306	62216709	COMMD1	150684	0.0123524	4.66667	0.366667
Shift	2.82193	chr2	+	237651501	237652500	-6322	5_Proximal_Region	NM_198189	237658822	237672228	COPS8	10920	0.0225313	8	0.233333
Shift	2.82193	chr2	+	237750001	237751000	77773	3_Distal_Region	NM_198189	237658822	237672228	COPS8	10920	0.0357552	4	0.2
Shift	3.11441	chr2	+	208044501	208046000	-56860	5_Distal_Region	NM_134442	208102860	208178527	CREB1	1385	0.0446506	3	0.333333
Only	2.82193	chr2	-	101366001	101367000	3397	WithinGene_Proximal_Region	NM_153836	101331247	101370397	CREG2	200407	0.0263664	4.5	0.233333
Shift	3.32193	chr2	+	36417001	36419000	-17900	5_Distal_Region	NM_016441	36436900	36631782	CRIM1	51232	0.0440332	2.125	0.3
Shift	2.82193	chr2	+	36489001	36490000	52101	WithinGene_Distal_Region	NM_016441	36436900	36631782	CRIM1	51232	0.012002	9	0.266667
Shift	3.20752	chr2	+	36531501	36533000	94601	WithinGene_Distal_Region	NM_016441	36436900	36631782	CRIM1	51232	0.0076793	8	0.466667
Only	2.82193	chr2	-	180588001	180589000	-7976	5_Proximal_Region	NM_020943	180517848	180580025	CWC22	57703	0.0225313	8	0.233333
Only	2.82193	chr2	-	136484001	136485000	-24309	5_Distal_Region	NM_001349	136380723	136459692	DARS	1615	0.0399351	3.33333	0.233333
Only	3.32193	chr2	+	169644501	169646500	-1361	Overlap_TSS	NM_001142271	169645862	169660923	DHRS9	10170	0.0293742	1.81818	0.3
Only	3.20044	chr2	-	172820001	172821000	-144277	5_Distal_Region	NM_004405	172672411	172675724	DLX2	9856	0.0225361	11	0.333333
Only	3.79323	chr2	-	172823501	172826000	-147777	5_Distal_Region	NM_004405	172672411	172675724	DLX2	9856	0.00524381	3.1	0.7
Shift	3.48289	chr2	-	225491001	225493500	122074	WithinGene_Distal_Region	NM_014689	225338050	225615574	DOCK10	55619	0.0295219	1.78571	0.366667
Shift	2.82193	chr2	-	225564501	225565500	50074	WithinGene_Distal_Region	NM_014689	225338050	225615574	DOCK10	55619	0.0263823	4.5	0.233333
Shift	2.82193	chr2	-	225588001	225589000	26574	WithinGene_Distal_Region	NM_014689	225338050	225615574	DOCK10	55619	0.0247553	2.25	0.166667
Only	3.11441	chr2	-	162635001	162636500	2798	WithinGene_Proximal_Region	NM_001935	162557000	162639298	DPP4	1803	0.0365124	2.33333	0.266667
Shift	2.82193	chr2	-	25528001	25529000	221007	WithinGene_Distal_Region	NM_183361	25453615	25750007	DTNB	1838	0.0340526	4.5	0.233333
Shift	3.29498	chr2	+	54986501	54988000	180849	WithinGene_Distal_Region	NM_001039753	54805652	55052658	EML6	400954	0.0269513	3.4	0.4
Only	3.95375	chr2	+	46467501	46472500	155	3_Core_Region	NM_001430	46378044	46467346	EPAS1	2034	0.0307566	1.88	0.733333
Shift	2.82193	chr2	+	67603001	67604000	111964	3_Distal_Region	NM_019002	67477945	67491037	ETAA1	54465	0.0340576	5	0.266667
Shift	3.80578	chr2	-	72291001	72294500	612185	WithinGene_Distal_Region	NM_015189	72259951	72906685	EXOC6B	23233	0.00651718	1.7619	0.533333
Only	3.72561	chr2	-	18501	22000	6815	3_Proximal_Region	NM_001077710	28815	36588	FAM110C	642273	0.0364235	1.66667	0.466667
Only	2.95943	chr2	-	58461001	58462000	-138982	5_Distal_Region	NM_018062	58239881	58322019	FANCL	55120	0.0113348	11	0.333333
Only	2.82193	chr2	-	162726501	162727500	7945	3_Proximal_Region	NM_004460	162735445	162808291	FAP	11146	0.0340576	5	0.266667
Shift	2.95943	chr2	-	164316501	164317500	-15742	5_Distal_Region	NM_018086	164172363	164300759	FIGN	55137	0.0116737	10	0.3
Only	2.82193	chr2	-	183411001	183412000	27743	WithinGene_Distal_Region	NM_001463	183406981	183439743	FRZB	2487	0.011671	9	0.266667
Only	3.32193	chr2	-	183414501	183416500	23243	WithinGene_Distal_Region	NM_001463	183406981	183439743	FRZB	2487	0.00124828	6.66667	0.566667
Only	2.95943	chr2	-	49271001	49272000	-35867	5_Distal_Region	NM_181446	49043155	49235134	FSHR	2492	0.0146287	5	0.266667
Shift	2.82193	chr2	+	121530501	121531500	63802	3_Distal_Region	NM_005270	121271336	121466699	GLI2	2736	0.0323768	5	0.266667
Only	2.95943	chr2	+	191409001	191410000	-43791	5_Distal_Region	NM_014905	191453791	191538021	GLS	27165	0.0323768	5	0.266667
Shift	2.82193	chr2	-	196971001	196972000	193580	WithinGene_Distal_Region	NM_020760	196772221	197165580	HECW2	57520	0.0429898	2.66667	0.166667
Only	3.61441	chr2	+	177741501	177744500	-41167	5_Distal_Region	NM_194247	177785667	177796931	HNRNPA3	220988	0.0146972	2.9	0.633333
Shift	2.82193	chr2	-	113290001	113291000	12807	3_Distal_Region	NM_000576	113303807	113310827	IL1B	3553	0.0428049	7	0.2
Shift	2.82193	chr2	+	113352501	113353500	-33518	5_Distal_Region	NM_173204	113387018	113392929	IL1F7	27178	0.0211794	10	0.3
Only	2.95943	chr2	+	98477001	98478000	49249	WithinGene_Distal_Region	NM_004027	98427752	98573927	INPP4A	3631	0.0415747	9	0.266667
Shift	2.95943	chr2	-	227283001	227284000	20276	3_Distal_Region	NM_005544	227304276	227371750	IRS1	3667	0.0482366	4	0.2
Shift	2.95943	chr2	+	172973501	172974500	-26059	5_Distal_Region	NM_001079818	173000559	173079427	ITGA6	3655	0.0409547	3	0.2
Shift	2.82193	chr2	+	173032001	173033000	31442	WithinGene_Distal_Region	NM_001079818	173000559	173079427	ITGA6	3655	0.0263162	3.33333	0.233333
Only	3.11441	chr2	-	160689501	160691000	73836	WithinGene_Distal_Region	NM_000888	160666478	160764836	ITGB6	3694	0.0213792	4.66667	0.366667
Only	2.82193	chr2	-	160761501	160762500	2336	WithinGene_Proximal_Region	NM_000888	160666478	160764836	ITGB6	3694	0.011671	9	0.266667
Shift	2.82193	chr2	+	17973001	17974000	49576	WithinGene_Distal_Region	NM_002252	17923425	17977706	KCNS3	3790	0.024097	3	0.2
Shift	3.48289	chr2	+	18014501	18017000	36795	3_Distal_Region	NM_002252	17923425	17977706	KCNS3	3790	0.0382983	1.69231	0.3
Only	3.11441	chr2	+	226313501	226315000	86523	3_Distal_Region	NM_020864	225973845	226226978	KIAA1486	57624	0.0149943	3.5	0.333333
Only	2.82193	chr2	+	143546001	143547000	29646	3_Distal_Region	NM_003937	143351664	143516355	KYNU	8942	0.0471179	3.33333	0.233333
Only	3.37744	chr2	+	169244501	169246000	223421	WithinGene_Distal_Region	NM_203463	169021080	169339398	LASS6	253782	0.0146309	3.75	0.366667
Shift	2.82193	chr2	+	30557501	30558500	33861	WithinGene_Distal_Region	NM_001002257	30523640	30720595	LCLAT1	253558	0.0389526	3.33333	0.233333
Shift	3.32193	chr2	+	30707501	30709500	183861	WithinGene_Distal_Region	NM_001002257	30523640	30720595	LCLAT1	253558	0.0108046	2.5	0.4
Only	2.95943	chr2	+	104559501	104560500	63855	3_Distal_Region	NR_015399	104417236	104495646	LOC150568	150568	0.0399351	3.33333	0.233333
Shift	3.5655	chr2	-	7996001	7999000	35396	WithinGene_Distal_Region	NR_015405	7980008	8034396	LOC339788	339788	0.0310462	2.41667	0.566667
Only	2.82193	chr2	+	242620501	242621500	-58016	5_Distal_Region	NR_024437	242679516	242751142	LOC728323	728323	0.011671	9	0.266667
Shift	2.95943	chr2	+	11793001	11794000	-10190	5_Distal_Region	NM_145693	11804190	11884984	LPIN1	23175	0.0419172	3.33333	0.233333
Shift	3.59392	chr2	+	11822001	11824500	17811	WithinGene_Distal_Region	NM_145693	11804190	11884984	LPIN1	23175	0.0287851	1.73333	0.366667
Only	2.95943	chr2	+	172652501	172653500	79452	WithinGene_Distal_Region	NM_199227	172573049	172653833	MAP1D	254042	0.0441733	3.33333	0.233333
Shift	2.82193	chr2	-	177202501	177203500	-28475	5_Distal_Region	NR_031648	177173953	177174026	MIR1246	100302142	0.0357552	4	0.2
Only	3.11441	chr2	+	70024001	70025500	421	3_Core_Region	NM_002357	69995706	70023580	MXD1	4084	0.0425445	3.5	0.333333
Only	2.82193	chr2	+	170721001	170722000	-20900	5_Distal_Region	NM_138995	170742900	171219919	MYO3B	140469	0.0409547	3	0.2
Only	2.95943	chr2	+	171152001	171153000	409101	WithinGene_Distal_Region	NM_138995	170742900	171219919	MYO3B	140469	0.0369852	3.66667	0.266667
Only	3.29498	chr2	+	191299501	191301000	33764	3_Distal_Region	NM_005966	191222092	191265737	NAB1	4664	0.0376387	3.75	0.366667
Shift	3.20752	chr2	+	105694501	105696000	-31785	5_Distal_Region	NM_003581	105727785	105877160	NCK2	8440	0.0303755	3	0.333333
Shift	3.52356	chr2	+	105782501	105784500	54716	WithinGene_Distal_Region	NM_003581	105727785	105877160	NCK2	8440	0.0336812	2.33333	0.4
Shift	2.82193	chr2	+	105803001	105804000	75216	WithinGene_Distal_Region	NM_003581	105727785	105877160	NCK2	8440	0.0402807	9	0.266667
Only	2.95943	chr2	-	219667501	219668500	65331	WithinGene_Distal_Region	NM_024782	219648289	219733831	NHEJ1	79840	0.0218629	9	0.266667
Only	2.82193	chr2	-	10641501	10642500	105063	WithinGene_Distal_Region	NM_024894	10628344	10747563	NOL10	79954	0.0403273	10	0.3
Only	2.82193	chr2	+	100831001	100832000	27957	WithinGene_Distal_Region	NM_002518	100803044	100979719	NPAS2	4862	0.0340526	4.5	0.233333
Only	2.95943	chr2	-	156882501	156883500	5689	3_Proximal_Region	NM_006186	156889189	156897533	NR4A2	4929	0.0323768	5	0.266667
Only	2.95943	chr2	+	206263501	206264500	8033	WithinGene_Proximal_Region	NM_201279	206255468	206371102	NRP2	8828	0.0399351	3.33333	0.233333
Only	4.22561	chr2	+	206320001	206327000	64533	WithinGene_Distal_Region	NM_201279	206255468	206371102	NRP2	8828	0.0314385	1.55556	0.833333
Shift	2.82193	chr2	-	18748501	18749500	-114182	5_Distal_Region	NM_033253	18607617	18634319	NT5C1B	93034	0.011671	9	0.266667
Shift	2.82193	chr2	-	19283501	19284500	130226	3_Distal_Region	NM_145260	19414726	19421853	OSR1	130497	0.0465187	2.5	0.2
Only	2.82193	chr2	+	147182501	147183500	117474	3_Distal_Region	NR_026904	147061094	147065027	PABPC1P2	728773	0.0340576	5	0.266667
Shift	3.11441	chr2	+	205107501	205109000	-9760	5_Proximal_Region	NM_205863	205118760	206188782	PARD3B	117583	0.0367135	2.5	0.3
Shift	3.29498	chr2	+	205152501	205154000	33741	WithinGene_Distal_Region	NM_205863	205118760	206188782	PARD3B	117583	0.00769341	8.5	0.5
Shift	2.82193	chr2	+	205244001	205245000	125241	WithinGene_Distal_Region	NM_205863	205118760	206188782	PARD3B	117583	0.0399351	3.33333	0.233333
Shift	2.82193	chr2	+	205328501	205329500	209741	WithinGene_Distal_Region	NM_205863	205118760	206188782	PARD3B	117583	0.0441733	3.33333	0.233333
Shift	2.95943	chr2	+	205510001	205511000	391241	WithinGene_Distal_Region	NM_205863	205118760	206188782	PARD3B	117583	0.0218629	9	0.266667
Shift	2.82193	chr2	+	205663501	205664500	544741	WithinGene_Distal_Region	NM_205863	205118760	206188782	PARD3B	117583	0.0488848	2.25	0.166667
Shift	3.08496	chr2	+	205920501	205921500	801741	WithinGene_Distal_Region	NM_205863	205118760	206188782	PARD3B	117583	0.0441782	3.66667	0.266667
Shift	2.82193	chr2	+	206004501	206005500	885741	WithinGene_Distal_Region	NM_205863	205118760	206188782	PARD3B	117583	0.0263664	4.5	0.233333
Shift	2.82193	chr2	-	64189001	64190000	35109	WithinGene_Distal_Region	NM_020651	64173289	64225109	PELI1	57162	0.011671	9	0.266667
Shift	2.82193	chr2	+	159123001	159124000	101280	WithinGene_Distal_Region	NM_003628	159021721	159246186	PKP4	8502	0.0415747	9	0.266667
Shift	3.11441	chr2	+	28699001	28700500	126560	WithinGene_Distal_Region	NM_153021	28572441	28720155	PLB1	151056	0.0392553	2.5	0.3
Only	3.08496	chr2	-	208486001	208487000	111529	WithinGene_Distal_Region	NM_001080475	208394257	208598529	PLEKHM3	389072	0.0370269	4	0.3
Only	2.82193	chr2	+	190414501	190415500	57446	WithinGene_Distal_Region	NM_001128144	190357055	190450600	PMS1	5378	0.011671	9	0.266667
Shift	2.82193	chr2	+	104913001	104914000	73098	3_Distal_Region	NM_006236	104838400	104839903	POU3F3	5455	0.0323768	5	0.266667
Shift	4.02975	chr2	+	45737501	45742000	4955	WithinGene_Proximal_Region	NM_005400	45732546	46268633	PRKCE	5581	0.00483829	2.66667	1
Shift	3.11441	chr2	+	45768001	45769500	35455	WithinGene_Distal_Region	NM_005400	45732546	46268633	PRKCE	5581	0.00692752	1.66667	0.2
Shift	3.11441	chr2	+	45783001	45784500	50455	WithinGene_Distal_Region	NM_005400	45732546	46268633	PRKCE	5581	0.0452646	2.16667	0.233333
Shift	3.48289	chr2	+	45987501	45990000	254955	WithinGene_Distal_Region	NM_005400	45732546	46268633	PRKCE	5581	0.0285997	1.66667	0.333333
Shift	2.82193	chr2	+	46009501	46010500	276955	WithinGene_Distal_Region	NM_005400	45732546	46268633	PRKCE	5581	0.0151456	3.33333	0.233333
Shift	2.82193	chr2	+	37441501	37442500	16245	WithinGene_Distal_Region	NM_012413	37425256	37453969	QPCT	25797	0.0340526	4.5	0.233333
Shift	3.40689	chr2	+	37588501	37589500	134532	3_Distal_Region	NM_012413	37425256	37453969	QPCT	25797	0.0400548	3.5	0.333333
Only	3.20752	chr2	+	238446001	238447500	13076	WithinGene_Distal_Region	NM_005855	238432925	238485494	RAMP1	10267	0.0157308	2.33333	0.266667
Shift	3.32193	chr2	-	160808001	160810000	26908	3_Distal_Region	NM_016836	160836908	161058564	RBMS1	5937	0.0354392	2.25	0.333333
Shift	3.89232	chr2	-	160819001	160823000	13908	3_Distal_Region	NM_016836	160836908	161058564	RBMS1	5937	0.0179563	1.90476	0.633333
Shift	3.32193	chr2	-	161193001	161195000	-134437	5_Distal_Region	NM_016836	160836908	161058564	RBMS1	5937	0.0317199	2.11111	0.333333
Shift	3.08496	chr2	-	18568001	18569000	30469	3_Distal_Region	NM_020905	18599469	18605440	RDH14	57665	0.0379902	3.66667	0.266667
Only	3.11441	chr2	-	199938001	199939500	94000	WithinGene_Distal_Region	NM_015265	199842468	200033500	SATB2	23314	0.0359705	4.33333	0.333333
Shift	3.20044	chr2	-	224143501	224144500	25401	3_Distal_Region	NM_003469	224169901	224175365	SCG2	7857	0.0360838	4	0.3
Shift	3.11441	chr2	-	224148501	224150000	19901	3_Distal_Region	NM_003469	224169901	224175365	SCG2	7857	0.011838	4.66667	0.366667
Only	2.82193	chr2	-	166717001	166718000	41949	3_Distal_Region	NM_002977	166759949	166940743	SCN9A	6335	0.021877	10	0.3
Shift	3.5655	chr2	-	20207001	20210000	54038	3_Distal_Region	NM_002997	20264038	20288408	SDC1	6382	0.0489818	1.45	0.3
Shift	3.11441	chr2	-	192431001	192432500	-10750	5_Distal_Region	NM_004657	192407276	192420251	SDPR	8436	0.0386272	4.33333	0.333333
Shift/Basal	3.80578	chr2	+	74822001	74825500	59308	3_Distal_Region	NM_004263	74734900	74762693	SEMA4F	10505	0.0350209	1.5	0.4
Shift	2.82193	chr2	-	224581501	224582500	21939	WithinGene_Distal_Region	NM_001136529	224548008	224604439	SERPINE2	5270	0.00609834	9	0.266667
Shift	2.82193	chr2	-	64738501	64739500	-3951	5_Proximal_Region	NM_014755	64712259	64734550	SERTAD2	9792	0.011671	9	0.266667
Shift	2.82193	chr2	-	179699501	179700500	137095	WithinGene_Distal_Region	NM_178123	179674663	179837595	SESTD1	91404	0.0150962	4	0.2
Shift	2.82193	chr2	-	179738001	179739000	98595	WithinGene_Distal_Region	NM_178123	179674663	179837595	SESTD1	91404	0.0218629	9	0.266667
Only	2.82193	chr2	-	197873001	197874000	90942	3_Distal_Region	NM_012433	197964942	198008016	SF3B1	23451	0.0263823	5	0.266667
Shift	2.82193	chr2	+	235339001	235340000	-185366	5_Distal_Region	NM_014521	235525366	235629097	SH3BP4	23677	0.0409547	3	0.2
Shift	3.59392	chr2	+	235414501	235417000	-108366	5_Distal_Region	NM_014521	235525366	235629097	SH3BP4	23677	0.0160918	2.25	0.5
Only	4.11441	chr2	+	45041501	45047500	14782	3_Distal_Region	NM_005413	45022540	45026719	SIX3	6496	0.0306401	1.55263	0.7
Shift	2.82193	chr2	+	162533501	162534500	344411	WithinGene_Distal_Region	NM_022058	162189090	162550032	SLC4A10	57282	0.0225361	10	0.3
Shift	2.82193	chr2	-	40339501	40340500	170448	WithinGene_Distal_Region	NM_021097	40192789	40510948	SLC8A1	6546	0.0340526	4.5	0.233333
Shift	3.37744	chr2	-	40513001	40514500	78579	WithinGene_Distal_Region	NM_001112802	40192789	40593079	SLC8A1	6546	0.0281083	3.4	0.4
Only	2.82193	chr2	-	174429501	174430500	51003	3_Distal_Region	NM_001017371	174481503	174537193	SP3	6670	0.011671	9	0.266667
Only	2.82193	chr2	+	214909501	214910500	1052141	WithinGene_Distal_Region	NM_024532	213857360	214983470	SPAG16	79582	0.0409547	3	0.2
Shift	3.37744	chr2	+	201029001	201030500	149401	WithinGene_Distal_Region	NM_001100423	200879600	201055231	SPATS2L	26010	0.0264936	2.42857	0.333333
Only	3.20752	chr2	+	138893501	138895000	-80819	5_Distal_Region	NM_001001664	138975819	139047273	SPOPL	339745	0.0143847	2.66667	0.333333
Shift	3.11441	chr2	-	65475501	65477000	36160	WithinGene_Distal_Region	NM_181784	65391488	65513160	SPRED2	200734	0.00230392	7.5	0.433333
Shift	3.53948	chr2	-	65676501	65679000	-163341	5_Distal_Region	NM_181784	65391488	65513160	SPRED2	200734	0.0464137	1.625	0.333333
Only	2.82193	chr2	+	54682001	54683000	42967	WithinGene_Distal_Region	NM_178313	54639034	54742949	SPTBN1	6711	0.0150962	4	0.2
Only	2.82193	chr2	+	54750501	54751500	213544	WithinGene_Distal_Region	NM_003128	54536957	54752087	SPTBN1	6711	0.0225361	9	0.266667
Shift	3.11441	chr2	-	45348501	45350000	119323	3_Distal_Region	NM_018079	45469323	45691937	SRBD1	55133	0.0386408	5	0.4
Only	3.45943	chr2	+	119708001	119710000	10148	WithinGene_Distal_Region	NM_182915	119697853	119739697	STEAP3	55240	0.0370611	2.5	0.4
Only	2.82193	chr2	+	159645001	159646000	111610	WithinGene_Distal_Region	NM_033394	159533391	159797414	TANC1	85461	0.0263823	5	0.266667
Only	3.20752	chr2	+	161593501	161595000	-106711	5_Distal_Region	NM_133484	161701711	161769736	TANK	10010	0.00862694	7.5	0.433333
Only	3.20752	chr2	+	161642501	161644000	-57711	5_Distal_Region	NM_133484	161701711	161769736	TANK	10010	0.0447604	3.75	0.366667
Shift	3.45943	chr2	-	70467001	70469000	58924	3_Distal_Region	NM_003236	70527924	70634613	TGFA	7039	0.0360542	2.75	0.466667
Shift	3.37744	chr2	-	70603001	70604500	30113	WithinGene_Distal_Region	NM_003236	70527924	70634613	TGFA	7039	0.0232351	4.25	0.433333
Shift	3.61441	chr2	-	70646001	70649000	-11388	5_Distal_Region	NM_003236	70527924	70634613	TGFA	7039	0.0151449	2	0.5
Only	3.39232	chr2	-	43386501	43388500	288117	WithinGene_Distal_Region	NM_001083953	43311478	43676617	THADA	63892	0.0357352	2.22222	0.366667
Only	3.32193	chr2	-	43478501	43480500	196117	WithinGene_Distal_Region	NM_001083953	43311478	43676617	THADA	63892	0.0117125	2.85714	0.433333
Shift	2.82193	chr2	-	62546501	62547500	33359	3_Distal_Region	NM_198276	62580859	62587108	TMEM17	200728	0.0409547	3	0.2
Shift	2.82193	chr2	-	19844001	19845000	114994	3_Distal_Region	NM_001008237	19959994	19965225	TTC32	130502	0.0225313	8	0.233333
Only	3.08496	chr2	-	106110501	106111500	65727	WithinGene_Distal_Region	NM_025076	106076190	106177227	UXS1	80146	0.0113348	11	0.333333
Shift	2.82193	chr2	+	215153501	215154500	4603	3_Proximal_Region	NM_001080500	214984705	215148898	VWC2L	402117	0.0225361	9	0.266667
Shift	3.61441	chr2	-	31461501	31464500	26615	WithinGene_Distal_Region	NM_000379	31410691	31491115	XDH	7498	0.036802	2.15385	0.5
Only	3.61441	chr2	+	97723501	97726500	746	3_Core_Region	NM_207519	97717300	97722755	ZAP70	7535	0.00466577	2.14286	0.533333
Shift	3.11441	chr2	-	145104001	145105500	-109573	5_Distal_Region	NR_033258	144985421	144994428	ZEB2	9839	0.0436504	2	0.233333
Shift	3.39232	chr2	-	145143501	145145500	-149073	5_Distal_Region	NR_033258	144985421	144994428	ZEB2	9839	0.0332311	2.85714	0.433333
Only	3.37744	chr2	-	180112501	180114000	21560	WithinGene_Distal_Region	NM_001113398	180014955	180135560	ZNF385B	151126	0.000305445	18	0.566667
Only	2.82193	chr20	-	25252501	25253500	65977	WithinGene_Distal_Region	NM_001042472	25228849	25319477	ABHD12	26090	0.0272092	3.33333	0.233333
Shift	2.82193	chr20	-	4253001	4254000	-75342	5_Distal_Region	NM_000678	4149277	4177659	ADRA1D	146	0.049686	3.5	0.166667
Shift	3.08496	chr20	-	4269501	4270500	-91842	5_Distal_Region	NM_000678	4149277	4177659	ADRA1D	146	0.0369852	3.66667	0.266667
Only	3.68379	chr20	+	9981501	9985000	17805	WithinGene_Distal_Region	NM_198798	9963696	9985407	ANKRD5	63926	0.000161019	4.125	0.833333
Shift	2.82193	chr20	-	49683501	49684500	133815	WithinGene_Distal_Region	NM_006045	49646720	49818315	ATP9A	10079	0.042813	8	0.233333
Shift	2.82193	chr20	-	47745001	47746000	17828	WithinGene_Distal_Region	NM_004776	47682889	47763828	B4GALT5	9334	0.0340526	4.5	0.233333
Shift	3.7854	chr20	+	17669001	17673000	4484	3_Proximal_Region	NM_178477	17628592	17664517	BANF2	140836	0.0413955	1.5	0.433333
Only	3.7854	chr20	+	48893001	48897000	48128	WithinGene_Distal_Region	NM_198799	48844873	48927121	BCAS4	55653	0.00542642	2.375	0.733333
Shift	2.95943	chr20	+	12017501	12018500	162258	3_Distal_Region	NM_014962	11846564	11855243	BTBD3	22903	0.012002	8	0.233333
Basal/Shift	4.7854	chr20	+	9421001	9437000	-6270	5_Proximal_Region	NM_012261	9443270	9459171	C20orf103	24141	0.0125632	1.31092	1.23333
Shift	2.82193	chr20	-	3339001	3340000	-2746	5_Proximal_Region	NM_001009984	3177947	3336255	C20orf194	25943	0.0465541	2.5	0.2
Shift	3.61441	chr20	+	5729501	5732500	50459	WithinGene_Distal_Region	NM_152504	5679042	5792559	C20orf196	149840	0.0104464	2.14286	0.533333
Only	2.95943	chr20	-	4993501	4994500	33983	3_Distal_Region	NM_014145	5028483	5041733	C20orf30	29058	0.0323768	5	0.266667
Shift	4.11988	chr20	+	56136501	56140000	-19388	5_Distal_Region	NM_178456	56159388	56169589	C20orf85	128602	0.0423185	1.46667	0.466667
Shift	4.57788	chr20	+	56145001	56157000	-2388	5_Proximal_Region	NM_178456	56159388	56169589	C20orf85	128602	0.0340871	1.37647	1.06667
Only	3.45943	chr20	+	10405001	10407000	41051	WithinGene_Distal_Region	NM_001009608	10363950	10552027	C20orf94	128710	0.00696537	2.44444	0.433333
Only	2.95943	chr20	+	10426501	10427500	62551	WithinGene_Distal_Region	NM_001009608	10363950	10552027	C20orf94	128710	0.0477438	2.2	0.2
Only	4.3996	chr20	+	10494501	10504000	130551	WithinGene_Distal_Region	NM_001009608	10363950	10552027	C20orf94	128710	0.0434186	1.41538	0.9
Only	4.67784	chr20	+	10542501	10556000	178551	WithinGene_Distal_Region	NM_001009608	10363950	10552027	C20orf94	128710	0.0392431	1.33333	1.1
Only	2.82193	chr20	+	31619001	31620000	5170	WithinGene_Proximal_Region	NM_005093	31613831	31701498	CBFA2T2	9139	0.041551	8	0.233333
Shift	3.48289	chr20	+	35823501	35826000	67654	WithinGene_Distal_Region	NM_030877	35755847	35933934	CTNNBL1	56259	0.0399457	1.71429	0.333333
Shift	2.82193	chr20	+	35942001	35943000	8067	3_Proximal_Region	NM_030877	35755847	35933934	CTNNBL1	56259	0.0113267	10	0.3
Only	3.11441	chr20	+	25153501	25155000	29163	WithinGene_Distal_Region	NM_001247	25124338	25155360	ENTPD6	955	0.0161417	3.25	0.3
Shift	3.20752	chr20	-	13628001	13629500	13468	3_Distal_Region	NM_016649	13642968	13713532	ESF1	51575	0.0492598	2.8	0.3
Shift	3.48289	chr20	+	44988501	44991000	31832	WithinGene_Distal_Region	NM_172110	44956669	45250897	EYA2	2139	0.0116167	2.5	0.5
Shift/Basal	3.45943	chr20	+	45164001	45166000	207332	WithinGene_Distal_Region	NM_172110	44956669	45250897	EYA2	2139	0.035836	1.83333	0.333333
Only	3.11441	chr20	-	2765001	2766500	2832	WithinGene_Proximal_Region	NM_022760	2763970	2769332	FAM113A	64773	0.0315778	2.4	0.233333
Only	3.11441	chr20	+	37000501	37002000	12133	WithinGene_Distal_Region	NM_030919	36988368	37015117	FAM83D	81610	0.00464311	7	0.4
Only	2.82193	chr20	+	42350501	42351500	8074	3_Proximal_Region	NM_024034	42309321	42342427	GDAP1L1	78997	0.0409547	3	0.2
Only	3.32193	chr20	-	7691501	7693500	118130	3_Distal_Region	NM_017545	7811630	7869093	HAO1	54363	0.0225358	2.375	0.366667
Only	3.7854	chr20	-	7813501	7817500	51593	WithinGene_Distal_Region	NM_017545	7811630	7869093	HAO1	54363	0.0115593	1.44444	0.4
Shift	3.20044	chr20	-	10596501	10597500	5194	WithinGene_Proximal_Region	NM_000214	10566331	10602694	JAG1	182	0.0116737	12	0.366667
Shift	3.48289	chr20	-	42232001	42234500	15132	WithinGene_Distal_Region	NM_020433	42173750	42249632	JPH2	57158	0.040811	2.66667	0.5
Shift	3.37744	chr20	-	42247001	42248500	1132	WithinGene_Core_Region	NM_175913	42238870	42249632	JPH2	57158	0.0376595	2.83333	0.366667
Shift	3.61441	chr20	+	36455501	36458500	16434	3_Distal_Region	NM_004139	36408298	36439067	LBP	3929	0.0390558	1.47368	0.3
Only	2.82193	chr20	-	5428501	5429500	3742	WithinGene_Proximal_Region	NR_015406	5427217	5433242	LOC149837	149837	0.0420962	2.5	0.2
Shift	2.95943	chr20	-	5977001	5978000	4694	WithinGene_Proximal_Region	NM_152611	5969424	5982694	LRRN4	164312	0.0263162	3.66667	0.266667
Shift	3.32193	chr20	+	14148501	14150500	224356	WithinGene_Distal_Region	NM_080676	13924145	15981841	MACROD2	140733	0.0244037	2.5	0.4
Shift	2.95943	chr20	-	38843001	38844000	-91711	5_Distal_Region	NM_005461	38747930	38751290	MAFB	9935	0.0116737	11	0.333333
Shift	3.53948	chr20	-	38867001	38869500	-115711	5_Distal_Region	NM_005461	38747930	38751290	MAFB	9935	0.0153996	3.25	0.6
Shift	2.82193	chr20	+	54247501	54248500	-8694	5_Proximal_Region	NM_019888	54257194	54258278	MC3R	4159	0.0409547	3	0.2
Shift	4.05164	chr20	-	49372001	49377500	63671	3_Distal_Region	NM_173091	49441171	49592665	NFATC2	4773	0.0389347	1.48649	0.6
Shift/Basal	3.53948	chr20	+	23215001	23217500	-61872	5_Distal_Region	NM_013248	23279372	23283408	NXT1	29107	0.0428993	1.85714	0.4
Only	3.32193	chr20	-	32681001	32683000	45750	WithinGene_Distal_Region	NM_080476	32612006	32728750	PIGU	128869	0.000706539	6.66667	0.566667
Only	3.20752	chr20	+	42623501	42625000	29652	WithinGene_Distal_Region	NM_181805	42593849	42681092	PKIG	11142	0.0112323	5.33333	0.433333
Only	3.5655	chr20	+	42662001	42665000	68152	WithinGene_Distal_Region	NM_181805	42593849	42681092	PKIG	11142	0.00195284	2.8	0.6
Shift	2.82193	chr20	+	8832501	8833500	18954	3_Distal_Region	NM_182734	8061295	8813547	PLCB1	23236	0.0340576	5	0.266667
Only	3.5655	chr20	+	8935001	8938000	-86931	5_Distal_Region	NM_182797	9024931	9409462	PLCB4	5332	0.0408368	1.70588	0.4
Only	3.11441	chr20	+	9101501	9103000	76570	WithinGene_Distal_Region	NM_182797	9024931	9409462	PLCB4	5332	0.0447604	3.75	0.366667
Only	3.11441	chr20	+	9307001	9308500	282070	WithinGene_Distal_Region	NM_182797	9024931	9409462	PLCB4	5332	0.0200425	2.8	0.3
Only	3.39232	chr20	+	9418001	9420000	8539	3_Proximal_Region	NM_182797	9024931	9409462	PLCB4	5332	0.0203664	2.5	0.4
Only	3.32193	chr20	+	39202001	39204000	2427	WithinGene_Proximal_Region	NM_182811	39199574	39237771	PLCG1	5335	0.0350868	1.9	0.3
Shift	3.39232	chr20	+	21068501	21070500	13878	WithinGene_Distal_Region	NM_018474	21054623	21175256	PLK1S1	55857	0.0467396	1.75	0.3
Shift	3.90689	chr20	+	21115001	21119500	60378	WithinGene_Distal_Region	NM_018474	21054623	21175256	PLK1S1	55857	0.00631579	1.875	0.7
Shift	3.20752	chr20	+	21147501	21149000	92878	WithinGene_Distal_Region	NM_018474	21054623	21175256	PLK1S1	55857	0.0485846	3.25	0.3
Shift	3.87744	chr20	-	55704501	55707500	10937	WithinGene_Distal_Region	NM_020182	55656857	55718437	PMEPA1	56937	0.0119784	2.76923	0.766667
Shift	3.11441	chr20	-	55710501	55712000	6437	WithinGene_Proximal_Region	NM_020182	55656857	55718437	PMEPA1	56937	0.026191	3.5	0.333333
Shift	4.02517	chr20	+	4468501	4474000	-140796	5_Distal_Region	NM_183079	4614796	4630234	PRNP	5621	0.0355254	1.5	0.6
Shift	3.9982	chr20	+	4503501	4509000	-105796	5_Distal_Region	NM_183079	4614796	4630234	PRNP	5621	0.0203135	1.52941	0.6
Only	2.82193	chr20	+	48418501	48419500	-140797	5_Distal_Region	NM_002827	48560297	48634493	PTPN1	5770	0.0340576	5	0.266667
Only	2.82193	chr20	+	48422501	48423500	-136797	5_Distal_Region	NM_002827	48560297	48634493	PTPN1	5770	0.0116737	10	0.3
Only	3.72561	chr20	+	48543501	48547000	-13297	5_Distal_Region	NM_002827	48560297	48634493	PTPN1	5770	0.0405753	1.94444	0.566667
Only	2.95943	chr20	+	2816001	2817000	13860	WithinGene_Distal_Region	NM_080840	2802141	2967315	PTPRA	5786	0.042813	8	0.233333
Only	2.82193	chr20	+	2884001	2885000	32149	WithinGene_Distal_Region	NM_080841	2851852	2967315	PTPRA	5786	0.0323768	5	0.266667
Only	4.23638	chr20	+	56350501	56358000	32325	WithinGene_Distal_Region	NM_020673	56318176	56375969	RAB22A	57403	0.0101995	1.94595	1.16667
Shift	3.5655	chr20	-	20371001	20374000	267266	WithinGene_Distal_Region	NM_020343	20321410	20641266	RALGAPA2	57186	0.0213999	2.23077	0.533333
Shift	3.11441	chr20	-	20396501	20398000	243266	WithinGene_Distal_Region	NM_020343	20321410	20641266	RALGAPA2	57186	0.0161417	3.25	0.3
Shift	3.87447	chr20	-	20447501	20452000	189266	WithinGene_Distal_Region	NM_020343	20321410	20641266	RALGAPA2	57186	0.0139683	1.83333	0.666667
Shift	3.11441	chr20	-	20563001	20564500	76766	WithinGene_Distal_Region	NM_020343	20321410	20641266	RALGAPA2	57186	0.0446506	3	0.333333
Shift	3.7854	chr20	-	20618501	20622500	18766	WithinGene_Distal_Region	NM_020343	20321410	20641266	RALGAPA2	57186	0.0150763	1.69565	0.533333
Only	2.82193	chr20	+	55401501	55402500	1632	WithinGene_Core_Region	NM_183425	55399869	55417792	RBM38	55544	0.0183155	5	0.266667
Shift	3.52356	chr20	+	19811501	19813500	-4709	5_Proximal_Region	NM_018993	19818209	19931100	RIN2	54453	0.0368084	1.91667	0.366667
Shift	3.11441	chr20	-	49976001	49977500	-123546	5_Distal_Region	NM_020436	49833989	49852455	SALL4	57167	0.0193829	2.8	0.3
Only	3.68379	chr20	+	18470501	18474000	34314	WithinGene_Distal_Region	NM_032986	18436187	18490050	SEC23B	10483	0.00118805	3.3	0.766667
Shift	3.61441	chr20	-	13778001	13781000	138262	WithinGene_Distal_Region	NM_025229	13778049	13919262	SEL1L2	80343	0.0461875	1.66667	0.4
Shift	3.11441	chr20	+	1754001	1755500	-67312	5_Distal_Region	NM_001040022	1822812	1868540	SIRPA	140885	0.0202894	2.8	0.3
Shift	4.70029	chr20	-	1404001	1418500	1733	WithinGene_Core_Region	NM_001134836	1403235	1420233	SIRPB2	284759	0.00226841	1.81818	2.1
Shift	3.39232	chr20	-	1419001	1421000	767	Overlap_TSS	NM_001122962	1403235	1420233	SIRPB2	284759	0.0360139	1.81818	0.3
Only	2.82193	chr20	-	4906501	4907500	22645	WithinGene_Distal_Region	NM_005116	4781001	4930145	SLC23A2	9963	0.0357552	4	0.2
Only	2.82193	chr20	-	4924001	4925000	5145	WithinGene_Proximal_Region	NM_005116	4781001	4930145	SLC23A2	9963	0.0340576	5	0.266667
Basal	2.95943	chr20	-	17790001	17791000	79243	3_Distal_Region	NM_152227	17870243	17897490	SNX5	27131	0.0229213	3.33333	0.233333
Shift	2.95943	chr20	+	12756001	12757000	-180626	5_Distal_Region	NM_018327	12937626	13095411	SPTLC3	55304	0.04688	4.5	0.233333
Shift	3.53948	chr20	+	35418501	35421000	10531	WithinGene_Distal_Region	NM_198291	35407970	35467235	SRC	6714	0.0297048	2.27273	0.466667
Shift	2.82193	chr20	+	22924001	22925000	-39056	5_Distal_Region	NM_001052	22964056	22965314	SSTR4	6754	0.0340526	4.5	0.233333
Only	3.20752	chr20	+	43134501	43136000	105968	WithinGene_Distal_Region	NM_006282	43028533	43142007	STK4	6789	0.0198769	5.33333	0.433333
Only	3.11441	chr20	-	51782001	51783500	140946	3_Distal_Region	NR_002189	51924446	51925655	SUMO1P1	391257	0.0355732	1.55556	0.166667
Only	2.95943	chr20	-	51863001	51864000	60446	3_Distal_Region	NR_002189	51924446	51925655	SUMO1P1	391257	0.0441733	3.33333	0.233333
Only	3.66172	chr20	+	62168001	62171000	3548	WithinGene_Proximal_Region	NM_003195	62164453	62174144	TCEA2	6919	0.0343446	1.9375	0.5
Only	2.95943	chr20	-	36249001	36250000	-21887	5_Distal_Region	NM_198951	36199764	36227114	TGM2	7052	0.0440408	7	0.2
Shift	3.76625	chr20	+	38947001	38950500	-140375	5_Distal_Region	NM_003286	39090875	39186540	TOP1	7150	0.0427108	1.5	0.4
Shift	4.69242	chr20	+	39078501	39090000	-875	5_Core_Region	NM_003286	39090875	39186540	TOP1	7150	0.0130006	1.20792	0.7
Shift	2.95943	chr20	-	50038001	50039000	94956	3_Distal_Region	NM_199427	50133956	50241931	ZFP64	55734	0.0415826	11	0.333333
Shift	3.20752	chr21	+	29437001	29438500	62258	WithinGene_Distal_Region	NM_020152	29374743	29470073	C21orf7	56911	0.0234229	2.5	0.3
Only	2.95943	chr21	-	42244501	42245500	1568	WithinGene_Core_Region	NM_015500	42178287	42247068	C2CD2	25966	0.0307294	5.5	0.3
Only	2.95943	chr21	+	34979001	34980000	15444	WithinGene_Distal_Region	NM_053277	34963557	35012389	CLIC6	54102	0.0323913	5.5	0.3
Only	3.11441	chr21	+	46715501	46717000	12212	WithinGene_Distal_Region	NM_206891	46703289	46790645	DIP2A	23181	0.0410833	3.5	0.333333
Only	2.82193	chr21	-	37186001	37187000	97406	WithinGene_Distal_Region	NM_000411	37045058	37284406	HLCS	3141	0.021877	10	0.3
Only	2.82193	chr21	-	43794001	43795000	108802	WithinGene_Distal_Region	NM_007031	43773499	43903802	HSF2BP	11077	0.0482879	4.5	0.233333
Only	3.20044	chr21	-	43799001	43800000	103802	WithinGene_Distal_Region	NM_007031	43773499	43903802	HSF2BP	11077	0.0212071	11	0.333333
Only	2.82193	chr21	-	31215001	31216000	-39256	5_Distal_Region	NM_175858	31174834	31175745	KRTAP11-1	337880	0.011671	9	0.266667
Only	3.79498	chr21	-	31236501	31239500	-60756	5_Distal_Region	NM_175858	31174834	31175745	KRTAP11-1	337880	0.00178984	3.4	0.8
Shift	2.95943	chr21	+	35818001	35819000	-195882	5_Distal_Region	NR_030414	36014882	36014976	MIR802	768219	0.0280466	3	0.2
Only	3.11441	chr21	+	34404501	34406000	36809	WithinGene_Distal_Region	NM_032476	34367692	34437204	MRPS6	64968	0.0149943	3.5	0.333333
Only	2.82193	chr21	-	39043501	39044500	1551	WithinGene_Core_Region	NR_027067	39032748	39046051	NCRNA00114	400866	0.024201	2.5	0.2
Only	2.82193	chr21	-	25661001	25662000	18004	3_Distal_Region	NR_024027	25680004	25725884	NCRNA00158	54072	0.0488485	2.25	0.166667
Shift	2.82193	chr21	+	28649001	28650000	-183510	5_Distal_Region	NR_026553	28833510	28834547	NCRNA00161	118421	0.0211794	10	0.3
Shift	2.82193	chr21	+	28987501	28988500	152954	3_Distal_Region	NR_026553	28833510	28834547	NCRNA00161	118421	0.0389526	3.33333	0.233333
Shift	3.32193	chr21	-	35313001	35315000	28465	WithinGene_Distal_Region	NM_001754	35081967	35343465	RUNX1	861	0.0425473	2.22222	0.366667
Shift	3.11441	chr21	-	35335501	35337000	6465	WithinGene_Proximal_Region	NM_001754	35081967	35343465	RUNX1	861	0.0213792	4.66667	0.366667
Only	2.82193	chr21	-	36214501	36215500	113208	3_Distal_Region	NM_017438	36328708	36358576	SETD4	54093	0.0357552	4	0.2
Only	2.82193	chr22	-	34891501	34892500	329	Overlap_TSS	NM_145641	34866317	34892171	APOL3	80833	0.0229213	3.33333	0.233333
Only	3.30735	chr22	+	21853501	21854500	950	WithinGene_Core_Region	NM_021574	21852551	21990224	BCR	613	0.0115536	4.33333	0.333333
Only	3.85755	chr22	+	21886001	21890000	33450	WithinGene_Distal_Region	NM_021574	21852551	21990224	BCR	613	0.0026018	3.72727	1
Only	3.72561	chr22	+	21923501	21927000	70950	WithinGene_Distal_Region	NM_021574	21852551	21990224	BCR	613	8.97e-05	5.66667	0.933333
Only	3.52356	chr22	+	22756501	22758500	18737	WithinGene_Distal_Region	NM_012295	22737764	22904596	CABIN1	23523	0.0397669	2.3	0.433333
Only	2.95943	chr22	-	27429001	27430000	37822	WithinGene_Distal_Region	NM_145862	27413730	27467822	CHEK2	11200	0.0263823	5	0.266667
Only	3.11441	chr22	-	17625001	17626500	32739	WithinGene_Distal_Region	NM_007098	17546988	17659239	CLTCL1	8218	0.0253912	3.5	0.333333
Only	3.39232	chr22	+	21427001	21429000	106633	3_Distal_Region	NM_199127	21318781	21320368	GGTLC2	91227	0.00599812	4.2	0.533333
Shift	2.82193	chr22	-	43038501	43039500	564	WithinGene_Core_Region	NM_001099294	42970889	43040064	KIAA1644	85352	0.0156303	3	0.2
Only	3.45545	chr22	+	23715501	23717000	-36940	5_Distal_Region	NM_001145206	23753940	23923413	KIAA1671	85379	0.0360358	5.33333	0.433333
Only	3.11441	chr22	-	31948501	31950000	49061	3_Distal_Region	NM_133642	31999061	32646416	LARGE	9215	0.04173	2.33333	0.266667
Only	2.82193	chr22	+	26726501	26727500	81138	WithinGene_Distal_Region	NR_026963	26645363	26728665	LOC284900	284900	0.012002	8	0.233333
Only	3.08496	chr22	-	22353001	22354000	35610	WithinGene_Distal_Region	NR_024448	22310675	22389610	LOC91316	91316	0.023004	3	0.266667
Only	3.59392	chr22	-	16788501	16791000	96325	WithinGene_Distal_Region	NM_001136004	16722921	16887325	MICAL3	57553	0.000643828	3.125	0.566667
Only	2.95943	chr22	-	16884001	16885000	2325	WithinGene_Proximal_Region	NM_001136004	16722921	16887325	MICAL3	57553	0.0413341	3.66667	0.266667
Only	2.95943	chr22	+	22594501	22595500	27092	3_Distal_Region	NM_002415	22566564	22567409	MIF	6280	0.00576586	11	0.333333
Only	2.82193	chr22	-	39204001	39205000	157636	WithinGene_Distal_Region	NM_020831	39136237	39362636	MKL1	57591	0.0225313	10	0.3
Only	2.95943	chr22	-	39237501	39238500	124136	WithinGene_Distal_Region	NM_020831	39136237	39362636	MKL1	57591	0.021877	10	0.3
Shift	2.82193	chr22	-	26441001	26442000	32264	3_Distal_Region	NM_002430	26474264	26527486	MN1	4330	0.0389526	3.33333	0.233333
Shift	3.45943	chr22	-	26452001	26454000	20264	3_Distal_Region	NM_002430	26474264	26527486	MN1	4330	0.0247188	1.90909	0.333333
Only	2.82193	chr22	+	28349001	28350000	19457	WithinGene_Distal_Region	NM_181833	28329544	28424589	NF2	4771	0.0146642	4.5	0.233333
Only	3.20752	chr22	-	43700501	43702000	82245	WithinGene_Distal_Region	NM_138415	43655708	43784245	PHF21B	112885	0.0400182	2.33333	0.266667
Only	2.95943	chr22	+	44953001	44954000	27839	WithinGene_Distal_Region	NM_005036	44925162	45018317	PPARA	5465	0.0272092	3.33333	0.233333
Only	2.82193	chr22	-	34728501	34729500	25031	WithinGene_Distal_Region	NM_001082579	34464728	34754531	RBM9	23543	0.0409547	3	0.2
Only	3.29498	chr22	+	45644501	45646000	107289	WithinGene_Distal_Region	NM_014346	45537212	45948388	TBC1D22A	25771	0.00261268	16	0.5
Only	2.82193	chr22	-	40911001	40912000	29389	WithinGene_Distal_Region	NM_181492	40885962	40941389	TCF20	6942	0.0428049	7	0.2
Only	3.29498	chr22	-	23697001	23698500	-31687	5_Distal_Region	NM_001001663	23661207	23665314	TMEM211	255349	0.0146309	3.75	0.366667
Shift	3.39232	chr22	+	38841501	38843500	70735	WithinGene_Distal_Region	NM_001024843	38770766	39061758	TNRC6B	23112	0.0352704	2.33333	0.4
Shift	3.08496	chr22	+	38926501	38927500	22627	WithinGene_Distal_Region	NM_015088	38903874	39061758	TNRC6B	23112	0.011671	11	0.333333
Shift	2.95943	chr22	-	20756001	20757000	-88854	5_Distal_Region	NM_003935	20641402	20667147	TOP3B	8940	0.0183155	5	0.266667
Only	4.20485	chr22	+	27684501	27691500	74612	WithinGene_Distal_Region	NM_032173	27609889	27783475	ZNRF3	84133	0.00307945	1.5	0.766667
Shift	3.48289	chr3	+	43712501	43715000	5123	WithinGene_Proximal_Region	NM_016006	43707378	43739221	ABHD5	51099	0.0433345	2.3	0.433333
Shift	2.82193	chr3	+	43771001	43772000	31780	3_Distal_Region	NM_016006	43707378	43739221	ABHD5	51099	0.0271876	4	0.2
Only	2.95943	chr3	-	64544501	64545500	102905	WithinGene_Distal_Region	NM_182920	64476370	64648405	ADAMTS9	56999	0.011671	9	0.266667
Only	2.82193	chr3	-	64709001	64710000	-60596	5_Distal_Region	NM_182920	64476370	64648405	ADAMTS9	56999	0.0116737	10	0.3
Shift	3.20752	chr3	-	135515501	135517000	39879	3_Distal_Region	NM_016201	135556879	135576096	AMOTL2	51421	0.013921	3.75	0.366667
Only	3.11441	chr3	-	43387501	43389000	249564	WithinGene_Distal_Region	NM_018075	43382821	43638564	ANO10	55129	0.0301528	3	0.266667
Only	2.82193	chr3	-	43532001	43533000	105564	WithinGene_Distal_Region	NM_018075	43382821	43638564	ANO10	55129	0.00593681	10	0.3
Shift	3.53948	chr3	-	56937501	56940000	148376	WithinGene_Distal_Region	NM_001128615	56736485	57088376	ARHGEF3	50650	0.0444688	2.5	0.5
Shift	4.09016	chr3	-	56987501	56993500	94876	WithinGene_Distal_Region	NM_001128615	56736485	57088376	ARHGEF3	50650	0.0257976	1.65714	0.766667
Shift	2.82193	chr3	-	57020501	57021500	66876	WithinGene_Distal_Region	NM_001128615	56736485	57088376	ARHGEF3	50650	0.0471179	3	0.2
Shift	3.53948	chr3	-	57030501	57033000	55376	WithinGene_Distal_Region	NM_001128615	56736485	57088376	ARHGEF3	50650	0.0100647	2.27273	0.466667
Shift	3.11441	chr3	-	57034001	57035500	52876	WithinGene_Distal_Region	NM_001128615	56736485	57088376	ARHGEF3	50650	0.043339	1.75	0.2
Only	2.82193	chr3	+	11462501	11463500	173492	WithinGene_Distal_Region	NM_006395	11289009	11574132	ATG7	10533	0.0428049	9	0.266667
Only	3.76625	chr3	+	183830501	183834000	-159984	5_Distal_Region	NM_014616	183993984	184122115	ATP11B	23200	0.00361213	2.05882	0.6
Only	2.82193	chr3	+	183937501	183938500	-55484	5_Distal_Region	NM_014616	183993984	184122115	ATP11B	23200	0.0231829	7	0.2
Only	2.95943	chr3	-	195679001	195680000	-8744	5_Proximal_Region	NM_024524	195604691	195670257	ATP13A3	79572	0.0217614	3.66667	0.266667
Only	2.82193	chr3	+	49674501	49675500	107576	WithinGene_Distal_Region	NM_003458	49566925	49683986	BSN	8927	0.011671	9	0.266667
Only	3.08496	chr3	+	120895501	120896500	-8058	5_Proximal_Region	NM_033364	120904558	120968639	C3orf15	89876	0.0236251	2.75	0.233333
Only	2.82193	chr3	+	101374501	101375500	58038	WithinGene_Distal_Region	NM_001167924	101316463	101380166	C3orf26	84319	0.0340526	4.5	0.233333
Only	2.82193	chr3	-	43185001	43186000	-62432	5_Distal_Region	NM_032806	43095732	43122569	C3orf39	84892	0.0440961	2	0.133333
Only	3.98289	chr3	-	58790501	58795500	215255	WithinGene_Distal_Region	NM_198463	58702776	59010755	C3orf67	200844	0.018791	1.53125	0.566667
Only	3.39232	chr3	-	58799001	58801000	209755	WithinGene_Distal_Region	NM_198463	58702776	59010755	C3orf67	200844	0.00440852	3.8	0.466667
Only	3.45545	chr3	-	58837501	58839000	171755	WithinGene_Distal_Region	NM_198463	58702776	59010755	C3orf67	200844	0.0376696	3.16667	0.433333
Shift	2.82193	chr3	+	154703001	154704000	18028	WithinGene_Distal_Region	NM_001101337	154684973	154703176	C3orf79	152118	0.0441733	3.33333	0.233333
Shift	3.11441	chr3	+	54868001	54869500	736269	WithinGene_Distal_Region	NM_018398	54131732	55083624	CACNA2D3	55799	0.0183228	3	0.333333
Shift	3.5655	chr3	+	55039001	55042000	907269	WithinGene_Distal_Region	NM_018398	54131732	55083624	CACNA2D3	55799	0.00397551	2.23077	0.533333
Shift	3.11441	chr3	+	55128501	55130000	44877	3_Distal_Region	NM_018398	54131732	55083624	CACNA2D3	55799	0.0341658	2.8	0.3
Shift	2.82193	chr3	+	55133501	55134500	49877	3_Distal_Region	NM_018398	54131732	55083624	CACNA2D3	55799	0.0357552	4	0.2
Shift	3.32193	chr3	+	55265001	55267000	181377	3_Distal_Region	NM_018398	54131732	55083624	CACNA2D3	55799	0.0161213	2.375	0.366667
Only	2.95943	chr3	-	62518001	62519000	317104	WithinGene_Distal_Region	NM_183394	62359061	62836104	CADPS	8618	0.0271876	4	0.2
Only	2.82193	chr3	-	62877501	62878500	-41397	5_Distal_Region	NM_183394	62359061	62836104	CADPS	8618	0.0357552	4	0.2
Only	2.82193	chr3	-	62884001	62885000	-47897	5_Distal_Region	NM_183394	62359061	62836104	CADPS	8618	0.012002	8	0.233333
Only	3.08496	chr3	+	42845501	42846500	19534	WithinGene_Distal_Region	NM_001296	42825967	42883779	CCBP2	51554	0.0465187	2.5	0.2
Only	2.82193	chr3	+	112809501	112810500	65886	WithinGene_Distal_Region	NM_198196	112743615	112853896	CD96	10225	0.04688	4.5	0.233333
Only	3.66172	chr3	-	45189001	45192000	-26083	5_Distal_Region	NM_178181	45126734	45162918	CDCP1	64866	0.0206341	1.40909	0.3
Only	3.5655	chr3	+	127978501	127981500	72694	WithinGene_Distal_Region	NM_032343	127905807	128161934	CHCHD6	84303	0.0217914	2	0.466667
Shift	3.87447	chr3	+	141812001	141816500	42394	3_Distal_Region	NM_022131	141136716	141769607	CLSTN2	64084	0.0154285	1.59259	0.533333
Only	3.53948	chr3	+	32240001	32242500	-12674	5_Distal_Region	NM_178868	32255174	32386817	CMTM8	152189	0.00203569	3.42857	0.566667
Only	3.11441	chr3	+	100972501	100974000	132358	WithinGene_Distal_Region	NM_020351	100840143	100997848	COL8A1	1295	0.0410833	3.5	0.333333
Only	2.82193	chr3	-	150411501	150412500	10022	WithinGene_Distal_Region	NM_000096	150372979	150422522	CP	1356	0.0146287	4.5	0.233333
Only	3.32193	chr3	+	37918501	37920500	39829	WithinGene_Distal_Region	NM_005808	37878672	38000964	CTDSPL	10217	0.0159946	2.375	0.366667
Only	2.82193	chr3	+	37959001	37960000	80329	WithinGene_Distal_Region	NM_005808	37878672	38000964	CTDSPL	10217	0.0340576	5	0.266667
Only	2.82193	chr3	-	16704501	16705500	-82491	5_Distal_Region	NM_001351	16603304	16622010	DAZL	1618	0.042813	10	0.3
Only	2.95943	chr3	-	100253001	100254000	-149778	5_Distal_Region	NM_080927	99997503	100103223	DCBLD2	131566	0.0340526	4.5	0.233333
Only	2.82193	chr3	-	187378501	187379500	183217	WithinGene_Distal_Region	NM_001346	187347683	187562717	DGKG	1608	0.0340526	4.5	0.233333
Only	2.82193	chr3	+	123998501	123999500	1911	WithinGene_Core_Region	NM_032839	123996590	124082676	DIRC2	84925	0.0409547	3	0.2
Only	2.82193	chr3	-	57302001	57303000	202111	WithinGene_Distal_Region	NM_178504	57302766	57505111	DNAH12	201625	0.0441733	3.33333	0.233333
Only	4.07764	chr3	-	16257501	16263000	10572	3_Distal_Region	NM_206831	16273572	16281500	DPH3	285381	0.00296078	2.54545	1.13333
Shift	2.95943	chr3	-	55523501	55524500	952931	WithinGene_Distal_Region	NM_015576	55517375	56477431	ERC2	26059	0.011671	11	0.333333
Shift	3.11441	chr3	-	55883501	55885000	592431	WithinGene_Distal_Region	NM_015576	55517375	56477431	ERC2	26059	0.00136794	15	0.466667
Shift	2.95943	chr3	-	56204501	56205500	271931	WithinGene_Distal_Region	NM_015576	55517375	56477431	ERC2	26059	0.0389526	3.33333	0.233333
Only	2.82193	chr3	+	44997501	44998500	4757	WithinGene_Proximal_Region	NR_023353	44992744	45029162	EXOSC7	23016	0.0218629	9	0.266667
Only	3.11441	chr3	-	57657001	57658500	-3145	5_Proximal_Region	NM_152678	57586221	57653856	FAM116A	201627	0.00140742	14	0.433333
Shift	2.95943	chr3	-	58642001	58643000	-14400	5_Distal_Region	NM_138805	58594709	58627601	FAM3D	131177	0.0399351	3.33333	0.233333
Shift	3.48289	chr3	-	59517501	59520000	190075	3_Distal_Region	NM_002012	59710075	61212173	FHIT	2272	0.00248919	3.125	0.566667
Shift	2.95943	chr3	-	59533501	59534500	175575	3_Distal_Region	NM_002012	59710075	61212173	FHIT	2272	0.0323768	5	0.266667
Shift	3.11441	chr3	-	59814501	59816000	1396173	WithinGene_Distal_Region	NM_001166243	59710077	61212173	FHIT	2272	0.0156025	7.5	0.433333
Shift	2.82193	chr3	-	60163001	60164000	1048173	WithinGene_Distal_Region	NM_001166243	59710077	61212173	FHIT	2272	0.0218629	9	0.266667
Shift	3.32193	chr3	-	60216001	60218000	994173	WithinGene_Distal_Region	NM_001166243	59710077	61212173	FHIT	2272	0.0223124	2.22222	0.366667
Shift	2.95943	chr3	-	60311001	60312000	900173	WithinGene_Distal_Region	NM_001166243	59710077	61212173	FHIT	2272	0.0441733	3.33333	0.233333
Shift	2.95943	chr3	-	60400001	60401000	811173	WithinGene_Distal_Region	NM_001166243	59710077	61212173	FHIT	2272	0.0420962	2.5	0.2
Shift	2.82193	chr3	-	60684001	60685000	527173	WithinGene_Distal_Region	NM_001166243	59710077	61212173	FHIT	2272	0.0471179	3	0.2
Shift	3.5655	chr3	-	60992001	60995000	217173	WithinGene_Distal_Region	NM_001166243	59710077	61212173	FHIT	2272	0.00977557	1.75	0.4
Only	3.32193	chr3	-	101171001	101173000	143039	WithinGene_Distal_Region	NM_001042459	101049461	101316039	FILIP1L	11259	0.0273549	3	0.4
Only	3.20752	chr3	-	71554001	71555500	160330	WithinGene_Distal_Region	NM_001012505	71329723	71715830	FOXP1	27086	0.0208705	3.2	0.366667
Only	3.48289	chr3	-	71584501	71587000	128830	WithinGene_Distal_Region	NM_001012505	71329723	71715830	FOXP1	27086	0.0393008	1.84615	0.366667
Only	3.32193	chr3	-	69309501	69311500	206620	WithinGene_Distal_Region	NM_015123	69301835	69518120	FRMD4B	23150	0.00205018	4.5	0.466667
Only	2.82193	chr3	-	69506001	69507000	11120	WithinGene_Distal_Region	NM_015123	69301835	69518120	FRMD4B	23150	0.0263823	4.5	0.233333
Only	2.82193	chr3	-	69531001	69532000	-12881	5_Distal_Region	NM_015123	69301835	69518120	FRMD4B	23150	0.0218629	9	0.266667
Only	3.11441	chr3	-	31025501	31027000	-114344	5_Distal_Region	NM_207359	30742695	30911157	GADL1	339896	0.026191	3.75	0.366667
Only	4.4152	chr3	+	16107501	16117000	-74187	5_Distal_Region	NM_054110	16191187	16246257	GALNTL2	117248	0.0074008	1.72222	1.3
Only	3.48289	chr3	+	16200501	16203000	9314	WithinGene_Proximal_Region	NM_054110	16191187	16246257	GALNTL2	117248	0.0122886	2.5	0.5
Only	3.20752	chr3	+	116791001	116792500	-32340	5_Distal_Region	NM_002045	116824840	116923024	GAP43	2596	0.0152551	3.75	0.366667
Only	2.95943	chr3	+	116882501	116883500	57661	WithinGene_Distal_Region	NM_002045	116824840	116923024	GAP43	2596	0.0415747	10	0.3
Shift	3.08496	chr3	-	121360001	121361000	6017	3_Proximal_Region	NM_153002	121367017	121445832	GPR156	165829	0.012002	8	0.233333
Only	3.32193	chr3	-	121859501	121861500	22518	WithinGene_Distal_Region	NM_000187	121829704	121884018	HGD	3081	0.0375126	2.375	0.366667
Shift	2.95943	chr3	-	57114001	57115000	59443	WithinGene_Distal_Region	NM_017563	57099049	57174443	IL17RD	54756	0.0403273	10	0.3
Shift	2.82193	chr3	+	191720501	191721500	5968	WithinGene_Proximal_Region	NM_134470	191714533	191830765	IL1RAP	3556	0.011671	9	0.266667
Shift	2.82193	chr3	-	102410001	102411000	16977	3_Distal_Region	NM_016247	102427977	102522109	IMPG2	50939	0.0420962	2	0.166667
Shift	2.82193	chr3	+	125885501	125886500	99306	WithinGene_Distal_Region	NM_007064	125786195	125922725	KALRN	8997	0.0340526	4.5	0.233333
Shift	3.52356	chr3	+	157506001	157508000	14532	WithinGene_Distal_Region	NM_172159	157491469	157739621	KCNAB1	7881	0.0145963	2.55556	0.466667
Only	3.32193	chr3	-	123705501	123707500	8976	WithinGene_Proximal_Region	NR_026698	123623437	123716476	KPNA1	3836	0.0474141	2	0.3
Only	2.95943	chr3	-	123709501	123710500	5976	WithinGene_Proximal_Region	NR_026698	123623437	123716476	KPNA1	3836	0.0369852	3.66667	0.266667
Only	2.82193	chr3	+	158028001	158029000	1212	WithinGene_Core_Region	NM_001004316	158026789	158246612	LEKR1	389170	0.00609834	10	0.3
Only	3.11441	chr3	+	158226001	158227500	199212	WithinGene_Distal_Region	NM_001004316	158026789	158246612	LEKR1	389170	0.00862353	7	0.4
Only	3.45545	chr3	-	191135001	191136500	20711	3_Distal_Region	NM_018192	191157211	191321602	LEPREL1	55214	0.00365451	4.5	0.466667
Only	2.82193	chr3	-	191282001	191283000	38602	WithinGene_Distal_Region	NM_018192	191157211	191321602	LEPREL1	55214	0.0225313	8	0.233333
Only	3.29498	chr3	+	45636501	45638000	25175	WithinGene_Distal_Region	NM_014240	45611326	45697759	LIMD1	8994	0.0416026	3.75	0.366667
Only	3.11441	chr3	-	24124501	24126000	-4759	5_Proximal_Region	NR_026834	24116468	24119742	LOC152024	152024	0.00598288	4.66667	0.366667
Only	3.20752	chr3	+	8589001	8590500	534	WithinGene_Core_Region	NR_024065	8588467	8590580	LOH3CR2A	29931	0.0427732	1.875	0.233333
Shift	3.11441	chr3	+	189203001	189204500	-149856	5_Distal_Region	NM_001167672	189354356	190091153	LPP	4026	0.0341658	2.8	0.3
Shift	2.82193	chr3	+	189654501	189655500	228615	WithinGene_Distal_Region	NM_001167671	189425886	190091153	LPP	4026	0.0192535	4.5	0.233333
Shift	2.82193	chr3	+	190120001	190121000	28848	3_Distal_Region	NM_001167671	189425886	190091153	LPP	4026	0.0255296	5	0.266667
Shift	3.5655	chr3	+	190143501	190146500	52348	3_Distal_Region	NM_001167671	189425886	190091153	LPP	4026	0.0470927	1.70588	0.4
Shift	2.82193	chr3	-	66531501	66532500	101035	WithinGene_Distal_Region	NM_015541	66511910	66633535	LRIG1	26018	0.0218629	9	0.266667
Only	2.82193	chr3	-	46574001	46575000	8015	WithinGene_Proximal_Region	NM_024512	46531881	46583015	LRRC2	79442	0.0323768	5	0.266667
Only	3.5655	chr3	-	45858501	45861500	2875	Overlap_TSS	NM_020347	45840449	45858625	LZTFL1	54585	0.0430671	1.93333	0.466667
Shift	2.95943	chr3	-	185937501	185938500	-24971	5_Distal_Region	NM_022149	185910848	185912530	MAGEF1	64110	0.0413341	3.66667	0.266667
Only	3.20752	chr3	-	65803501	65805000	194549	WithinGene_Distal_Region	NM_004742	65319983	65999549	MAGI1	154043	0.0296217	3.2	0.366667
Only	2.82193	chr3	-	65840001	65841000	158549	WithinGene_Distal_Region	NM_004742	65319983	65999549	MAGI1	154043	0.0211794	10	0.3
Shift	2.82193	chr3	+	152385001	152386000	97636	WithinGene_Distal_Region	NM_053002	152287365	152634500	MED12L	116931	0.0415747	10	0.3
Only	3.45943	chr3	+	44128001	44130000	-707	5_Core_Region	NR_029700	44130707	44130806	MIR138-1	406929	0.0160314	2.75	0.466667
Shift	3.11441	chr3	+	69898501	69900000	2850	WithinGene_Proximal_Region	NM_006722	69895651	70100177	MITF	4286	0.0232073	3.75	0.366667
Shift	3.87447	chr3	-	124890501	124895000	190839	WithinGene_Distal_Region	NM_053028	124813832	125085839	MYLK	4638	0.0383039	1.43333	0.433333
Only	2.95943	chr3	+	176080501	176081500	20697	WithinGene_Distal_Region	NM_207015	176059804	177006122	NAALADL2	254827	0.0441782	3.66667	0.266667
Only	3.32193	chr3	-	31698001	31700000	298242	WithinGene_Distal_Region	NM_017784	31677320	31998242	OSBPL10	114884	0.00940308	3.16667	0.433333
Only	2.95943	chr3	+	25900501	25901500	89473	3_Distal_Region	NR_026937	25806566	25811028	OXSM	54995	0.0225361	10	0.3
Shift	2.82193	chr3	+	153988501	153989500	-45925	5_Distal_Region	NM_002563	154035425	154038533	P2RY1	5028	0.0488485	2.5	0.2
Only	2.95943	chr3	-	152563501	152564500	20734	WithinGene_Distal_Region	NM_022788	152538065	152585234	P2RY12	64805	0.00593681	10	0.3
Only	2.82193	chr3	-	152569501	152570500	14734	WithinGene_Distal_Region	NM_022788	152538065	152585234	P2RY12	64805	0.042813	9	0.266667
Shift	2.95943	chr3	-	181398501	181399500	-161290	5_Distal_Region	NM_016559	181000743	181237211	PEX5L	51555	0.0340526	4.5	0.233333
Shift	3.08496	chr3	+	113160501	113161500	99244	WithinGene_Distal_Region	NM_001134439	113061257	113178052	PHLDB2	90102	0.0389526	3.33333	0.233333
Only	3.98289	chr3	-	140384001	140389000	45524	3_Distal_Region	NR_027070	140434524	140435054	PISRT1	140464	0.0263427	1.72414	0.7
Shift	2.82193	chr3	-	147467501	147468500	-15845	5_Distal_Region	NM_020353	147392813	147451656	PLSCR4	57088	0.021877	10	0.3
Only	2.82193	chr3	+	12347501	12348500	42066	WithinGene_Distal_Region	NM_138711	12305435	12450855	PPARG	5468	0.0183155	5	0.266667
Only	3.39232	chr3	+	12365001	12367000	59566	WithinGene_Distal_Region	NM_138711	12305435	12450855	PPARG	5468	0.0274514	2.33333	0.4
Shift	2.95943	chr3	+	137169501	137170500	2245	WithinGene_Proximal_Region	NM_002718	137167256	137349423	PPP2R3A	5523	0.0307294	5.5	0.3
Only	2.82193	chr3	-	64072501	64073500	112671	WithinGene_Distal_Region	NM_198859	64054566	64186171	PRICKLE2	166336	0.0415747	9	0.266667
Only	3.45943	chr3	-	64100001	64102000	84171	WithinGene_Distal_Region	NM_198859	64054566	64186171	PRICKLE2	166336	0.0407756	1.81818	0.3
Only	3.20752	chr3	-	9971001	9972500	-1923	5_Core_Region	NM_207351	9962225	9969078	PRRT3	285368	0.0376975	4	0.4
Only	3.5655	chr3	+	61644001	61647000	121719	WithinGene_Distal_Region	NM_002841	61522282	62255613	PTPRG	5793	0.012798	2.23077	0.533333
Only	2.82193	chr3	+	61926001	61927000	403719	WithinGene_Distal_Region	NM_002841	61522282	62255613	PTPRG	5793	0.0192535	4.5	0.233333
Only	2.82193	chr3	+	112214001	112215000	-58554	5_Distal_Region	NM_015480	112273554	112335752	PVRL3	25945	0.0323768	5	0.266667
Only	3.11441	chr3	+	112506001	112507500	170249	3_Distal_Region	NM_015480	112273554	112335752	PVRL3	25945	0.00598288	4.66667	0.366667
Only	2.95943	chr3	+	58315501	58316500	21845	WithinGene_Distal_Region	NM_017771	58293656	58385918	PXK	54899	0.0429898	2.66667	0.166667
Only	2.82193	chr3	+	192810001	192811000	148062	3_Distal_Region	NM_001083308	192661645	192661939	PYDC2	152138	0.0340576	5	0.266667
Shift	3.20752	chr3	+	25525501	25527000	80664	WithinGene_Distal_Region	NM_000965	25444837	25614424	RARB	5915	0.0154018	2.5	0.3
Only	2.82193	chr3	-	159906001	159907000	25969	WithinGene_Distal_Region	NM_002888	159905133	159932969	RARRES1	5918	0.0340526	4.5	0.233333
Only	2.82193	chr3	+	29419501	29420500	121555	WithinGene_Distal_Region	NM_014483	29297946	30007813	RBMS3	27303	0.0263823	5	0.266667
Only	2.82193	chr3	+	29426001	29427000	128055	WithinGene_Distal_Region	NM_014483	29297946	30007813	RBMS3	27303	0.0225361	9	0.266667
Only	3.20044	chr3	+	29905501	29906500	607555	WithinGene_Distal_Region	NM_014483	29297946	30007813	RBMS3	27303	0.0415747	12	0.366667
Only	3.20752	chr3	-	16497501	16499000	31226	WithinGene_Distal_Region	NM_015150	16332355	16530226	RFTN1	23180	0.0230615	3.5	0.333333
Only	3.39232	chr3	-	16511501	16513500	16726	WithinGene_Distal_Region	NM_015150	16332355	16530226	RFTN1	23180	0.0363425	2.33333	0.4
Shift	3.29498	chr3	-	79144001	79145500	5799	WithinGene_Proximal_Region	NM_133631	78729077	79151299	ROBO1	6091	0.0321206	2.83333	0.366667
Shift	3.20752	chr3	+	160995001	160996500	520764	WithinGene_Distal_Region	NM_014575	160474237	161097833	SCHIP1	29970	0.0143847	2.66667	0.333333
Shift	4.01146	chr3	+	161032501	161037500	558264	WithinGene_Distal_Region	NM_014575	160474237	161097833	SCHIP1	29970	0.0025895	2.21739	0.933333
Only	3.39232	chr3	-	126333501	126335500	78799	WithinGene_Distal_Region	NM_024628	126284169	126414299	SLC12A8	84561	0.0191225	2.11111	0.333333
Shift	2.95943	chr3	+	10890501	10891500	57585	WithinGene_Distal_Region	NM_014229	10832916	10955146	SLC6A11	6538	0.0113267	10	0.3
Shift	3.66172	chr3	-	144501001	144504000	546036	WithinGene_Distal_Region	NM_173653	144466754	145050036	SLC9A9	285195	0.00921002	2.21429	0.566667
Shift	2.82193	chr3	-	144528001	144529000	521036	WithinGene_Distal_Region	NM_173653	144466754	145050036	SLC9A9	285195	0.0471179	3	0.2
Shift	3.08496	chr3	-	144585501	144586500	463536	WithinGene_Distal_Region	NM_173653	144466754	145050036	SLC9A9	285195	0.0403273	10	0.3
Only	3.20752	chr3	-	135197501	135199000	32610	WithinGene_Distal_Region	NM_005630	135134229	135231610	SLCO2A1	6578	0.0479967	3.2	0.366667
Only	2.95943	chr3	+	57904001	57905000	14067	3_Distal_Region	NM_007159	57718213	57889934	SLMAP	7871	0.0498376	2.75	0.233333
Only	3.5655	chr3	+	43231001	43234000	-69007	5_Distal_Region	NM_017719	43303007	43367638	SNRK	54861	0.0161502	2.23077	0.533333
Only	3.39232	chr3	-	157795001	157797000	-39372	5_Distal_Region	NM_007107	157741236	157755629	SSR3	6747	0.0163518	2.33333	0.4
Shift	3.29498	chr3	-	188828501	188830000	39387	3_Distal_Region	NM_001048	188869387	188870895	SST	6750	0.0479967	3.2	0.366667
Only	4.39077	chr3	-	33169001	33178000	57711	WithinGene_Distal_Region	NM_015551	33166540	33235711	SUSD5	26032	0.0163981	1.54386	1.03333
Only	3.20044	chr3	-	17195501	17196500	520016	WithinGene_Distal_Region	NM_001134381	17173658	17716516	TBC1D5	9779	0.0116737	10	0.3
Only	2.82193	chr3	-	17840501	17841500	-81257	5_Distal_Region	NM_001134380	17173658	17759244	TBC1D5	9779	0.0408023	2	0.166667
Only	2.95943	chr3	-	143148501	143149500	4517	3_Proximal_Region	NM_006286	143154017	143207067	TFDP2	7029	0.0409547	3	0.2
Shift	3.11441	chr3	-	24501501	24503000	8270	WithinGene_Proximal_Region	NM_001128176	24133648	24511270	THRB	7068	0.0308202	2.6	0.266667
Only	3.20752	chr3	-	52897501	52899000	7587	WithinGene_Proximal_Region	NM_198563	52848937	52906587	TMEM110	375346	0.0446894	3.2	0.366667
Only	3.11441	chr3	+	190777001	190778500	-53409	5_Distal_Region	NM_003722	190831909	191097762	TP63	8626	0.0442003	2.14286	0.266667
Only	2.82193	chr3	+	190787001	190788000	-43909	5_Distal_Region	NM_003722	190831909	191097762	TP63	8626	0.021877	10	0.3
Shift	2.82193	chr3	+	190531001	190532000	7037	3_Proximal_Region	NM_198485	190372456	190523964	TPRG1	285386	0.0271876	4	0.2
Only	2.82193	chr3	-	187166501	187167500	-27883	5_Distal_Region	NM_004593	187115052	187138618	TRA2B	6434	0.0231829	7	0.2
Shift	3.20752	chr3	+	151451001	151452500	-156977	5_Distal_Region	NM_014779	151609477	151660305	TSC22D2	9819	0.0259276	2.28571	0.3
Only	2.82193	chr3	+	23727501	23728500	-93942	5_Distal_Region	NM_182666	23822442	23907811	UBE2E1	7324	0.0357552	4	0.2
Only	3.96963	chr3	+	23459501	23464000	239714	WithinGene_Distal_Region	NM_152653	23219787	23607300	UBE2E2	7325	0.0452023	1.51613	0.533333
Only	2.82193	chr3	+	23480001	23481000	260214	WithinGene_Distal_Region	NM_152653	23219787	23607300	UBE2E2	7325	0.0403273	10	0.3
Only	2.95943	chr3	+	23522501	23523500	302714	WithinGene_Distal_Region	NM_152653	23219787	23607300	UBE2E2	7325	0.00831414	3.33333	0.233333
Shift	3.39232	chr3	-	41305501	41307500	671164	WithinGene_Distal_Region	NM_017886	41263093	41978664	ULK4	54986	0.0280184	2.22222	0.366667
Shift	3.53948	chr3	-	41346501	41349000	629664	WithinGene_Distal_Region	NM_017886	41263093	41978664	ULK4	54986	0.0244494	1.92308	0.4
Shift	3.08496	chr3	-	41582001	41583000	395664	WithinGene_Distal_Region	NM_017886	41263093	41978664	ULK4	54986	0.021877	11	0.333333
Only	2.82193	chr3	+	180888001	180889000	34375	WithinGene_Distal_Region	NM_003940	180853626	180989881	USP13	8975	0.0211794	10	0.3
Only	3.11441	chr3	+	186020001	186021500	7377	WithinGene_Proximal_Region	NM_015303	186012624	186253096	VPS8	23355	0.035092	2.14286	0.266667
Only	3.39232	chr3	-	55299001	55301000	173782	3_Distal_Region	NM_003392	55474782	55496371	WNT5A	7474	0.0266557	3	0.466667
Only	3.20044	chr3	-	55334501	55335500	139282	3_Distal_Region	NM_003392	55474782	55496371	WNT5A	7474	0.0360838	4	0.3
Only	3.80578	chr3	-	55385501	55389000	85782	3_Distal_Region	NM_003392	55474782	55496371	WNT5A	7474	0.00741339	2.11765	0.633333
Only	3.32193	chr3	-	13858001	13860000	36619	WithinGene_Distal_Region	NM_004625	13835082	13896619	WNT7A	7476	0.00433956	4	0.5
Only	3.11441	chr3	-	13870001	13871500	25119	WithinGene_Distal_Region	NM_004625	13835082	13896619	WNT7A	7476	0.00439531	7.5	0.433333
Only	2.82193	chr3	-	115786001	115787000	38743	WithinGene_Distal_Region	NM_001164347	115539636	115825743	ZBTB20	26137	0.0340526	4.5	0.233333
Only	3.48289	chr3	-	116496001	116498500	-147184	5_Distal_Region	NM_015642	115539636	116348817	ZBTB20	26137	0.0490764	1.91667	0.366667
Only	2.82193	chr3	-	21640001	21641000	126820	WithinGene_Distal_Region	NM_024697	21437495	21767820	ZNF385D	79750	0.0116737	10	0.3
Only	3.08496	chr3	-	21824501	21825500	-56681	5_Distal_Region	NM_024697	21437495	21767820	ZNF385D	79750	0.0360838	4	0.3
Only	3.32193	chr3	+	32017001	32019000	8877	3_Proximal_Region	NM_001137674	31998269	32008124	ZNF860	344787	0.0402584	2.22222	0.366667
Only	3.5655	chr4	-	185991501	185994500	-7292	5_Proximal_Region	NM_001995	185913742	185984209	ACSL1	2180	0.0137018	1.93333	0.466667
Only	2.82193	chr4	-	100440001	100441000	5549	3_Proximal_Region	NM_000668	100446549	100461595	ADH1B	125	0.012002	8	0.233333
Only	2.82193	chr4	-	7933501	7934500	58053	WithinGene_Distal_Region	NM_198595	7811339	7992553	AFAP1	60312	0.0211794	10	0.3
Only	2.82193	chr4	+	88187001	88188000	39825	WithinGene_Distal_Region	NM_005935	88147176	88281215	AFF1	4299	0.0409547	3	0.2
Only	2.95943	chr4	+	88192001	88193000	44825	WithinGene_Distal_Region	NM_005935	88147176	88281215	AFF1	4299	0.00295972	11	0.333333
Only	2.95943	chr4	-	178577501	178578500	10417	3_Distal_Region	NM_000027	178588917	178600585	AGA	175	0.0307294	5.5	0.3
Only	3.45943	chr4	+	79703001	79705000	11236	WithinGene_Distal_Region	NM_005139	79691765	79750629	ANXA3	306	0.00242104	4.2	0.533333
Only	2.82193	chr4	-	122678001	122679000	129601	3_Distal_Region	NM_001154	122808601	122837597	ANXA5	308	0.0231829	8	0.233333
Only	3.11441	chr4	+	148910501	148912000	37599	WithinGene_Distal_Region	NM_024605	148872902	149213377	ARHGAP10	79658	0.0254089	3.75	0.366667
Only	2.95943	chr4	+	149074001	149075000	201099	WithinGene_Distal_Region	NM_024605	148872902	149213377	ARHGAP10	79658	0.0427103	1.42857	0.1
Shift	3.20044	chr4	+	86541501	86542500	-72807	5_Distal_Region	NM_001025616	86615307	87142847	ARHGAP24	83478	0.0485711	3	0.266667
Shift	2.95943	chr4	+	86670501	86671500	55194	WithinGene_Distal_Region	NM_001025616	86615307	87142847	ARHGAP24	83478	0.0403273	10	0.3
Shift	2.82193	chr4	+	103106501	103107500	152496	WithinGene_Distal_Region	NM_001083907	102954005	103214990	BANK1	55024	0.0340526	4.5	0.233333
Only	3.20752	chr4	+	95924501	95926000	26351	WithinGene_Distal_Region	NM_001203	95898150	96298624	BMPR1B	658	0.0274368	3.5	0.333333
Only	3.7854	chr4	+	95928001	95932000	29851	WithinGene_Distal_Region	NM_001203	95898150	96298624	BMPR1B	658	0.0296553	1.85714	0.6
Only	3.5655	chr4	+	95972501	95975500	74351	WithinGene_Distal_Region	NM_001203	95898150	96298624	BMPR1B	658	0.00485524	2.33333	0.533333
Only	2.82193	chr4	+	95994001	95995000	95851	WithinGene_Distal_Region	NM_001203	95898150	96298624	BMPR1B	658	0.0415747	9	0.266667
Only	3.87447	chr4	+	96007001	96011500	108851	WithinGene_Distal_Region	NM_001203	95898150	96298624	BMPR1B	658	2.36e-05	4.3	1.1
Only	3.20044	chr4	+	96033501	96034500	135351	WithinGene_Distal_Region	NM_001203	95898150	96298624	BMPR1B	658	0.032339	2.2	0.2
Only	3.76625	chr4	+	96071001	96074500	172851	WithinGene_Distal_Region	NM_001203	95898150	96298624	BMPR1B	658	0.000508518	4.375	0.9
Only	3.64639	chr4	+	96077001	96079500	178851	WithinGene_Distal_Region	NM_001203	95898150	96298624	BMPR1B	658	0.0278497	2.25	0.5
Only	3.80578	chr4	+	96116001	96119500	217851	WithinGene_Distal_Region	NM_001203	95898150	96298624	BMPR1B	658	0.00374921	3.27273	0.833333
Only	3.32193	chr4	+	96124001	96126000	225851	WithinGene_Distal_Region	NM_001203	95898150	96298624	BMPR1B	658	0.0113596	2.375	0.366667
Only	3.39232	chr4	+	96164001	96166000	265851	WithinGene_Distal_Region	NM_001203	95898150	96298624	BMPR1B	658	0.0419948	1.75	0.3
Only	3.32193	chr4	+	96178001	96180000	279851	WithinGene_Distal_Region	NM_001203	95898150	96298624	BMPR1B	658	0.00366302	5	0.533333
Only	4.0655	chr4	+	96208001	96214000	309851	WithinGene_Distal_Region	NM_001203	95898150	96298624	BMPR1B	658	0.00516051	1.75758	0.833333
Only	3.39232	chr4	+	96224501	96226500	326351	WithinGene_Distal_Region	NM_001203	95898150	96298624	BMPR1B	658	0.0254398	3.33333	0.466667
Only	3.5655	chr4	+	96253501	96256500	355351	WithinGene_Distal_Region	NM_001203	95898150	96298624	BMPR1B	658	0.0160046	2.07143	0.5
Only	2.95943	chr4	-	75880001	75881000	9471	3_Proximal_Region	NM_001729	75890471	75938906	BTC	685	0.0403428	11	0.333333
Only	3.11441	chr4	-	75916501	75918000	20906	WithinGene_Distal_Region	NM_001729	75890471	75938906	BTC	685	0.0455859	3.25	0.3
Only	3.29498	chr4	-	160179001	160180500	-3218	5_Proximal_Region	NM_152543	160034133	160175783	C4orf45	152940	0.0406504	4	0.4
Only	2.95943	chr4	+	25634501	25635500	93903	3_Distal_Region	NM_001145432	25524911	25540598	C4orf52	389203	0.011671	9	0.266667
Shift	2.82193	chr4	-	109959501	109960500	482748	WithinGene_Distal_Region	NM_198721	109954420	110443248	COL25A1	84570	0.0471179	3	0.2
Shift	3.29498	chr4	+	151370501	151372000	150972	WithinGene_Distal_Region	NM_001040261	151219529	151398058	DCLK2	166614	0.0219305	2.14286	0.266667
Shift	3.5655	chr4	-	101226001	101229000	97049	3_Distal_Region	NM_145244	101326049	101330636	DDIT4L	115265	0.0308972	2.07143	0.5
Shift	2.95943	chr4	-	90068501	90069500	127846	WithinGene_Distal_Region	NM_014883	89866128	90197346	FAM13A	10144	0.0340576	5	0.266667
Only	2.82193	chr4	+	152629501	152630500	79654	WithinGene_Distal_Region	NM_001109977	152549847	152804234	FAM160A1	729830	0.0283663	2.5	0.2
Only	2.82193	chr4	+	152702001	152703000	152154	WithinGene_Distal_Region	NM_001109977	152549847	152804234	FAM160A1	729830	0.0374828	3.5	0.166667
Shift	2.82193	chr4	-	188075001	188076000	-193020	5_Distal_Region	NM_005245	187745930	187881981	FAT1	2195	0.042813	8	0.233333
Shift	2.95943	chr4	+	154154001	154155000	33703	3_Distal_Region	NM_033393	154083584	154120298	FHDC1	85462	0.0229213	3.33333	0.233333
Shift	3.29498	chr4	+	154186001	154187500	65703	3_Distal_Region	NM_033393	154083584	154120298	FHDC1	85462	0.0355618	2.66667	0.333333
Only	2.82193	chr4	-	22081001	22082000	44770	WithinGene_Distal_Region	NM_145290	21998096	22126770	GPR125	166647	0.0340576	5	0.266667
Only	2.82193	chr4	+	158547501	158548500	40825	3_Distal_Region	NM_001083620	158361269	158506676	GRIA2	2891	0.0409547	3	0.2
Only	3.58496	chr4	-	145373501	145375500	-92147	5_Distal_Region	NM_002099	145249905	145281354	GYPA	2993	0.0217707	2.18182	0.433333
Only	2.82193	chr4	+	145673501	145674500	-112122	5_Distal_Region	NM_022475	145786622	145879331	HHIP	64399	0.0225361	9	0.266667
Only	2.95943	chr4	+	145721501	145722500	-64122	5_Distal_Region	NM_022475	145786622	145879331	HHIP	64399	0.0131776	3.33333	0.233333
Only	3.5655	chr4	-	95475001	95478000	5050	WithinGene_Proximal_Region	NM_014485	95438729	95483050	HPGDS	27306	0.00978498	2.41667	0.566667
Only	4.62706	chr4	-	95494001	95507000	-10951	5_Distal_Region	NM_014485	95438729	95483050	HPGDS	27306	4.61e-05	2.03226	2.13333
Only	2.82193	chr4	-	57806501	57807500	-135205	5_Distal_Region	NM_001553	57592000	57671296	IGFBP7	3490	0.0340526	4.5	0.233333
Only	2.82193	chr4	-	57826001	57827000	-154705	5_Distal_Region	NM_001553	57592000	57671296	IGFBP7	3490	0.0389526	3.33333	0.233333
Only	3.89232	chr4	-	143173501	143177500	809554	WithinGene_Distal_Region	NM_003866	143168631	143987054	INPP4B	8821	0.00971245	2.21053	0.766667
Only	3.08496	chr4	-	143193001	143194000	793054	WithinGene_Distal_Region	NM_003866	143168631	143987054	INPP4B	8821	0.0211955	4	0.3
Only	2.82193	chr4	-	143533001	143534000	453054	WithinGene_Distal_Region	NM_003866	143168631	143987054	INPP4B	8821	0.00609834	9	0.266667
Shift	3.29498	chr4	-	55592501	55594000	45183	3_Distal_Region	NM_002253	55639183	55686519	KDR	3791	0.0135623	4	0.4
Only	2.82193	chr4	+	41230001	41231000	172441	WithinGene_Distal_Region	NM_014988	41057560	41396818	LIMCH1	22998	0.0402807	9	0.266667
Shift	3.5655	chr4	-	54245501	54248500	-93020	5_Distal_Region	NM_001126328	54021193	54152481	LNX1	84708	0.00361817	2.41667	0.566667
Only	2.95943	chr4	+	179053501	179054500	166597	WithinGene_Distal_Region	NR_028342	178886904	179148897	LOC285501	285501	0.0323913	5.5	0.3
Only	2.82193	chr4	-	39725501	39726500	8714	WithinGene_Proximal_Region	NR_027277	39720931	39735214	LOC344967	344967	0.0357552	4	0.2
Only	4.18379	chr4	+	109342001	109349000	24967	3_Distal_Region	NR_029373	109312724	109317034	LOC641518	641518	0.0305364	1.55814	0.8
Shift	2.82193	chr4	+	62501501	62502500	456068	WithinGene_Distal_Region	NM_015236	62045433	62620763	LPHN3	23284	0.0116737	10	0.3
Shift	2.82193	chr4	+	62679001	62680000	58238	3_Distal_Region	NM_015236	62045433	62620763	LPHN3	23284	0.0263823	5	0.266667
Only	2.95943	chr4	-	151484501	151485500	670829	WithinGene_Distal_Region	NM_006726	151405045	152156329	LRBA	987	0.0255971	5	0.266667
Only	2.82193	chr4	-	151911501	151912500	243829	WithinGene_Distal_Region	NM_006726	151405045	152156329	LRBA	987	0.0441733	3.33333	0.233333
Shift	2.95943	chr4	-	141225501	141226500	68183	WithinGene_Distal_Region	NM_018717	140856995	141294683	MAML3	55534	0.0323913	5.5	0.3
Only	2.95943	chr4	-	156459001	156460000	23261	3_Distal_Region	NM_001039580	156483261	156517572	MAP9	79884	0.0454638	5	0.266667
Only	2.95943	chr4	-	171164001	171165000	19004	WithinGene_Distal_Region	NM_021647	171144322	171184004	MFAP3L	9848	0.0357552	4	0.2
Shift	2.95943	chr4	-	183160501	183161500	135652	3_Distal_Region	NR_027107	183297152	183302662	MGC45800	90768	0.021877	10	0.3
Shift	2.82193	chr4	+	183324501	183325500	-1939	5_Core_Region	NR_031640	183327439	183327525	MIR1305	100302270	0.0100887	5	0.266667
Only	3.08496	chr4	+	79140001	79141000	47033	3_Distal_Region	NM_020236	79002828	79092968	MRPL1	65008	0.0415826	11	0.333333
Only	3.39232	chr4	-	85477501	85479500	153959	3_Distal_Region	NM_006168	85633459	85638411	NKX6-1	4825	0.0257824	1.5	0.233333
Only	2.95943	chr4	+	20306001	20307000	-4133	5_Proximal_Region	NM_145048	20311133	20339077	PACRGL	133015	0.0212071	11	0.333333
Only	3.70752	chr4	+	169778501	169781500	123710	WithinGene_Distal_Region	NM_016081	169654791	170086183	PALLD	23022	0.0221814	1.88235	0.5
Only	2.82193	chr4	-	108566001	108567000	187270	3_Distal_Region	NM_005443	108754270	108860868	PAPSS1	9061	0.0211794	10	0.3
Shift	2.82193	chr4	+	76182501	76183500	105180	WithinGene_Distal_Region	NM_015393	76077321	76194347	PARM1	25849	0.0323768	5	0.266667
Only	3.39232	chr4	+	96835001	96837000	-143261	5_Distal_Region	NM_005390	96980261	96981648	PDHA2	5161	0.0180162	3	0.4
Only	2.82193	chr4	+	96843001	96844000	-136261	5_Distal_Region	NM_005390	96980261	96981648	PDHA2	5161	0.04688	5	0.266667
Only	3.32193	chr4	+	96846001	96848000	-132261	5_Distal_Region	NM_005390	96980261	96981648	PDHA2	5161	0.0218056	2.375	0.366667
Only	4.91189	chr4	+	96855001	96874500	-105761	5_Distal_Region	NM_005390	96980261	96981648	PDHA2	5161	0.00687983	1.51613	2.13333
Only	3.20752	chr4	+	96890501	96892000	-88261	5_Distal_Region	NM_005390	96980261	96981648	PDHA2	5161	0.0447647	4	0.4
Only	2.95943	chr4	+	96925001	96926000	-54261	5_Distal_Region	NM_005390	96980261	96981648	PDHA2	5161	0.0109705	11	0.333333
Only	3.11441	chr4	+	96956501	96958000	-22261	5_Distal_Region	NM_005390	96980261	96981648	PDHA2	5161	0.00464311	7	0.4
Only	3.48289	chr4	+	96963501	96966000	-14261	5_Distal_Region	NM_005390	96980261	96981648	PDHA2	5161	0.00558463	2.77778	0.533333
Only	2.82193	chr4	+	96976001	96977000	-3261	5_Proximal_Region	NM_005390	96980261	96981648	PDHA2	5161	0.0415747	9	0.266667
Only	3.68379	chr4	+	96985501	96989000	3853	3_Proximal_Region	NM_005390	96980261	96981648	PDHA2	5161	0.000759921	4.125	0.833333
Only	3.11441	chr4	+	97025501	97027000	43853	3_Distal_Region	NM_005390	96980261	96981648	PDHA2	5161	0.0114734	5	0.4
Only	3.11441	chr4	+	97037001	97038500	55353	3_Distal_Region	NM_005390	96980261	96981648	PDHA2	5161	0.0254089	3.75	0.366667
Only	4.02517	chr4	+	97043501	97049000	61853	3_Distal_Region	NM_005390	96980261	96981648	PDHA2	5161	0.000112538	3.375	1.26667
Only	3.99185	chr4	+	97050001	97054000	68353	3_Distal_Region	NM_005390	96980261	96981648	PDHA2	5161	0.0115445	3.21429	1.03333
Only	3.20752	chr4	+	97062501	97064000	80853	3_Distal_Region	NM_005390	96980261	96981648	PDHA2	5161	0.00862865	8	0.466667
Only	4.18379	chr4	+	97093501	97100500	111853	3_Distal_Region	NM_005390	96980261	96981648	PDHA2	5161	0.00035182	2.26667	1.26667
Only	4.20485	chr4	+	97103501	97110500	121853	3_Distal_Region	NM_005390	96980261	96981648	PDHA2	5161	0.0041279	1.91667	1.1
Only	2.82193	chr4	+	97117001	97118000	135353	3_Distal_Region	NM_005390	96980261	96981648	PDHA2	5161	0.0218629	9	0.266667
Only	4.71056	chr4	+	97119501	97134000	137853	3_Distal_Region	NM_005390	96980261	96981648	PDHA2	5161	4.06e-06	2.87755	3.06667
Only	2.82193	chr4	+	97141501	97142500	159853	3_Distal_Region	NM_005390	96980261	96981648	PDHA2	5161	0.0231829	7	0.2
Only	4.26679	chr4	+	97149001	97157000	167353	3_Distal_Region	NM_005390	96980261	96981648	PDHA2	5161	1.8e-05	3.34783	1.8
Only	3.45943	chr4	+	97157501	97159500	175853	3_Distal_Region	NM_005390	96980261	96981648	PDHA2	5161	0.0159575	4.4	0.566667
Only	4.47627	chr4	+	97161001	97171500	179353	3_Distal_Region	NM_005390	96980261	96981648	PDHA2	5161	0.00012665	2.32558	1.9
Only	2.95943	chr4	+	97181501	97182500	199853	3_Distal_Region	NM_005390	96980261	96981648	PDHA2	5161	0.0280741	3.66667	0.266667
Only	3.61441	chr4	+	95659001	95662000	66941	WithinGene_Distal_Region	NR_024179	95592060	95808399	PDLIM5	10611	0.00141286	3	0.666667
Only	3.82193	chr4	+	95673501	95677500	81441	WithinGene_Distal_Region	NR_024179	95592060	95808399	PDLIM5	10611	0.00260165	3.54545	0.933333
Only	3.11441	chr4	+	95699001	95700500	106941	WithinGene_Distal_Region	NR_024179	95592060	95808399	PDLIM5	10611	0.0238048	2.5	0.3
Only	2.82193	chr4	+	95702001	95703000	109941	WithinGene_Distal_Region	NR_024179	95592060	95808399	PDLIM5	10611	0.011671	9	0.266667
Only	2.82193	chr4	+	95746501	95747500	154441	WithinGene_Distal_Region	NR_024179	95592060	95808399	PDLIM5	10611	0.0225313	10	0.3
Only	2.95943	chr4	+	95775501	95776500	183441	WithinGene_Distal_Region	NR_024179	95592060	95808399	PDLIM5	10611	0.021877	10	0.3
Only	3.45943	chr4	+	95826001	95828000	17602	3_Distal_Region	NR_024179	95592060	95808399	PDLIM5	10611	0.00815971	2.33333	0.4
Only	3.90689	chr4	+	95840001	95844500	31602	3_Distal_Region	NR_024179	95592060	95808399	PDLIM5	10611	0.00602295	2.5	0.9
Only	2.95943	chr4	-	39683501	39684500	-27530	5_Distal_Region	NM_001100400	39575985	39655971	PDS5A	23244	0.0183155	5	0.266667
Shift	3.58496	chr4	-	129595501	129597500	-167103	5_Distal_Region	NM_006320	129410746	129428398	PGRMC2	10424	0.049671	1.6	0.3
Shift	2.95943	chr4	-	41439501	41440500	355	3_Core_Region	NM_003924	41440855	41445744	PHOX2B	8929	0.0441733	3.33333	0.233333
Only	3.45943	chr4	+	147730001	147732000	-47494	5_Distal_Region	NM_004575	147779494	147783073	POU4F2	5458	0.0397105	1.75	0.3
Shift	2.82193	chr4	-	23619501	23620500	-118703	5_Distal_Region	NM_013261	23402741	23500798	PPARGC1A	10891	0.012002	8	0.233333
Shift	2.82193	chr4	-	102150501	102151500	12109	3_Distal_Region	NM_001130692	102163609	102487651	PPP3CA	5530	0.0340526	4.5	0.233333
Shift	2.82193	chr4	-	102402501	102403500	84151	WithinGene_Distal_Region	NM_001130692	102163609	102487651	PPP3CA	5530	0.0116737	10	0.3
Shift	2.82193	chr4	-	102470501	102471500	16151	WithinGene_Distal_Region	NM_001130692	102163609	102487651	PPP3CA	5530	0.0271552	4	0.2
Shift	2.82193	chr4	-	102499001	102500000	-11350	5_Distal_Region	NM_001130692	102163609	102487651	PPP3CA	5530	0.0340526	4.5	0.233333
Only	3.08496	chr4	-	13041001	13042000	53087	WithinGene_Distal_Region	NM_004249	12978444	13095087	RAB28	9364	0.0164744	6	0.333333
Only	2.82193	chr4	+	99592001	99593000	7966	3_Proximal_Region	NM_021159	99401549	99584035	RAP1GDS1	5910	0.0409547	3	0.2
Only	3.20752	chr4	+	25814001	25815500	-114929	5_Distal_Region	NM_203283	25930429	26042376	RBPJ	3516	0.0456849	3.2	0.366667
Shift	3.11441	chr4	-	76467501	76469000	154370	3_Distal_Region	NM_015436	76623370	76658652	RCHY1	25898	0.049974	2.8	0.3
Shift	3.7854	chr4	-	76505501	76509500	113870	3_Distal_Region	NM_015436	76623370	76658652	RCHY1	25898	0.0190657	2.17647	0.666667
Shift	3.20752	chr4	-	76577001	76578500	44870	3_Distal_Region	NM_015436	76623370	76658652	RCHY1	25898	0.0183704	5	0.4
Shift	3.20752	chr4	-	76598501	76600000	23370	3_Distal_Region	NM_015436	76623370	76658652	RCHY1	25898	0.0447518	3.5	0.333333
Only	2.95943	chr4	-	39061001	39062000	-16611	5_Distal_Region	NM_002913	38965470	39044390	RFC1	6573	0.0269875	2.75	0.233333
Shift	2.82193	chr4	+	3357001	3358000	15480	WithinGene_Distal_Region	NM_198227	3341521	3411438	RGS12	6002	0.0357552	4.5	0.233333
Only	3.20752	chr4	-	54406001	54407500	138924	3_Distal_Region	NR_027153	54546424	54548206	RPL21P44	402176	0.0384575	2.66667	0.333333
Only	3.32193	chr4	-	83828001	83830000	109034	WithinGene_Distal_Region	NM_024906	83800063	83939034	SCD5	79966	0.00328138	3.33333	0.466667
Only	3.11441	chr4	-	83884001	83885500	53534	WithinGene_Distal_Region	NM_024906	83800063	83939034	SCD5	79966	0.00541334	14	0.433333
Shift	2.82193	chr4	-	53569001	53570000	356999	WithinGene_Distal_Region	NM_152540	53433907	53926999	SCFD2	152579	0.0431089	2.25	0.166667
Shift	3.32193	chr4	-	53920501	53922500	4499	WithinGene_Proximal_Region	NM_152540	53433907	53926999	SCFD2	152579	0.0198738	3.33333	0.466667
Only	3.20752	chr4	-	25492501	25494000	-18793	5_Distal_Region	NM_015187	25358146	25473708	SEL1L3	23231	0.0426122	2	0.233333
Only	2.82193	chr4	-	152359001	152360000	7110	WithinGene_Proximal_Region	NM_001128923	152260882	152367110	SH3D19	152503	0.0218629	9	0.266667
Only	2.82193	chr4	-	170271001	170272000	156824	WithinGene_Distal_Region	NM_020870	170251981	170428824	SH3RF1	57630	0.0263823	4.5	0.233333
Shift	2.82193	chr4	+	77938501	77939500	15074	3_Distal_Region	NM_020859	77575276	77923427	SHROOM3	57619	0.00593681	10	0.3
Shift	2.82193	chr4	-	147449001	147450000	212573	WithinGene_Distal_Region	NM_001029998	147394586	147662573	SLC10A7	84068	0.0357552	4	0.2
Shift	4.09392	chr4	-	9611501	9616500	15712	WithinGene_Distal_Region	NM_020041	9436945	9632212	SLC2A9	56606	0.0295436	1.54286	0.633333
Shift	2.82193	chr4	-	139478001	139479000	-95048	5_Distal_Region	NM_014331	139304697	139382953	SLC7A11	23657	0.0399351	3.33333	0.233333
Only	3.29498	chr4	+	19748501	19750000	-114332	5_Distal_Region	NM_004787	19864332	20229886	SLIT2	9353	0.000634941	17	0.533333
Only	2.82193	chr4	+	95177001	95178000	-169781	5_Distal_Region	NM_001128430	95347781	95431466	SMARCAD1	56916	0.0357552	5	0.266667
Only	3.08496	chr4	-	90803501	90804500	59773	3_Distal_Region	NM_007308	90864273	90977150	SNCA	6622	0.0211794	10	0.3
Only	3.20752	chr4	-	186984001	186985500	129364	WithinGene_Distal_Region	NM_021069	186743591	187114864	SORBS2	8470	0.0442003	2.14286	0.266667
Shift	3.08496	chr4	+	52620501	52621500	8152	WithinGene_Proximal_Region	NM_145263	52612349	52658215	SPATA18	132671	0.0323768	5	0.266667
Only	3.70752	chr4	+	124093501	124096500	29827	WithinGene_Distal_Region	NM_145207	124063674	124460054	SPATA5	166378	0.0228612	1.88235	0.5
Shift	2.82193	chr4	+	177556501	177557500	66113	3_Distal_Region	NM_021928	177478083	177490388	SPCS3	60559	0.0415747	10	0.3
Shift	2.82193	chr4	+	26597501	26598500	126091	WithinGene_Distal_Region	NM_020860	26471410	26636101	STIM2	57620	0.0146642	4.5	0.233333
Only	2.95943	chr4	+	159357001	159358000	6151	WithinGene_Proximal_Region	NM_018342	159350850	159395888	TMEM144	55314	0.0113348	11	0.333333
Only	2.82193	chr4	+	41548001	41549000	-82893	5_Distal_Region	NM_018126	41631893	41657581	TMEM33	55161	0.0465187	2.5	0.2
Only	2.82193	chr4	+	41549501	41550500	-81393	5_Distal_Region	NM_018126	41631893	41657581	TMEM33	55161	0.042813	9	0.266667
Shift	2.95943	chr4	+	154215001	154216000	-77719	5_Distal_Region	NM_001130067	154293719	154479924	TRIM2	23321	0.0340526	4.5	0.233333
Only	3.20752	chr4	-	69635501	69637000	-64522	5_Distal_Region	NM_001076	69546931	69570979	UGT2B15	7366	0.0139324	4	0.4
Only	3.5655	chr4	-	96337501	96340500	348685	WithinGene_Distal_Region	NM_003728	96308711	96689185	UNC5C	8633	0.0227422	1.93333	0.466667
Only	3.5655	chr4	-	96342501	96345500	343685	WithinGene_Distal_Region	NM_003728	96308711	96689185	UNC5C	8633	0.00346644	3.22222	0.666667
Only	2.82193	chr4	-	96350501	96351500	337685	WithinGene_Distal_Region	NM_003728	96308711	96689185	UNC5C	8633	0.0271876	4	0.2
Only	3.98289	chr4	-	96379001	96384000	305185	WithinGene_Distal_Region	NM_003728	96308711	96689185	UNC5C	8633	0.000176204	3.125	1.13333
Only	3.45943	chr4	-	96387001	96389000	300185	WithinGene_Distal_Region	NM_003728	96308711	96689185	UNC5C	8633	0.0245217	2.75	0.466667
Only	4.31382	chr4	-	96392001	96400500	288685	WithinGene_Distal_Region	NM_003728	96308711	96689185	UNC5C	8633	0.000511447	2.53125	1.63333
Only	3.32193	chr4	-	96415001	96417000	272185	WithinGene_Distal_Region	NM_003728	96308711	96689185	UNC5C	8633	0.0283384	3.16667	0.433333
Only	3.68379	chr4	-	96426001	96429500	259685	WithinGene_Distal_Region	NM_003728	96308711	96689185	UNC5C	8633	0.011523	2.2	0.6
Only	2.82193	chr4	-	96448501	96449500	239685	WithinGene_Distal_Region	NM_003728	96308711	96689185	UNC5C	8633	0.0419172	3.33333	0.233333
Only	4.02517	chr4	-	96452001	96457500	231685	WithinGene_Distal_Region	NM_003728	96308711	96689185	UNC5C	8633	5.21e-05	4.07692	1.33333
Only	3.80578	chr4	-	96481501	96485000	204185	WithinGene_Distal_Region	NM_003728	96308711	96689185	UNC5C	8633	0.0103468	2.05556	0.633333
Only	3.52356	chr4	-	96491501	96493500	195685	WithinGene_Distal_Region	NM_003728	96308711	96689185	UNC5C	8633	0.0339906	2.55556	0.466667
Only	3.5655	chr4	-	96494001	96497000	192185	WithinGene_Distal_Region	NM_003728	96308711	96689185	UNC5C	8633	0.000609029	3.22222	0.666667
Only	3.87447	chr4	-	96544001	96548500	140685	WithinGene_Distal_Region	NM_003728	96308711	96689185	UNC5C	8633	0.0205665	1.76	0.633333
Only	4.7854	chr4	-	96549501	96565500	123685	WithinGene_Distal_Region	NM_003728	96308711	96689185	UNC5C	8633	9.48e-06	2.4	3.03333
Only	2.82193	chr4	-	96567001	96568000	121185	WithinGene_Distal_Region	NM_003728	96308711	96689185	UNC5C	8633	0.0415747	9	0.266667
Only	4.2854	chr4	-	96568501	96576500	112685	WithinGene_Distal_Region	NM_003728	96308711	96689185	UNC5C	8633	0.000169398	2.22857	1.43333
Only	2.82193	chr4	-	96602501	96603500	85685	WithinGene_Distal_Region	NM_003728	96308711	96689185	UNC5C	8633	0.0271876	4	0.2
Only	3.96963	chr4	-	96626001	96630500	58685	WithinGene_Distal_Region	NM_003728	96308711	96689185	UNC5C	8633	9.85e-05	3.46154	1.06667
Only	3.20752	chr4	-	96632001	96633500	55685	WithinGene_Distal_Region	NM_003728	96308711	96689185	UNC5C	8633	0.0277147	3.5	0.333333
Only	2.82193	chr4	-	96643501	96644500	44685	WithinGene_Distal_Region	NM_003728	96308711	96689185	UNC5C	8633	0.0218629	9	0.266667
Only	2.95943	chr4	-	96654001	96655000	34185	WithinGene_Distal_Region	NM_003728	96308711	96689185	UNC5C	8633	0.0113267	10	0.3
Only	3.66172	chr4	-	96671501	96674500	14685	WithinGene_Distal_Region	NM_003728	96308711	96689185	UNC5C	8633	0.00621482	2.5	0.6
Only	3.11441	chr4	-	96704001	96705500	-14816	5_Distal_Region	NM_003728	96308711	96689185	UNC5C	8633	0.0296217	3	0.333333
Only	3.5655	chr4	-	96711501	96714500	-22316	5_Distal_Region	NM_003728	96308711	96689185	UNC5C	8633	0.00895734	1.8125	0.433333
Only	2.82193	chr4	-	96743001	96744000	-53816	5_Distal_Region	NM_003728	96308711	96689185	UNC5C	8633	0.0225313	8	0.233333
Only	3.11441	chr4	-	96746501	96748000	-57316	5_Distal_Region	NM_003728	96308711	96689185	UNC5C	8633	0.00692478	5	0.4
Only	4.43895	chr4	-	96764001	96774000	-74816	5_Distal_Region	NM_003728	96308711	96689185	UNC5C	8633	7.75e-06	2.5	1.9
Only	3.76625	chr4	-	96774501	96778000	-85316	5_Distal_Region	NM_003728	96308711	96689185	UNC5C	8633	0.0250507	1.63636	0.466667
Only	4.20485	chr4	-	96780001	96787000	-90816	5_Distal_Region	NM_003728	96308711	96689185	UNC5C	8633	0.0145099	1.53333	0.8
Only	4.60881	chr4	-	96813001	96825500	-123816	5_Distal_Region	NM_003728	96308711	96689185	UNC5C	8633	4.8e-06	2.5	2.4
Only	3.66172	chr4	-	96828501	96831500	-139316	5_Distal_Region	NM_003728	96308711	96689185	UNC5C	8633	2.87e-06	10	0.9
Only	3.32193	chr4	-	96833001	96835000	-143816	5_Distal_Region	NM_003728	96308711	96689185	UNC5C	8633	0.0256807	3.6	0.433333
Shift	2.82193	chr4	-	53215501	53216500	1016	WithinGene_Core_Region	NM_001134223	53151885	53217516	USP46	64854	0.011671	9	0.266667
Only	3.68379	chr4	-	177704001	177707500	134184	3_Distal_Region	NM_005429	177841684	177950889	VEGFC	7424	0.0045204	2.53846	0.666667
Only	2.82193	chr4	-	177724001	177725000	116684	3_Distal_Region	NM_005429	177841684	177950889	VEGFC	7424	0.0415747	9	0.266667
Shift	3.32193	chr4	+	142569001	142571000	193701	3_Distal_Region	NM_014487	142361498	142375300	ZNF330	27309	0.0352406	1.9	0.3
Shift	3.20752	chr5	-	131322501	131324000	51248	WithinGene_Distal_Region	NM_015256	131317050	131375248	ACSL6	23305	0.0387656	1.6	0.2
Only	4.53263	chr5	-	156889001	156900500	34846	WithinGene_Distal_Region	NM_033274	156836889	156935346	ADAM19	8728	0.0311758	1.26136	0.766667
Only	2.82193	chr5	-	156929001	156930000	5346	WithinGene_Proximal_Region	NM_033274	156836889	156935346	ADAM19	8728	0.021877	10	0.3
Shift	2.82193	chr5	-	33664001	33665000	262881	WithinGene_Distal_Region	NM_030955	33563043	33927881	ADAMTS12	81792	0.0231829	9	0.266667
Shift	3.53948	chr5	+	5386501	5389000	13089	3_Distal_Region	NM_139056	5193442	5373412	ADAMTS16	170690	0.0326335	2.16667	0.466667
Only	3.20752	chr5	+	128875501	128877000	51500	WithinGene_Distal_Region	NM_133638	128824001	129102275	ADAMTS19	171019	0.0288013	2.28571	0.3
Shift	3.11441	chr5	-	178729001	178730500	-24066	5_Distal_Region	NM_021599	178510735	178704935	ADAMTS2	9509	0.048852	2.8	0.3
Only	3.37744	chr5	+	148208501	148210000	20112	3_Distal_Region	NM_000024	148186348	148188389	ADRB2	154	0.00414963	8	0.466667
Only	2.95943	chr5	+	148215501	148216500	27112	3_Distal_Region	NM_000024	148186348	148188389	ADRB2	154	0.0340526	4.5	0.233333
Only	2.95943	chr5	-	14831001	14832000	92887	WithinGene_Distal_Region	NM_054027	14757908	14924887	ANKH	56172	0.0369852	3.66667	0.266667
Only	2.82193	chr5	-	74536501	74537500	30959	WithinGene_Distal_Region	NM_001164443	74399878	74568459	ANKRD31	256006	0.0340526	4.5	0.233333
Only	2.82193	chr5	-	74542501	74543500	24959	WithinGene_Distal_Region	NM_001164443	74399878	74568459	ANKRD31	256006	0.0340576	5	0.266667
Only	3.11441	chr5	-	150512001	150513500	4060	WithinGene_Proximal_Region	NM_004033	150460460	150517560	ANXA6	309	0.00946487	3.25	0.3
Shift	3.08496	chr5	-	77584001	77585000	41284	WithinGene_Distal_Region	NM_003664	77333905	77626284	AP3B1	8546	0.0173886	5.5	0.3
Shift	3.76625	chr5	-	141016501	141020000	21984	WithinGene_Distal_Region	NM_022481	141013151	141041984	ARAP3	64411	0.0339952	2	0.6
Shift	3.08496	chr5	-	141073501	141074500	-31517	5_Distal_Region	NM_022481	141013151	141041984	ARAP3	64411	0.0465962	3	0.266667
Shift	3.72561	chr5	+	142261001	142264500	130526	WithinGene_Distal_Region	NM_015071	142130475	142588764	ARHGAP26	23092	0.022752	1.4	0.333333
Shift/Basal	3.90689	chr5	+	142315501	142320000	185026	WithinGene_Distal_Region	NM_015071	142130475	142588764	ARHGAP26	23092	0.0457484	1.60714	0.566667
Shift	2.95943	chr5	+	142394501	142395500	264026	WithinGene_Distal_Region	NM_015071	142130475	142588764	ARHGAP26	23092	0.0225313	8	0.233333
Shift	3.39232	chr5	+	142434001	142436000	303526	WithinGene_Distal_Region	NM_015071	142130475	142588764	ARHGAP26	23092	0.0147462	4.2	0.533333
Shift	3.08496	chr5	+	142504501	142505500	374026	WithinGene_Distal_Region	NM_015071	142130475	142588764	ARHGAP26	23092	0.0164744	6	0.333333
Only	3.37744	chr5	-	53422501	53424000	218160	WithinGene_Distal_Region	NM_019087	53216370	53642160	ARL15	54622	0.0476207	2	0.3
Only	3.96963	chr5	-	151082501	151087000	15575	3_Distal_Region	NM_004045	151102575	151118403	ATOX1	475	0.0181237	1.80769	0.7
Shift	3.20752	chr5	-	111059501	111061000	31900	3_Distal_Region	NM_004772	111092900	111120844	C5orf13	9315	0.00643538	4.66667	0.366667
Only	2.82193	chr5	-	134800001	134801000	6802	3_Proximal_Region	NM_130848	134807802	134810937	C5orf20	140947	0.0471179	3.33333	0.233333
Shift	3.11441	chr5	+	139557001	139558500	22165	WithinGene_Distal_Region	NM_032412	139534836	139603558	C5orf32	84418	0.013921	3.75	0.366667
Only	3.08496	chr5	+	3002001	3003000	193490	3_Distal_Region	NM_178569	2805261	2808511	C5orf38	153571	0.0476541	2	0.2
Only	2.82193	chr5	-	154204501	154205500	4906	WithinGene_Proximal_Region	NM_032385	154178244	154210406	C5orf4	10826	0.0357552	4.5	0.233333
Shift	3.32193	chr5	-	147289001	147291000	-22707	5_Distal_Region	NM_206966	147252463	147266294	C5orf46	389336	0.0374529	1.66667	0.266667
Only	3.37744	chr5	+	96013501	96015000	-8696	5_Proximal_Region	NM_173063	96023696	96136141	CAST	26059	0.0395364	2.28571	0.3
Only	3.32193	chr5	+	134328001	134330000	-1512	5_Core_Region	NM_178019	134331512	134375285	CATSPER3	347732	0.0134589	3.16667	0.433333
Only	2.82193	chr5	-	21809001	21810000	1079488	WithinGene_Distal_Region	NM_004061	21786730	22889488	CDH12	1010	0.0211794	10	0.3
Only	3.20044	chr5	-	133776001	133777000	-504	5_Core_Region	NM_080656	133765656	133775497	CDKN2AIPNL	91368	0.0323913	5.5	0.3
Only	3.72561	chr5	-	133794501	133798000	-19004	5_Distal_Region	NM_080656	133765656	133775497	CDKN2AIPNL	91368	0.0197578	1.94444	0.566667
Only	5.48384	chr5	-	133803001	133846000	-27504	5_Distal_Region	NM_080656	133765656	133775497	CDKN2AIPNL	91368	0.00244101	1.59004	5.13333
Only	2.82193	chr5	-	122788501	122789500	-1316	5_Core_Region	NM_153223	122708478	122787185	CEP120	153241	0.0389526	3.33333	0.233333
Shift	3.11441	chr5	-	98353001	98354500	-62863	5_Distal_Region	NM_001270	98218807	98290138	CHD1	1105	0.0181076	3.25	0.3
Shift	3.29498	chr5	+	129396001	129397500	127580	WithinGene_Distal_Region	NM_175856	129268421	129550226	CHSY3	337876	0.0207945	2.83333	0.366667
Shift	2.95943	chr5	+	79117501	79118500	96087	WithinGene_Distal_Region	NM_153610	79021414	79131805	CMYA5	202333	0.022319	3.66667	0.266667
Shift	3.61441	chr5	+	173212501	173215500	-32436	5_Distal_Region	NM_030627	173247936	173319919	CPEB4	80315	0.0179665	2	0.466667
Shift	3.66172	chr5	+	173244001	173247000	-936	5_Core_Region	NM_030627	173247936	173319919	CPEB4	80315	0.0406	1.55	0.366667
Shift	3.53948	chr5	+	175159501	175162000	3286	WithinGene_Proximal_Region	NM_006650	175156215	175243629	CPLX2	10814	0.0349569	1.66667	0.333333
Only	2.82193	chr5	+	123072501	123073500	92138	3_Distal_Region	NM_004384	122875691	122980363	CSNK1G3	1456	0.029957	2	0.166667
Only	3.48289	chr5	+	123109001	123111500	128638	3_Distal_Region	NM_004384	122875691	122980363	CSNK1G3	1456	0.0176909	2.5	0.5
Only	3.95387	chr5	+	123144001	123147500	163638	3_Distal_Region	NM_004384	122875691	122980363	CSNK1G3	1456	0.0274162	1.6	0.5
Shift	3.08496	chr5	+	138231501	138232500	114496	WithinGene_Distal_Region	NM_001903	138117005	138298622	CTNNA1	1495	0.0403506	12	0.366667
Shift	3.11441	chr5	+	138245001	138246500	127996	WithinGene_Distal_Region	NM_001903	138117005	138298622	CTNNA1	1495	0.0277147	3.5	0.333333
Shift	2.95943	chr5	-	10940501	10941500	83451	3_Distal_Region	NM_001332	11024951	11957110	CTNND2	1501	0.0420291	2.5	0.2
Shift	3.11441	chr5	+	169029001	169030500	32173	WithinGene_Distal_Region	NM_004946	168996828	169442962	DOCK2	1794	0.0315572	2.8	0.3
Shift	3.11441	chr5	+	169118501	169120000	121673	WithinGene_Distal_Region	NM_004946	168996828	169442962	DOCK2	1794	0.00270622	15	0.466667
Shift	3.37744	chr5	+	169167001	169168500	170173	WithinGene_Distal_Region	NM_004946	168996828	169442962	DOCK2	1794	0.0163164	3.6	0.433333
Only	3.37744	chr5	-	172107001	172108500	19198	3_Distal_Region	NM_004417	172127698	172130809	DUSP1	11266	0.0132297	4.5	0.466667
Shift	3.72561	chr5	-	158299001	158302500	156866	WithinGene_Distal_Region	NM_024007	158055500	158459366	EBF1	1879	0.0011328	2.91667	0.766667
Shift	4.19417	chr5	-	158331501	158338000	121366	WithinGene_Distal_Region	NM_024007	158055500	158459366	EBF1	1879	0.00194934	1.78378	0.966667
Shift	4.67314	chr5	-	158347501	158361500	97866	WithinGene_Distal_Region	NM_024007	158055500	158459366	EBF1	1879	5.76e-05	2.11111	2.33333
Shift	3.20752	chr5	-	158364001	158365500	93866	WithinGene_Distal_Region	NM_024007	158055500	158459366	EBF1	1879	0.0485846	3.5	0.333333
Shift	2.82193	chr5	-	106745501	106746500	287995	WithinGene_Distal_Region	NM_001962	106740488	107034495	EFNA5	1946	0.0231829	7	0.2
Shift	2.82193	chr5	-	106977501	106978500	55995	WithinGene_Distal_Region	NM_001962	106740488	107034495	EFNA5	1946	0.0441733	3.33333	0.233333
Shift	2.82193	chr5	+	38494001	38495000	12609	WithinGene_Distal_Region	NM_182801	38481392	38501338	EGFLAM	133584	0.00609834	9	0.266667
Only	3.45943	chr5	-	60186001	60188000	-10143	5_Distal_Region	NM_024930	60083372	60175858	ELOVL7	79993	0.0380493	1.69231	0.3
Shift	2.95943	chr5	-	73928501	73929500	29489	3_Distal_Region	NM_003633	73958989	73973005	ENC1	8507	0.0113267	10	0.3
Only	2.82193	chr5	+	96255001	96256000	17602	WithinGene_Distal_Region	NM_022350	96237399	96281162	ERAP2	64167	0.0389526	3.33333	0.233333
Only	3.20752	chr5	+	65223001	65224500	-33639	5_Distal_Region	NM_018695	65258139	65412606	ERBB2IP	55914	0.0334209	3	0.333333
Only	3.70752	chr5	+	172180001	172183000	-10828	5_Distal_Region	NM_001031711	172193828	172312294	ERGIC1	57222	0.0327431	1.6	0.4
Only	3.11441	chr5	+	76164001	76165500	13413	WithinGene_Distal_Region	NM_005242	76150588	76166895	F2RL1	2150	0.0418675	2.14286	0.266667
Shift	3.20752	chr5	-	153265501	153267000	84457	3_Distal_Region	NM_018691	153351457	153398690	FAM114A2	10827	0.0281066	3.5	0.333333
Shift	3.11441	chr5	-	153319501	153321000	30457	3_Distal_Region	NM_018691	153351457	153398690	FAM114A2	10827	0.0458754	3	0.333333
Shift	2.95943	chr5	-	127740001	127741000	160634	WithinGene_Distal_Region	NM_001999	127621499	127901634	FBN2	2201	0.0217614	3.66667	0.266667
Shift	4.03948	chr5	-	127937501	127942500	-35867	5_Distal_Region	NM_001999	127621499	127901634	FBN2	2201	0.0222315	1.52941	0.6
Only	4.84713	chr5	+	135270001	135284500	-9404	5_Proximal_Region	NM_012159	135293904	135305266	FBXL21	26223	0.00181303	1.7191	2.13333
Only	3.90689	chr5	+	135285501	135290000	-3904	5_Proximal_Region	NM_012159	135293904	135305266	FBXL21	26223	0.00228382	2.58824	0.9
Shift	3.5655	chr5	-	114797001	114800000	84506	3_Distal_Region	NM_020177	114884506	114908490	FEM1C	56929	0.00762983	2.15385	0.5
Shift	3.5655	chr5	-	142022501	142025500	20337	WithinGene_Distal_Region	NM_000800	141951926	142045837	FGF1	2246	0.0461191	1.52632	0.333333
Shift	3.5655	chr5	-	142084001	142087000	-26182	5_Distal_Region	NR_026696	141951926	142057819	FGF1	2246	0.0350468	1.86667	0.433333
Only	2.82193	chr5	-	127303001	127304000	81142	3_Distal_Region	NR_015360	127385142	127446665	FLJ33630	644873	0.0409547	3	0.2
Only	3.5655	chr5	+	148991001	148994000	49674	WithinGene_Distal_Region	NM_001001669	148941327	148994720	FLJ41603	389337	0.026602	2	0.466667
Shift	3.08496	chr5	-	72707001	72708000	69840	3_Distal_Region	NM_004472	72777840	72780108	FOXD1	2297	0.0340576	5	0.266667
Only	2.82193	chr5	+	52745501	52746500	-65851	5_Distal_Region	NM_013409	52812351	52817661	FST	10468	0.0428049	9	0.266667
Shift	3.9386	chr5	-	133118001	133122500	-141879	5_Distal_Region	NM_015082	132560050	132976122	FSTL4	23105	0.0201474	1.5	0.5
Only	3.08496	chr5	+	121126001	121127000	-88548	5_Distal_Region	NM_177478	121215548	121216422	FTMT	94033	0.0485711	3	0.266667
Only	2.82193	chr5	-	160483501	160484500	163513	3_Distal_Region	NM_021911	160648013	160907708	GABRB2	2561	0.0482366	4	0.2
Only	2.95943	chr5	-	160513501	160514500	133513	3_Distal_Region	NM_021911	160648013	160907708	GABRB2	2561	0.04688	4.5	0.233333
Only	2.82193	chr5	-	160599501	160600500	47513	3_Distal_Region	NM_021911	160648013	160907708	GABRB2	2561	0.0263823	4.5	0.233333
Only	2.82193	chr5	+	153497001	153498000	-52487	5_Distal_Region	NM_198321	153550487	153780003	GALNT10	55568	0.0389526	3.33333	0.233333
Only	4.5647	chr5	+	153628001	153639000	77514	WithinGene_Distal_Region	NM_198321	153550487	153780003	GALNT10	55568	0.0147825	1.69231	1.5
Only	4.4152	chr5	+	153648501	153658000	98014	WithinGene_Distal_Region	NM_198321	153550487	153780003	GALNT10	55568	0.0282573	1.48333	0.966667
Only	2.95943	chr5	-	137641001	137642000	-2849	5_Proximal_Region	NM_001496	137615967	137638152	GFRA3	2676	0.0409547	3	0.2
Shift	3.11441	chr5	-	151231501	151233000	51590	WithinGene_Distal_Region	NM_001146040	151182267	151284590	GLRA1	2741	0.032339	2.2	0.2
Only	3.66172	chr5	+	150615001	150618000	2196	WithinGene_Proximal_Region	NM_001167607	150612805	150630144	GM2A	2760	0.00200584	3.75	0.733333
Only	2.82193	chr5	+	150626501	150627500	13696	WithinGene_Distal_Region	NM_001167607	150612805	150630144	GM2A	2760	0.0113267	10	0.3
Only	3.59392	chr5	+	125541501	125544000	-179686	5_Distal_Region	NM_001146319	125723686	125857750	GRAMD3	65983	0.0101846	2.25	0.5
Only	3.48289	chr5	+	125554001	125556500	-167186	5_Distal_Region	NM_001146319	125723686	125857750	GRAMD3	65983	0.00111279	4.16667	0.633333
Only	3.61441	chr5	+	125620001	125623000	-100686	5_Distal_Region	NM_001146319	125723686	125857750	GRAMD3	65983	0.0173657	2.72727	0.633333
Only	2.82193	chr5	+	125820501	125821500	33734	WithinGene_Distal_Region	NM_023927	125786767	125857750	GRAMD3	65983	0.0497033	3.5	0.166667
Only	3.11441	chr5	+	125835501	125837000	6816	WithinGene_Proximal_Region	NM_001146322	125828685	125857750	GRAMD3	65983	0.0142158	4.66667	0.366667
Only	2.82193	chr5	+	152672501	152673500	-176776	5_Distal_Region	NM_001114183	152850276	153173622	GRIA1	2890	0.0113267	10	0.3
Only	2.82193	chr5	+	152968501	152969500	118225	WithinGene_Distal_Region	NM_001114183	152850276	153173622	GRIA1	2890	0.0471179	3.33333	0.233333
Only	5.55428	chr5	+	153151001	153198500	300725	WithinGene_Distal_Region	NM_001114183	152850276	153173622	GRIA1	2890	0.00647247	1.26171	3.16667
Only	3.11441	chr5	+	153249501	153251000	75879	3_Distal_Region	NM_001114183	152850276	153173622	GRIA1	2890	0.0164785	2.33333	0.266667
Only	4.27537	chr5	-	134634001	134641500	56469	3_Distal_Region	NM_138610	134697969	134762827	H2AFY	9555	0.0392048	1.39623	0.7
Only	3.5655	chr5	-	134642001	134645000	52969	3_Distal_Region	NM_138610	134697969	134762827	H2AFY	9555	0.0390712	1.70588	0.4
Only	3.08496	chr5	-	134710501	134711500	51327	WithinGene_Distal_Region	NM_138610	134697969	134762827	H2AFY	9555	0.0323913	5.5	0.3
Only	3.08496	chr5	-	134733501	134734500	28327	WithinGene_Distal_Region	NM_138610	134697969	134762827	H2AFY	9555	0.0183186	5.5	0.3
Only	3.72561	chr5	-	134748001	134751500	11327	WithinGene_Distal_Region	NM_138610	134697969	134762827	H2AFY	9555	0.0007907	3.18182	0.8
Only	3.20752	chr5	-	134763001	134764500	1024	Overlap_TSS	NM_004893	134697969	134763476	H2AFY	9555	0.0348221	2.6	0.266667
Only	2.82193	chr5	-	130369501	130370500	152273	3_Distal_Region	NR_024611	130522773	130528925	HINT1	3094	0.0340576	5	0.266667
Shift	3.96963	chr5	+	142983001	142987500	-184418	5_Distal_Region	NM_021182	143171918	143180477	HMHB1	57824	0.0345004	1.51613	0.533333
Shift	3.11441	chr5	+	143287501	143289000	107024	3_Distal_Region	NM_021182	143171918	143180477	HMHB1	57824	0.0400526	2.33333	0.266667
Only	3.20752	chr5	+	174979501	174981000	-36645	5_Distal_Region	NM_001131055	175017645	175045849	HRH2	3274	0.0393228	2.28571	0.3
Only	2.82193	chr5	+	118847001	118848000	30955	WithinGene_Distal_Region	NM_000414	118816046	118905926	HSD17B4	3295	0.0225313	8	0.233333
Only	2.82193	chr5	+	118896501	118897500	80455	WithinGene_Distal_Region	NM_000414	118816046	118905926	HSD17B4	3295	0.0340526	4.5	0.233333
Shift	3.29498	chr5	+	53734001	53735500	-51701	5_Distal_Region	NM_006308	53787201	53787964	HSPB3	8988	0.0139324	4	0.4
Only	3.9386	chr5	-	135255501	135260000	585	Overlap_TSS	NM_000590	135255833	135259415	IL9	3578	0.0272744	2.04545	0.766667
Only	3.66172	chr5	-	135266501	135269500	-7086	5_Proximal_Region	NM_000590	135255833	135259415	IL9	3578	0.0150853	2.30769	0.566667
Only	3.20752	chr5	+	52326001	52327500	5089	WithinGene_Proximal_Region	NM_002203	52320912	52426366	ITGA2	3673	0.0285145	3	0.333333
Shift	2.82193	chr5	+	61615501	61616500	-21245	5_Distal_Region	NM_004520	61637745	61717967	KIF2A	3796	0.0225313	8	0.233333
Shift	3.39232	chr5	+	154445001	154447000	67123	3_Distal_Region	NM_001099293	154373452	154377878	KIF4B	285643	0.0419006	2.5	0.4
Only	5.51009	chr5	-	135311501	135347000	28378	Overlap_TSS	NM_002302	135310498	135318622	LECT2	3950	0.00610659	1.43284	3.86667
Only	2.82193	chr5	-	77878501	77879500	100904	WithinGene_Distal_Region	NM_005779	77816793	77980404	LHFPL2	10184	0.021877	10	0.3
Shift	2.82193	chr5	+	109265501	109266500	16402	3_Distal_Region	NR_033175	109246781	109249099	LOC100289673	100289673	0.0420962	2.5	0.2
Shift	2.82193	chr5	+	109291001	109292000	41902	3_Distal_Region	NR_033175	109246781	109249099	LOC100289673	100289673	0.0323768	5	0.266667
Shift	3.20752	chr5	+	109395501	109397000	146402	3_Distal_Region	NR_033175	109246781	109249099	LOC100289673	100289673	0.0446506	3	0.333333
Shift	5.11556	chr5	+	172890501	172916500	-22751	5_Distal_Region	NR_027108	172939251	172944680	LOC285593	285593	0.0350971	1.22549	1.53333
Only	3.08496	chr5	-	158900001	158901000	-74139	5_Distal_Region	NR_027110	158808141	158825862	LOC285627	285627	0.0402807	9	0.266667
Shift	3.45943	chr5	-	160341001	160343000	-42790	5_Distal_Region	NR_027111	160291365	160298211	LOC285629	285629	0.0185245	2.75	0.466667
Only	2.95943	chr5	-	17217001	17218000	52531	WithinGene_Distal_Region	NR_027253	17183136	17270531	LOC285696	285696	0.0183155	5	0.266667
Shift	3.9386	chr5	+	148812501	148817000	19909	3_Distal_Region	NR_027180	148766632	148792592	LOC728264	728264	0.0272152	2.09091	0.8
Shift	2.82193	chr5	+	56141001	56142000	-4656	5_Proximal_Region	NM_005921	56146656	56227735	MAP3K1	4214	0.0183155	5	0.266667
Shift	3.11441	chr5	+	56154001	56155500	7345	WithinGene_Proximal_Region	NM_005921	56146656	56227735	MAP3K1	4214	0.0164948	2.14286	0.266667
Shift	2.82193	chr5	+	56178001	56179000	31345	WithinGene_Distal_Region	NM_005921	56146656	56227735	MAP3K1	4214	0.0340576	5	0.266667
Shift	3.61441	chr5	-	126331501	126334500	59839	WithinGene_Distal_Region	NM_178450	126231305	126394339	2012-03-03	115123	0.0147045	2	0.5
Shift	3.20752	chr5	+	66338501	66340000	178142	WithinGene_Distal_Region	NM_015183	66160359	66501178	MAST4	375449	0.0483107	2.14286	0.266667
Shift	2.95943	chr5	+	66341001	66342000	180642	WithinGene_Distal_Region	NM_015183	66160359	66501178	MAST4	375449	0.0255296	5	0.266667
Shift	2.82193	chr5	+	66345501	66346500	185142	WithinGene_Distal_Region	NM_015183	66160359	66501178	MAST4	375449	0.0225361	9	0.266667
Shift	2.82193	chr5	+	66375501	66376500	215142	WithinGene_Distal_Region	NM_015183	66160359	66501178	MAST4	375449	0.0357552	4	0.2
Only	3.32193	chr5	+	163061501	163063500	182595	3_Distal_Region	NM_013283	162865162	162878906	MAT2B	27430	0.0391556	2	0.333333
Only	2.82193	chr5	-	112427501	112428500	230011	WithinGene_Distal_Region	NM_002387	112385694	112658511	MCC	4163	0.0340576	5	0.266667
Only	2.82193	chr5	-	112454501	112455500	203011	WithinGene_Distal_Region	NM_002387	112385694	112658511	MCC	4163	0.0428049	7	0.2
Only	3.39232	chr5	-	112484001	112486000	172511	WithinGene_Distal_Region	NM_002387	112385694	112658511	MCC	4163	0.00468635	4.2	0.533333
Only	2.82193	chr5	-	112490001	112491000	167511	WithinGene_Distal_Region	NM_002387	112385694	112658511	MCC	4163	0.012002	9	0.266667
Only	3.20752	chr5	-	112522001	112523500	135011	WithinGene_Distal_Region	NM_002387	112385694	112658511	MCC	4163	0.0123543	5.33333	0.433333
Only	3.08496	chr5	-	112606501	112607500	51011	WithinGene_Distal_Region	NM_002387	112385694	112658511	MCC	4163	0.0263823	5	0.266667
Only	2.82193	chr5	-	112848501	112849500	2926	WithinGene_Proximal_Region	NM_001085377	112385694	112852426	MCC	4163	0.0420291	2.5	0.2
Only	3.20752	chr5	-	112854001	112855500	-1575	5_Core_Region	NM_001085377	112385694	112852426	MCC	4163	0.0401219	2.28571	0.3
Only	3.48289	chr5	+	70919501	70922000	631	WithinGene_Core_Region	NM_022132	70918870	70990286	MCCC2	64087	0.0043775	3.83333	0.566667
Only	3.48289	chr5	+	153477501	153480000	60294	3_Distal_Region	NR_024152	153398711	153417207	MFAP3	4238	0.00537747	2.5	0.5
Shift	2.95943	chr5	+	159011001	159012000	8117	WithinGene_Proximal_Region	NR_030385	159002884	159095000	MIR548D2	693131	0.0409547	3	0.2
Shift	2.82193	chr5	+	159026001	159027000	23117	WithinGene_Distal_Region	NR_030385	159002884	159095000	MIR548D2	693131	0.0440961	2	0.133333
Shift	2.95943	chr5	+	159115501	159116500	20501	3_Distal_Region	NR_030385	159002884	159095000	MIR548D2	693131	0.00609834	9	0.266667
Only	2.82193	chr5	+	95504501	95505500	63829	3_Distal_Region	NR_030309	95440597	95440672	MIR583	693168	0.0399351	3.33333	0.233333
Only	2.82193	chr5	+	95514001	95515000	73329	3_Distal_Region	NR_030309	95440597	95440672	MIR583	693168	0.0399351	3.33333	0.233333
Shift	3.11441	chr5	+	173897501	173899000	-185180	5_Distal_Region	NM_002449	174084180	174090508	MSX2	4488	0.0152551	3.75	0.366667
Only	2.82193	chr5	+	156811501	156812500	-7104	5_Proximal_Region	NM_001099287	156819604	156834308	NIPAL4	348938	0.0323768	5	0.266667
Only	2.82193	chr5	+	156825501	156826500	5897	WithinGene_Proximal_Region	NM_001099287	156819604	156834308	NIPAL4	348938	0.0357552	4.5	0.233333
Only	3.20752	chr5	+	65109501	65111000	55661	WithinGene_Distal_Region	NM_020726	65053840	65155145	NLN	57486	0.00565012	5.33333	0.433333
Only	2.82193	chr5	+	65113001	65114000	59161	WithinGene_Distal_Region	NM_020726	65053840	65155145	NLN	57486	0.0192535	5	0.266667
Only	2.95943	chr5	+	65145001	65146000	91161	WithinGene_Distal_Region	NM_020726	65053840	65155145	NLN	57486	0.0369852	3.66667	0.266667
Shift	3.20752	chr5	-	142681001	142682500	80947	WithinGene_Distal_Region	NM_001024094	142637688	142763447	NR3C1	2908	0.00205459	8	0.466667
Shift	2.82193	chr5	-	142955501	142956500	-160231	5_Distal_Region	NM_001018077	142637688	142795270	NR3C1	2908	0.0408023	2	0.166667
Shift	3.39232	chr5	-	142956501	142958500	-161231	5_Distal_Region	NM_001018077	142637688	142795270	NR3C1	2908	0.0452151	1.38462	0.166667
Only	3.08496	chr5	+	176582501	176583500	89063	WithinGene_Distal_Region	NM_022455	176493438	176659820	NSD1	64324	0.021877	11	0.333333
Shift	3.32193	chr5	+	166929501	166931500	285081	WithinGene_Distal_Region	NM_001122679	166644420	167623740	ODZ2	57451	0.0499548	2.22222	0.366667
Shift	3.32193	chr5	+	166943501	166945500	299081	WithinGene_Distal_Region	NM_001122679	166644420	167623740	ODZ2	57451	0.0493022	2.11111	0.333333
Shift	3.80578	chr5	+	166950501	166954000	306081	WithinGene_Distal_Region	NM_001122679	166644420	167623740	ODZ2	57451	0.00330043	1.85	0.566667
Shift	3.52356	chr5	+	166991001	166993000	346581	WithinGene_Distal_Region	NM_001122679	166644420	167623740	ODZ2	57451	0.0242461	2.3	0.433333
Shift	2.82193	chr5	+	167064001	167065000	419581	WithinGene_Distal_Region	NM_001122679	166644420	167623740	ODZ2	57451	0.0482879	4	0.2
Shift	2.82193	chr5	+	167164001	167165000	519581	WithinGene_Distal_Region	NM_001122679	166644420	167623740	ODZ2	57451	0.0399351	3.33333	0.233333
Only	2.95943	chr5	+	102117001	102118000	-111425	5_Distal_Region	NM_138822	102229425	102393316	PAM	23077	0.0420962	2.5	0.2
Only	3.39232	chr5	+	134290001	134292000	21293	WithinGene_Distal_Region	NM_032151	134268708	134326235	PCBD2	84105	0.046537	2.25	0.333333
Only	3.11441	chr5	+	134303001	134304500	34293	WithinGene_Distal_Region	NM_032151	134268708	134326235	PCBD2	84105	0.0041404	7.5	0.433333
Only	3.68379	chr5	+	134320001	134323500	51293	WithinGene_Distal_Region	NM_032151	134268708	134326235	PCBD2	84105	0.0440155	1.47826	0.366667
Shift	3.11441	chr5	-	95804001	95805500	-9293	5_Proximal_Region	NM_000439	95751874	95794708	PCSK1	5122	0.0277147	3.75	0.366667
Shift	2.95943	chr5	-	95815501	95816500	-20793	5_Distal_Region	NM_000439	95751874	95794708	PCSK1	5122	0.0441782	3.66667	0.266667
Shift	3.08496	chr5	-	95885501	95886500	-90793	5_Distal_Region	NM_000439	95751874	95794708	PCSK1	5122	0.0340526	4.5	0.233333
Only	2.82193	chr5	-	58246001	58247000	53622	3_Distal_Region	NM_006203	58300622	58918081	PDE4D	5144	0.042813	8	0.233333
Shift	3.45943	chr5	-	149277001	149279000	25549	WithinGene_Distal_Region	NM_000440	149217711	149304549	PDE6A	5145	0.0138639	2.5	0.4
Shift	3.61441	chr5	-	149481501	149484500	31115	WithinGene_Distal_Region	NM_002609	149473594	149515615	PDGFRB	5159	0.0440632	1.55556	0.333333
Shift	3.9265	chr5	-	149500001	149502500	13115	WithinGene_Distal_Region	NM_002609	149473594	149515615	PDGFRB	5159	0.00207024	2.61538	0.7
Only	2.82193	chr5	-	114619501	114620500	5968	WithinGene_Proximal_Region	NM_005023	114574425	114626468	PGGT1B	5229	0.0225361	9	0.266667
Only	4.19417	chr5	+	133870001	133876500	-13196	5_Distal_Region	NM_015288	133889696	133946817	PHF15	23338	0.031398	1.5	0.733333
Only	3.11441	chr5	+	133886501	133888000	-1696	5_Core_Region	NM_015288	133889696	133946817	PHF15	23338	0.0198628	5	0.4
Shift	2.82193	chr5	+	67778501	67779500	145096	3_Distal_Region	NM_181504	67622250	67633405	PIK3R1	5295	0.011671	9	0.266667
Only	6.3315	chr5	-	134447001	134566500	-49138	5_Distal_Region	NM_002653	134391322	134397863	PITX1	5307	0.0233367	1.25403	8.4
Only	3.11441	chr5	-	145457501	145459000	5139	WithinGene_Proximal_Region	NM_001029869	145444068	145464139	PLAC8L1	153770	0.0360141	4.66667	0.366667
Shift	3.11441	chr5	-	41448001	41449500	96987	WithinGene_Distal_Region	NM_001005473	41342804	41546487	PLCXD3	345557	0.035719	2.4	0.233333
Only	3.08496	chr5	+	149146501	149147500	56445	WithinGene_Distal_Region	NM_133263	149090056	149207462	PPARGC1B	133522	0.0465187	2.5	0.2
Only	4.0655	chr5	+	149151001	149157000	60945	WithinGene_Distal_Region	NM_133263	149090056	149207462	PPARGC1B	133522	0.031744	1.56757	0.7
Only	3.20044	chr5	+	149164001	149165000	73945	WithinGene_Distal_Region	NM_133263	149090056	149207462	PPARGC1B	133522	0.0379902	3.66667	0.266667
Only	4.12706	chr5	-	133606001	133612500	-16152	5_Distal_Region	NM_002715	133560046	133589849	PPP2CA	5515	0.000973098	2.48	1.23333
Only	3.29498	chr5	-	133613501	133615000	-23652	5_Distal_Region	NM_002715	133560046	133589849	PPP2CA	5515	0.00910831	7.5	0.433333
Only	4.33131	chr5	-	133617001	133625500	-27152	5_Distal_Region	NM_002715	133560046	133589849	PPP2CA	5515	0.00726909	1.67347	1.1
Shift	2.82193	chr5	-	35397501	35398500	-130950	5_Distal_Region	NM_000949	35091558	35266551	PRLR	5618	0.012002	8	0.233333
Shift	2.82193	chr5	+	120157501	120158500	106638	3_Distal_Region	NM_016644	119827917	120050863	PRR16	51334	0.0455219	5	0.266667
Shift	2.82193	chr5	+	120216001	120217000	165138	3_Distal_Region	NM_016644	119827917	120050863	PRR16	51334	0.0409547	3	0.2
Shift	3.39232	chr5	+	120219001	120221000	168138	3_Distal_Region	NM_016644	119827917	120050863	PRR16	51334	0.00607735	5	0.533333
Only	2.82193	chr5	+	34545501	34546500	-145689	5_Distal_Region	NM_015577	34692189	34868473	RAI14	26064	0.0441733	3.33333	0.233333
Only	3.53948	chr5	+	34624501	34627000	-65189	5_Distal_Region	NM_015577	34692189	34868473	RAI14	26064	0.0239123	2.16667	0.466667
Only	2.82193	chr5	+	170245001	170246000	23402	WithinGene_Distal_Region	NM_022897	170221599	170659624	RANBP17	64901	0.0374828	3.5	0.166667
Shift	2.95943	chr5	+	72967501	72968500	9763	WithinGene_Proximal_Region	NM_001080479	72957738	73243284	RGNEF	64283	0.0374828	3.5	0.166667
Only	3.48289	chr5	+	63948501	63951000	4624	3_Proximal_Region	NM_001029875	63838207	63943877	RGS7BP	401190	0.0282022	1.84615	0.366667
Only	3.5655	chr5	-	179320501	179323500	108215	WithinGene_Distal_Region	NM_018434	179315079	179431715	RNF130	55819	0.0402096	2.07143	0.5
Only	5.08404	chr5	-	158580001	158604000	-12589	5_Distal_Region	NM_144726	158516996	158567412	RNF145	153830	0.0308149	1.29121	1.76667
Only	3.08496	chr5	+	153810001	153811000	4292	WithinGene_Proximal_Region	NR_024084	153805709	153820805	SAP30L	79685	0.0109705	11	0.333333
Shift	2.82193	chr5	-	9571501	9572500	26733	WithinGene_Distal_Region	NM_003966	9088137	9599233	SEMA5A	9037	0.0415747	9	0.266667
Only	3.90689	chr5	-	132130501	132135000	5966	WithinGene_Proximal_Region	NM_015146	132119595	132140966	2012-09-08	23176	0.0367493	1.55172	0.533333
Only	3.11441	chr5	+	155720001	155721500	33657	WithinGene_Distal_Region	NM_172244	155686344	156117648	SGCD	6444	0.0485891	3.75	0.366667
Shift	4.05164	chr5	-	148266501	148272000	69905	3_Distal_Region	NM_024577	148341905	148422930	SH3TC2	79628	0.0128146	1.52778	0.633333
Shift	3.66172	chr5	-	148296001	148299000	42905	3_Distal_Region	NM_024577	148341905	148422930	SH3TC2	79628	0.0142807	2.14286	0.533333
Shift	4.22561	chr5	-	148347501	148354500	68430	WithinGene_Distal_Region	NM_024577	148341905	148422930	SH3TC2	79628	0.00188221	1.59091	0.866667
Shift	2.95943	chr5	-	148403501	148404500	18430	WithinGene_Distal_Region	NM_024577	148341905	148422930	SH3TC2	79628	0.0409547	3	0.2
Only	4.33985	chr5	-	138383501	138391500	170464	WithinGene_Distal_Region	NM_022464	138310308	138561964	SIL1	64374	0.045817	1.39655	0.766667
Only	3.87447	chr5	-	138424501	138429000	132964	WithinGene_Distal_Region	NM_022464	138310308	138561964	SIL1	64374	0.0103277	2.44444	0.866667
Only	2.82193	chr5	-	138429001	138430000	131964	WithinGene_Distal_Region	NM_022464	138310308	138561964	SIL1	64374	0.0289278	3	0.2
Only	4.01146	chr5	-	138442001	138447000	114964	WithinGene_Distal_Region	NM_022464	138310308	138561964	SIL1	64374	0.0411185	1.59375	0.633333
Only	4.17215	chr5	-	138455001	138461500	100464	WithinGene_Distal_Region	NM_022464	138310308	138561964	SIL1	64374	0.00013913	2.03226	1.06667
Only	3.39232	chr5	-	138495501	138497500	64464	WithinGene_Distal_Region	NM_022464	138310308	138561964	SIL1	64374	0.0173618	3.16667	0.433333
Only	2.95943	chr5	-	138546001	138547000	14964	WithinGene_Distal_Region	NM_022464	138310308	138561964	SIL1	64374	0.0420291	2.5	0.2
Shift	3.11441	chr5	+	127558501	127560000	5222	3_Proximal_Region	NM_001046	127447381	127553279	SLC12A2	6558	0.0436504	2	0.233333
Only	2.95943	chr5	+	131730001	131731000	-2299	5_Proximal_Region	NM_003060	131733299	131759205	SLC22A5	6584	0.0389526	3.33333	0.233333
Only	3.52356	chr5	+	131735001	131737000	1702	WithinGene_Core_Region	NM_003060	131733299	131759205	SLC22A5	6584	0.00127619	7	0.6
Only	2.82193	chr5	+	128156501	128157500	-171608	5_Distal_Region	NM_014031	128329108	128397234	SLC27A6	28965	0.0113267	10	0.3
Only	3.32193	chr5	+	128162001	128164000	-165108	5_Distal_Region	NM_014031	128329108	128397234	SLC27A6	28965	0.0283413	3.33333	0.466667
Only	3.53948	chr5	+	128281001	128283500	-45608	5_Distal_Region	NM_014031	128329108	128397234	SLC27A6	28965	0.00290721	2.5	0.5
Only	3.95375	chr5	+	139955501	139960500	26634	3_Distal_Region	NM_080670	139924603	139928867	SLC35A4	113829	0.0457738	1.38235	0.433333
Shift	3.80578	chr5	-	168072501	168076000	584711	WithinGene_Distal_Region	NM_003062	168025648	168660711	SLIT3	6586	0.027933	2.05556	0.633333
Shift	3.61441	chr5	-	168467001	168470000	190711	WithinGene_Distal_Region	NM_003062	168025648	168660711	SLIT3	6586	0.0407494	1.875	0.466667
Shift	3.11441	chr5	+	121627501	121629000	-46718	5_Distal_Region	NM_005460	121675718	121827693	SNCAIP	9627	0.0164763	3.5	0.333333
Shift	3.11441	chr5	+	121718501	121720000	42783	WithinGene_Distal_Region	NM_005460	121675718	121827693	SNCAIP	9627	0.0254089	3.75	0.366667
Shift	3.11441	chr5	+	121759501	121761000	83783	WithinGene_Distal_Region	NM_005460	121675718	121827693	SNCAIP	9627	0.0416026	3.75	0.366667
Shift	3.32193	chr5	+	53857001	53859000	7652	WithinGene_Proximal_Region	NM_001102575	53849349	53878173	SNX18	112574	0.0282452	2.71429	0.4
Shift	2.82193	chr5	+	53936001	53937000	57828	3_Distal_Region	NM_001102575	53849349	53878173	SNX18	112574	0.0231829	9	0.266667
Only	3.08496	chr5	+	122091001	122092000	-46648	5_Distal_Region	NM_003100	122138648	122193701	SNX2	6643	0.015664	2.75	0.233333
Only	3.5655	chr5	+	122343501	122346500	134443	WithinGene_Distal_Region	NM_014035	122209058	122372800	SNX24	28966	0.025197	2.23077	0.533333
Shift	3.66172	chr5	-	150988001	150991000	30201	3_Distal_Region	NM_003118	151021201	151046710	SPARC	6678	0.0244563	1.76471	0.433333
Shift	3.11441	chr5	-	151022001	151023500	23210	WithinGene_Distal_Region	NM_003118	151021201	151046710	SPARC	6678	0.00455302	3.75	0.366667
Only	3.20044	chr5	+	35789001	35790000	135256	WithinGene_Distal_Region	NM_024867	35653745	35850470	SPEF2	79925	0.0225361	10	0.3
Only	2.82193	chr5	+	35805001	35806000	151256	WithinGene_Distal_Region	NM_024867	35653745	35850470	SPEF2	79925	0.0116737	10	0.3
Only	2.82193	chr5	+	35830001	35831000	176256	WithinGene_Distal_Region	NM_024867	35653745	35850470	SPEF2	79925	0.0100887	5	0.266667
Shift	4.02517	chr5	-	136419001	136424500	438417	WithinGene_Distal_Region	NM_004598	136338885	136862917	SPOCK1	6695	0.032124	1.35	0.466667
Shift	3.20752	chr5	-	136445001	136446500	416417	WithinGene_Distal_Region	NM_004598	136338885	136862917	SPOCK1	6695	0.0267923	3.2	0.366667
Shift	3.61441	chr5	-	136559001	136562000	300917	WithinGene_Distal_Region	NM_004598	136338885	136862917	SPOCK1	6695	0.0132678	1.875	0.466667
Shift	3.29498	chr5	-	136849001	136850500	12417	WithinGene_Distal_Region	NM_004598	136338885	136862917	SPOCK1	6695	0.0464473	2.42857	0.333333
Shift	2.82193	chr5	-	136861501	136862500	417	WithinGene_Core_Region	NM_004598	136338885	136862917	SPOCK1	6695	0.024097	3	0.2
Shift	3.61441	chr5	-	136907501	136910500	-44584	5_Distal_Region	NM_004598	136338885	136862917	SPOCK1	6695	0.020901	1.8125	0.433333
Only	3.61441	chr5	+	121334501	121337500	8947	WithinGene_Proximal_Region	NM_152546	121325554	121392194	SRFBP1	153443	0.0237951	1.70588	0.4
Only	3.37744	chr5	+	121392001	121393500	66447	WithinGene_Distal_Region	NM_152546	121325554	121392194	SRFBP1	153443	0.0487208	2.83333	0.366667
Shift	2.82193	chr5	-	172651501	172652500	21831	3_Distal_Region	NM_003714	172674331	172689112	STC2	8614	0.04688	4.5	0.233333
Shift	3.5655	chr5	-	172712001	172715000	-22889	5_Distal_Region	NM_003714	172674331	172689112	STC2	8614	0.0255628	1.93333	0.466667
Only	3.64639	chr5	-	171448501	171451000	96951	WithinGene_Distal_Region	NM_005990	171401678	171547951	STK10	6793	0.00344752	3.11111	0.633333
Only	3.32193	chr5	-	171492001	171494000	53951	WithinGene_Distal_Region	NM_005990	171401678	171547951	STK10	6793	0.00346275	4	0.5
Only	2.95943	chr5	-	171536001	171537000	10951	WithinGene_Distal_Region	NM_005990	171401678	171547951	STK10	6793	0.04688	4.5	0.233333
Shift	3.32193	chr5	+	146671001	146673000	76230	WithinGene_Distal_Region	NM_145001	146594771	146708585	STK32A	202374	0.023247	2.5	0.4
Only	2.95943	chr5	+	33389501	33390500	-86154	5_Distal_Region	NM_152295	33476654	33503953	TARS	6897	0.0280741	3.33333	0.233333
Only	2.82193	chr5	+	33410501	33411500	-65154	5_Distal_Region	NM_152295	33476654	33503953	TARS	6897	0.0468885	5	0.266667
Only	3.61441	chr5	+	135364001	135367000	-25482	5_Distal_Region	NM_000358	135392482	135427406	TGFBI	7045	0.0073187	2.41667	0.566667
Only	5.29676	chr5	+	135378501	135392500	-13981	Overlap_TSS	NM_000358	135392482	135427406	TGFBI	7045	0.038521	1.76271	3
Only	2.82193	chr5	-	114931001	114932000	10238	3_Distal_Region	NM_021649	114942238	114966008	TICAM2	353376	0.0340526	4.5	0.233333
Only	2.82193	chr5	-	114960501	114961500	4508	WithinGene_Proximal_Region	NM_021649	114942238	114966008	TICAM2	353376	0.042813	8	0.233333
Only	3.20752	chr5	+	170675001	170676500	3258	3_Proximal_Region	NM_021025	170668892	170671743	TLX3	30012	0.0393228	2.28571	0.3
Only	3.39232	chr5	+	118635001	118637000	2685	WithinGene_Proximal_Region	NM_001077654	118632316	118758193	TNFAIP8	25816	0.0301219	3	0.466667
Only	3.61441	chr5	+	118641001	118644000	8685	WithinGene_Proximal_Region	NM_001077654	118632316	118758193	TNFAIP8	25816	0.0156006	2.07143	0.5
Only	3.39232	chr5	+	118645501	118647500	13185	WithinGene_Distal_Region	NM_001077654	118632316	118758193	TNFAIP8	25816	0.0276663	2.625	0.433333
Only	3.53948	chr5	+	118689001	118691500	56685	WithinGene_Distal_Region	NM_001077654	118632316	118758193	TNFAIP8	25816	0.00936191	2.5	0.5
Only	4.09016	chr5	+	118703001	118709000	70685	WithinGene_Distal_Region	NM_001077654	118632316	118758193	TNFAIP8	25816	0.00742131	1.68571	0.8
Only	2.82193	chr5	+	118716001	118717000	83685	WithinGene_Distal_Region	NM_001077654	118632316	118758193	TNFAIP8	25816	0.0389526	3.33333	0.233333
Only	2.95943	chr5	+	118721501	118722500	2007	WithinGene_Proximal_Region	NM_014350	118719494	118758193	TNFAIP8	25816	0.0440408	8	0.233333
Only	3.39232	chr5	+	118772501	118774500	14308	3_Distal_Region	NM_014350	118719494	118758193	TNFAIP8	25816	0.00223924	4.2	0.533333
Only	4.29498	chr5	-	150446501	150452500	-5311	5_Proximal_Region	NM_006058	150389698	150441190	TNIP1	10318	0.000789925	2	1.1
Only	2.95943	chr5	+	14225501	14226500	28673	WithinGene_Distal_Region	NM_007118	14196828	14562458	TRIO	7204	0.021877	10	0.3
Only	2.82193	chr5	+	989001	990000	17837	3_Distal_Region	NM_004237	945968	971164	TRIP13	9319	0.0340526	4.5	0.233333
Shift	3.32193	chr5	-	135585001	135587000	142063	WithinGene_Distal_Region	NM_020389	135576897	135729063	TRPC7	57113	0.0402584	2.22222	0.366667
Only	3.39232	chr5	+	134249001	134251000	11643	WithinGene_Distal_Region	NM_024715	134237358	134265222	TXNDC15	79770	0.0375054	2.5	0.4
Shift	3.08496	chr5	+	6480501	6481500	-20235	5_Distal_Region	NM_001145161	6501735	6545705	UBE2QL1	134111	0.0482366	4	0.2
Only	4.11441	chr5	+	158614501	158620500	-2166	5_Proximal_Region	NM_145049	158622666	158645626	UBLCP1	134510	0.0243633	1.53846	0.7
Only	4.60412	chr5	-	133413501	133420500	-45169	5_Distal_Region	NM_003374	133335505	133368332	VDAC1	7416	0.0163568	2	1.5
Only	2.82193	chr5	+	37673001	37674000	257833	WithinGene_Distal_Region	NM_018034	37415168	37788531	WDR70	55100	0.042813	8	0.233333
Only	3.11441	chr5	+	167686501	167688000	34859	WithinGene_Distal_Region	NM_015238	167651642	167831884	WWC1	23286	0.04357	2.14286	0.266667
Only	2.82193	chr5	+	167724001	167725000	72359	WithinGene_Distal_Region	NM_015238	167651642	167831884	WWC1	23286	0.0340526	4.5	0.233333
Only	3.20752	chr5	+	167750001	167751500	98359	WithinGene_Distal_Region	NM_015238	167651642	167831884	WWC1	23286	0.0076793	8	0.466667
Only	3.39232	chr5	-	143452001	143454000	63919	3_Distal_Region	NM_030799	143517919	143530471	YIPF5	81555	0.0426059	2.11111	0.333333
Shift	4.17215	chr5	-	124098001	124104500	4204	WithinGene_Proximal_Region	NM_020747	124000508	124108704	ZNF608	57507	0.0460151	1.35417	0.566667
Shift	3.32193	chr5	-	124220501	124222500	-111797	5_Distal_Region	NM_020747	124000508	124108704	ZNF608	57507	0.0358752	1.9	0.3
Shift	3.61441	chr5	-	124229501	124232500	-120797	5_Distal_Region	NM_020747	124000508	124108704	ZNF608	57507	0.0132309	2	0.5
Shift	3.53948	chr5	-	124275501	124278000	-166797	5_Distal_Region	NM_020747	124000508	124108704	ZNF608	57507	0.0165828	2.08333	0.433333
Shift	4.07764	chr5	-	124292001	124297500	-183297	5_Distal_Region	NM_020747	124000508	124108704	ZNF608	57507	0.0201527	1.75	0.8
Only	2.95943	chr6	+	143389501	143390500	-33215	5_Distal_Region	NM_016108	143423715	143703134	AIG1	51390	0.0116737	10	0.3
Only	3.48289	chr6	+	106975501	106978000	-88422	5_Distal_Region	NM_001624	107066422	107125027	AIM1	51151	0.000113504	5	0.666667
Only	3.32193	chr6	+	107024501	107026500	-39922	5_Distal_Region	NM_001624	107066422	107125027	AIM1	51151	0.0377445	4.5	0.466667
Only	3.53948	chr6	+	131714501	131717000	68135	3_Distal_Region	NM_138633	131613196	131646366	AKAP7	9465	0.0295219	1.78571	0.366667
Only	3.08496	chr6	+	34993501	34994500	28486	WithinGene_Distal_Region	NM_015245	34965015	35167168	ANKS1A	23294	0.0113348	11	0.333333
Shift	2.82193	chr6	+	131910501	131911500	-24557	5_Distal_Region	NM_000045	131936057	131947161	ARG1	64129	0.0340526	4.5	0.233333
Only	2.82193	chr6	-	90703001	90704000	359283	WithinGene_Distal_Region	NM_021813	90692968	91063283	BACH2	60468	0.0113267	10	0.3
Only	3.48289	chr6	-	90977501	90980000	83283	WithinGene_Distal_Region	NM_021813	90692968	91063283	BACH2	60468	0.0243397	2.08333	0.433333
Only	3.11441	chr6	-	91019001	91020500	42783	WithinGene_Distal_Region	NM_021813	90692968	91063283	BACH2	60468	0.0459171	1.75	0.2
Shift	3.37744	chr6	-	38267001	38268500	403321	WithinGene_Distal_Region	NM_152733	38244204	38671821	BTBD9	114781	0.0362826	2.5	0.3
Shift	2.82193	chr6	-	38489501	38490500	181321	WithinGene_Distal_Region	NM_152733	38244204	38671821	BTBD9	114781	0.0150962	4	0.2
Shift	3.20752	chr6	+	147271501	147273000	93211	3_Distal_Region	NM_024694	146961828	147178290	C6orf103	79747	0.00242565	7	0.4
Shift	3.52945	chr6	-	2486501	2488000	79970	3_Distal_Region	NM_152554	2567970	2580297	C6orf195	154386	0.0393607	2.125	0.3
Only	3.39232	chr6	+	135929001	135931000	68370	WithinGene_Distal_Region	NR_026805	135860631	136053668	C6orf217	100131814	0.0352983	2.1	0.366667
Only	2.82193	chr6	+	136048501	136049500	187870	WithinGene_Distal_Region	NR_026805	135860631	136053668	C6orf217	100131814	0.0271552	5	0.266667
Only	2.82193	chr6	-	39182001	39183000	7843	WithinGene_Proximal_Region	NM_018322	39179817	39190843	C6orf64	55776	0.0357552	4	0.2
Shift	3.11441	chr6	+	21017001	21018500	374335	WithinGene_Distal_Region	NM_017774	20642666	21339743	CDKAL1	54901	0.00144368	14	0.433333
Shift	3.61441	chr6	+	4532501	4535500	-115891	5_Distal_Region	NR_026590	4651391	4900776	CDYL	9425	0.037218	1.76471	0.433333
Only	2.82193	chr6	-	88871001	88872000	34305	3_Distal_Region	NM_033181	88906305	88911775	CNR1	56144	0.0340526	4.5	0.233333
Only	3.48289	chr6	-	89065501	89068000	-133015	5_Distal_Region	NM_016083	88906305	88932486	CNR1	56144	0.00609705	3.125	0.566667
Only	3.08496	chr6	-	74105501	74106500	13007	3_Distal_Region	NM_001025290	74119507	74120674	DPPA5	340168	0.0218817	12	0.366667
Shift	3.29498	chr6	+	116802001	116803500	3199	WithinGene_Proximal_Region	NM_013352	116798802	116866135	DSE	29940	0.0255733	4	0.4
Shift	3.61441	chr6	+	199001	202000	-35100	5_Distal_Region	NM_020185	237100	296355	DUSP22	56940	0.0197637	1.66667	0.4
Shift	3.61441	chr6	+	285501	288500	48401	WithinGene_Distal_Region	NM_020185	237100	296355	DUSP22	56940	0.00563436	2.41667	0.566667
Shift	3.32193	chr6	-	53230001	53232000	8154	3_Proximal_Region	NM_021814	53240154	53321901	ELOVL5	60481	0.026432	2.22222	0.366667
Shift	2.95943	chr6	+	152432501	152433500	261995	WithinGene_Distal_Region	NM_000125	152170506	152466101	ESR1	2099	0.0146642	4.5	0.233333
Shift	2.95943	chr6	-	64509501	64510500	1963339	WithinGene_Distal_Region	NM_001142800	64487834	66473839	EYS	346007	0.0340526	4.5	0.233333
Only	2.82193	chr6	-	82498501	82499500	12665	3_Distal_Region	NM_017633	82512165	82519147	FAM46A	55603	0.0225313	8	0.233333
Shift	2.95943	chr6	-	25021501	25022500	-2327	5_Proximal_Region	NM_014722	24912491	25019174	FAM65B	9750	0.0125242	3.66667	0.266667
Shift	3.11441	chr6	-	25058001	25059500	-38827	5_Distal_Region	NM_014722	24912491	25019174	FAM65B	9750	0.0213792	4.66667	0.366667
Shift	3.20752	chr6	+	5233501	5235000	26919	WithinGene_Distal_Region	NM_006567	5206582	5716815	FARS2	10667	0.0416026	3.75	0.366667
Shift	3.08496	chr6	+	5565501	5566500	358919	WithinGene_Distal_Region	NM_006567	5206582	5716815	FARS2	10667	0.0489332	2	0.166667
Shift	3.29498	chr6	+	5609001	5610500	402419	WithinGene_Distal_Region	NM_006567	5206582	5716815	FARS2	10667	0.0454578	1.875	0.233333
Shift	3.08496	chr6	+	22012001	22013000	237348	WithinGene_Distal_Region	NR_015410	21774653	22302593	FLJ22536	401237	0.0360838	4	0.3
Only	3.53948	chr6	-	112238501	112241000	60320	WithinGene_Distal_Region	NM_002037	112089177	112301320	FYN	2534	0.0144488	2.16667	0.466667
Only	3.11441	chr6	-	53408501	53410000	60098	3_Distal_Region	NM_001498	53470098	53517790	GCLC	2729	0.0392553	2.5	0.3
Only	2.82193	chr6	-	13505001	13506000	89766	WithinGene_Distal_Region	NM_018988	13471797	13595766	GFOD1	54438	0.0255815	5	0.266667
Only	3.32193	chr6	-	13570501	13572500	23266	WithinGene_Distal_Region	NM_018988	13471797	13595766	GFOD1	54438	0.0262732	2.375	0.366667
Only	2.82193	chr6	+	146718501	146719500	328027	WithinGene_Distal_Region	NM_001114329	146390474	146800424	GRM1	2911	0.0420291	2.5	0.2
Only	3.08496	chr6	+	12232001	12233000	111292	WithinGene_Distal_Region	NM_002114	12120709	12273218	HIVEP1	3096	0.0415747	10	0.3
Only	3.53948	chr6	-	143170001	143172500	135531	WithinGene_Distal_Region	NM_006734	143114296	143308031	HIVEP2	3097	0.00871701	2.6	0.533333
Only	2.82193	chr6	+	87681501	87682500	-21242	5_Distal_Region	NM_000865	87703742	87783109	HTR1E	3354	0.0225361	9	0.266667
Only	2.82193	chr6	-	137512501	137513500	22978	WithinGene_Distal_Region	NM_181310	137506649	137536478	IL22RA2	116379	0.0225361	9	0.266667
Only	2.82193	chr6	+	73547501	73548500	159210	WithinGene_Distal_Region	NM_019842	73388291	73965292	KCNQ5	56479	0.0225361	9	0.266667
Only	3.20752	chr6	+	138649001	138650500	124256	WithinGene_Distal_Region	NM_020340	138524745	138707488	KIAA1244	57221	0.0356633	2	0.266667
Shift	3.20752	chr6	-	39762501	39764000	37159	WithinGene_Distal_Region	NM_145027	39410853	39801159	KIF6	221458	0.0400526	2.33333	0.266667
Shift	2.82193	chr6	+	129820501	129821500	574523	WithinGene_Distal_Region	NM_001079823	129245978	129879403	LAMA2	3908	0.0155832	2.66667	0.166667
Shift	2.82193	chr6	-	142917501	142918500	82166	WithinGene_Distal_Region	NR_027311	142889284	143000666	LOC153910	153910	0.0231829	8	0.233333
Only	2.82193	chr6	-	150213501	150214500	12673	WithinGene_Distal_Region	NM_032832	150181586	150227173	LRP11	84918	0.0340526	4.5	0.233333
Only	3.11441	chr6	+	53818001	53819500	50265	WithinGene_Distal_Region	NM_018214	53767736	53896878	LRRC1	55227	0.00464311	7.5	0.433333
Shift	3.11441	chr6	+	25396501	25398000	8875	WithinGene_Proximal_Region	NM_017640	25387626	25728737	LRRC16A	55604	0.00439531	7.5	0.433333
Shift	2.82193	chr6	+	25629501	25630500	241875	WithinGene_Distal_Region	NM_017640	25387626	25728737	LRRC16A	55604	0.0415747	9	0.266667
Shift	2.82193	chr6	+	161390001	161391000	57190	WithinGene_Distal_Region	NM_006724	161332811	161458407	MAP3K4	4216	0.0440961	2	0.133333
Shift	2.82193	chr6	+	134134001	134135000	-48977	5_Distal_Region	NR_027030	134183977	134216823	MGC34034	154089	0.0340576	5	0.266667
Only	2.82193	chr6	-	72130001	72131000	12383	3_Distal_Region	NR_029598	72143383	72143455	MIR30C2	407032	0.0399351	3.33333	0.233333
Shift	2.82193	chr6	+	18804501	18805500	124411	3_Distal_Region	NR_030312	18679993	18680090	MIR548A1	693125	0.0420962	2.5	0.2
Shift	2.82193	chr6	+	136181001	136182000	455828	WithinGene_Distal_Region	NR_031680	135725173	136340727	MIR548H4	100313884	0.0156303	2.25	0.166667
Only	3.11441	chr6	+	167995501	167997000	24982	WithinGene_Distal_Region	NM_005936	167970519	168095791	MLLT4	4301	0.00260151	15	0.466667
Only	2.82193	chr6	-	44142501	44143500	45849	3_Distal_Region	NM_032111	44189349	44203169	MRPL14	64928	0.012002	8	0.233333
Only	2.95943	chr6	-	2604501	2605500	3361	3_Proximal_Region	NM_001012418	2608861	2696153	MYLK4	340156	0.0307294	5.5	0.3
Only	3.64639	chr6	-	2677001	2679500	16653	WithinGene_Distal_Region	NM_001012418	2608861	2696153	MYLK4	340156	0.0172637	2.16667	0.466667
Only	2.82193	chr6	+	124325001	124326000	158234	WithinGene_Distal_Region	NM_001040214	124166767	125188485	NKAIN2	154215	0.0482879	4	0.2
Only	3.08496	chr6	+	124407001	124408000	240234	WithinGene_Distal_Region	NM_001040214	124166767	125188485	NKAIN2	154215	0.0413483	4	0.3
Only	2.82193	chr6	+	124917501	124918500	750734	WithinGene_Distal_Region	NM_001040214	124166767	125188485	NKAIN2	154215	0.0403273	10	0.3
Only	2.82193	chr6	-	155733501	155734500	23695	3_Distal_Region	NM_015718	155758195	155818729	NOX3	50508	0.0340526	4.5	0.233333
Shift	2.82193	chr6	+	86179501	86180500	-35520	5_Distal_Region	NM_002526	86216020	86262217	NT5E	4907	0.028911	3.33333	0.233333
Shift	3.11441	chr6	+	47881001	47882500	18181	WithinGene_Distal_Region	NM_001030051	47862820	47902075	OPN5	221391	0.00438951	7	0.4
Shift	2.82193	chr6	-	162138501	162139500	929324	WithinGene_Distal_Region	NM_013988	161688579	163068824	PARK2	5071	0.041551	8	0.233333
Shift	2.82193	chr6	+	136389501	136390500	174975	WithinGene_Distal_Region	NM_018945	136214526	136558402	PDE7B	27115	0.0389526	3.33333	0.233333
Basal	2.82193	chr6	+	136456501	136457500	241975	WithinGene_Distal_Region	NM_018945	136214526	136558402	PDE7B	27115	0.0357552	4	0.2
Only	2.82193	chr6	-	4122501	4123500	-41671	5_Distal_Region	NR_028588	4060926	4080830	PECI	10455	0.0225313	8	0.233333
Shift	2.95943	chr6	+	12682501	12683500	-142318	5_Distal_Region	NM_030948	12825818	13395507	PHACTR1	221692	0.0471179	3	0.2
Shift	2.82193	chr6	+	12815501	12816500	-9318	5_Proximal_Region	NM_030948	12825818	13395507	PHACTR1	221692	0.0340576	5	0.266667
Shift	2.82193	chr6	+	12915501	12916500	89683	WithinGene_Distal_Region	NM_030948	12825818	13395507	PHACTR1	221692	0.0229213	3.33333	0.233333
Only	3.11441	chr6	+	150548001	150549500	42121	WithinGene_Distal_Region	NM_030949	150505880	150613221	PPP1R14C	81706	0.0138918	3.75	0.366667
Only	3.7854	chr6	+	150613001	150617000	107121	WithinGene_Distal_Region	NM_030949	150505880	150613221	PPP1R14C	81706	0.017063	2.05556	0.633333
Only	3.11441	chr6	-	106009501	106011000	-51839	5_Distal_Region	NM_002726	105832198	105957662	PREP	5550	0.0152491	3.5	0.333333
Shift	2.82193	chr6	+	57268501	57269500	-20880	5_Distal_Region	NM_000947	57290380	57621335	PRIM2	5558	0.0428049	9	0.266667
Shift	2.95943	chr6	+	57443501	57444500	153121	WithinGene_Distal_Region	NM_000947	57290380	57621335	PRIM2	5558	0.0255296	5	0.266667
Shift	2.82193	chr6	-	22396001	22397000	8709	WithinGene_Proximal_Region	NM_000948	22395456	22405709	PRL	5617	0.04688	4.5	0.233333
Only	3.11441	chr6	-	42784001	42785500	12836	WithinGene_Distal_Region	NM_000322	42772310	42798336	PRPH2	5961	0.0232073	3.75	0.366667
Only	3.11441	chr6	+	31197001	31198500	6400	WithinGene_Proximal_Region	NM_014068	31190601	31215816	PSORS1C1	170679	0.03058	2.14286	0.266667
Only	3.11441	chr6	-	128609501	128611000	272512	WithinGene_Distal_Region	NM_002844	128331617	128883512	PTPRK	5796	0.0198345	4.66667	0.366667
Only	2.82193	chr6	-	128633501	128634500	249012	WithinGene_Distal_Region	NM_002844	128331617	128883512	PTPRK	5796	0.0183155	5	0.266667
Only	3.20752	chr6	+	163949001	163950500	34117	3_Distal_Region	NM_006775	163755664	163914884	QKI	9444	0.00656402	3.75	0.366667
Only	2.82193	chr6	-	46276001	46277000	19427	3_Distal_Region	NM_005822	46296427	46401490	RCAN2	10231	0.0415747	9	0.266667
Only	2.95943	chr6	+	112922501	112923500	143310	3_Distal_Region	NM_001013734	112775224	112779191	RFPL4B	442247	0.0323768	5	0.266667
Only	2.82193	chr6	+	112946001	112947000	166810	3_Distal_Region	NM_001013734	112775224	112779191	RFPL4B	442247	0.0263823	4.5	0.233333
Only	2.82193	chr6	+	18451001	18452000	-43572	5_Distal_Region	NM_182757	18495572	18576829	RNF144B	255488	0.041551	8	0.233333
Only	2.82193	chr6	+	18521501	18522500	25929	WithinGene_Distal_Region	NM_182757	18495572	18576829	RNF144B	255488	0.0441733	3.33333	0.233333
Only	2.82193	chr6	+	18572501	18573500	76929	WithinGene_Distal_Region	NM_182757	18495572	18576829	RNF144B	255488	0.0471179	3	0.2
Shift	2.95943	chr6	-	89205501	89206500	170207	3_Distal_Region	NM_003800	89376707	89730067	RNGTT	8732	0.0415747	9	0.266667
Only	2.95943	chr6	-	159329001	159330000	11186	WithinGene_Distal_Region	NM_031924	159318254	159341186	RSPH3	83861	0.0323768	5	0.266667
Only	3.53948	chr6	-	2764501	2767000	11732	3_Distal_Region	NM_030666	2778732	2787080	SERPINB1	1992	0.0244307	2.08333	0.433333
Shift	3.5655	chr6	-	134708501	134711500	-27612	5_Distal_Region	NM_001143676	134532077	134680889	SGK1	6446	0.0196358	1.70588	0.4
Shift	2.82193	chr6	-	160584501	160585500	14449	WithinGene_Distal_Region	NM_003058	160557781	160599949	SLC22A2	6582	0.0431145	2	0.166667
Shift	2.95943	chr6	-	160618001	160619000	-18052	5_Distal_Region	NM_003058	160557781	160599949	SLC22A2	6582	0.0323913	5.5	0.3
Shift	3.39232	chr6	+	160694001	160696000	4587	WithinGene_Proximal_Region	NM_021977	160689414	160796004	SLC22A3	6581	0.00716768	2.5	0.4
Only	2.82193	chr6	+	46749501	46750500	20864	WithinGene_Distal_Region	NM_004277	46728637	46753886	SLC25A27	9481	0.014218	5	0.266667
Only	2.82193	chr6	-	36014501	36015500	3770	3_Proximal_Region	NM_052961	36019270	36100355	SLC26A8	116369	0.0471179	3.33333	0.233333
Shift	2.82193	chr6	+	7596501	7597500	39302	3_Distal_Region	NM_152551	7535430	7557199	SNRNP48	154007	0.0263823	4.5	0.233333
Only	2.82193	chr6	+	21661001	21662000	-39950	5_Distal_Region	NM_003107	21701950	21706828	SOX4	6659	0.041551	8	0.233333
Only	3.08496	chr6	-	132841501	132842500	33530	WithinGene_Distal_Region	NM_003569	132820355	132876030	STX7	8417	0.0340526	5.5	0.3
Only	3.20752	chr6	+	147554501	147556000	-11200	5_Distal_Region	NM_139244	147567200	147750400	STXBP5	134957	0.0392553	2.5	0.3
Shift	2.82193	chr6	-	44885501	44886500	17947	3_Distal_Region	NM_181356	44904447	45453648	SUPT3H	8464	0.0192535	4.5	0.233333
Shift	2.82193	chr6	-	13406501	13407500	5664	3_Proximal_Region	NM_016495	13413164	13436749	TBC1D7	51256	0.042813	10	0.3
Shift	3.5655	chr6	-	10466001	10469000	35901	3_Distal_Region	NM_003220	10504901	10523456	TFAP2A	7020	0.0485812	1.64706	0.366667
Shift/Basal	2.82193	chr6	-	169264001	169265000	92799	3_Distal_Region	NM_003247	169357799	169396062	THBS2	7058	0.0357552	4	0.2
Shift	3.53948	chr6	+	11584001	11586500	-59996	5_Distal_Region	NM_001100829	11646496	11691743	TMEM170B	100113407	0.0432543	2	0.433333
Shift	3.20752	chr6	+	11666501	11668000	20005	WithinGene_Distal_Region	NM_001100829	11646496	11691743	TMEM170B	100113407	0.0213851	5	0.4
Only	3.37744	chr6	+	138098501	138100000	-130273	5_Distal_Region	NM_006290	138230273	138246142	TNFAIP3	7128	0.0433669	2.28571	0.3
Only	3.48289	chr6	+	138163001	138165500	-64773	5_Distal_Region	NM_006290	138230273	138246142	TNFAIP3	7128	0.00236778	3.57143	0.6
Shift	3.32193	chr6	-	47365501	47367500	18139	WithinGene_Distal_Region	NM_014452	47307226	47385639	TNFRSF21	27242	0.00550818	3.33333	0.466667
Only	3.5655	chr6	+	125630501	125633500	4158	3_Proximal_Region	NM_001003395	125517118	125626343	TPD52L1	7164	0.0439099	1.93333	0.466667
Only	4.05889	chr6	-	42423501	42428000	99761	WithinGene_Distal_Region	NM_033502	42300646	42527761	TRERF1	55809	0.00184226	2.57895	1
Only	3.29498	chr6	-	42467001	42468500	59261	WithinGene_Distal_Region	NM_033502	42300646	42527761	TRERF1	55809	0.0494521	1.875	0.233333
Only	2.82193	chr6	-	83539501	83540500	118405	3_Distal_Region	NM_198920	83658905	83832264	UBE2CBP	90025	0.0218629	9	0.266667
Only	2.82193	chr6	+	149347001	149348000	237038	WithinGene_Distal_Region	NM_005715	149109963	149439819	UST	10090	0.0471179	3	0.2
Only	3.32193	chr6	+	149413501	149415500	303538	WithinGene_Distal_Region	NM_005715	149109963	149439819	UST	10090	0.00177161	3	0.4
Shift	3.11441	chr6	+	145312001	145313500	96138	3_Distal_Region	NM_007124	144654565	145215863	UTRN	7402	0.0253912	3.5	0.333333
Shift	2.82193	chr6	+	43909001	43910000	46802	3_Distal_Region	NM_003376	43845923	43862199	VEGFA	7422	0.0183155	5	0.266667
Only	2.82193	chr6	-	29050501	29051500	19072	3_Distal_Region	NM_001010877	29070572	29081016	ZNF311	282890	0.0340576	5	0.266667
Only	2.82193	chr7	-	121598001	121599000	-26421	5_Distal_Region	NM_005763	121500835	121571580	AASS	10157	0.0409547	3	0.2
Shift	2.82193	chr7	+	48321501	48322500	113113	WithinGene_Distal_Region	NM_152701	48208388	48657637	ABCA13	154664	0.0415747	10	0.3
Shift	3.48289	chr7	+	45450001	45452500	-128149	5_Distal_Region	NM_021116	45580649	45729239	ADCY1	107	0.029403	2.5	0.5
Only	2.95943	chr7	+	140697001	140698000	-199546	5_Distal_Region	NM_018238	140897546	141000678	AGK	55750	0.011671	9	0.266667
Only	2.82193	chr7	+	128778501	128779500	126402	WithinGene_Distal_Region	NM_015328	128652099	128857287	AHCYL2	23382	0.0403273	10	0.3
Only	3.29498	chr7	+	128854001	128855500	58784	WithinGene_Distal_Region	NM_001130723	128795217	128857287	AHCYL2	23382	0.0126705	4	0.4
Shift	3.11441	chr7	+	33661001	33662500	48796	3_Distal_Region	NM_198428	33135676	33612205	BBS9	27241	0.0254089	3.75	0.366667
Shift	3.45943	chr7	+	34060001	34062000	148365	WithinGene_Distal_Region	NM_133468	33911636	34160636	BMPER	168667	0.049718	2	0.366667
Shift	3.11441	chr7	+	34068501	34070000	156865	WithinGene_Distal_Region	NM_133468	33911636	34160636	BMPER	168667	0.0231003	3.75	0.366667
Shift	3.11441	chr7	+	34242501	34244000	81865	3_Distal_Region	NM_133468	33911636	34160636	BMPER	168667	0.0374923	1.875	0.233333
Shift	2.82193	chr7	+	134038501	134039500	23396	3_Distal_Region	NM_199186	133982070	134015105	BPGM	669	0.0357552	4	0.2
Shift	2.82193	chr7	+	40849501	40850500	708402	WithinGene_Distal_Region	NM_024728	40141099	40866882	C7orf10	79783	0.0255296	5	0.266667
Shift	3.76625	chr7	+	40885501	40889000	18619	3_Distal_Region	NM_024728	40141099	40866882	C7orf10	79783	0.0489317	1.71429	0.5
Shift	3.82193	chr7	+	41008501	41012500	141619	3_Distal_Region	NM_024728	40141099	40866882	C7orf10	79783	0.00307132	2.11111	0.666667
Shift	3.11441	chr7	-	42846501	42848000	67396	3_Distal_Region	NM_024054	42915396	42918214	C7orf25	79020	0.0494557	2	0.233333
Shift	2.82193	chr7	+	120450501	120451500	33821	WithinGene_Distal_Region	NM_001105533	120416680	120689208	C7orf58	79974	0.0271876	4	0.2
Only	2.82193	chr7	+	26250001	26251000	30500	3_Distal_Region	NM_016587	26207848	26219501	CBX3	11335	0.0357552	4	0.2
Shift	3.11441	chr7	+	90068001	90069500	-107147	5_Distal_Region	NM_012395	90176647	90677840	CDK14	5218	0.0447604	3.75	0.366667
Shift	3.7854	chr7	+	90297001	90301000	120354	WithinGene_Distal_Region	NM_012395	90176647	90677840	CDK14	5218	0.0064743	1.72727	0.533333
Only	3.08496	chr7	+	29245501	29246500	44856	WithinGene_Distal_Region	NM_004067	29200645	29520469	CHN2	1124	0.0183186	5.5	0.3
Only	2.82193	chr7	+	29377501	29378500	176856	WithinGene_Distal_Region	NM_004067	29200645	29520469	CHN2	1124	0.021877	10	0.3
Only	4.0655	chr7	+	72881001	72887000	-2127	Overlap_TSS	NM_001305	72883128	72884951	CLDN4	1364	0.0298767	2.41667	1.13333
Only	3.20752	chr7	-	137302001	137303500	33886	WithinGene_Distal_Region	NM_194071	137210264	137337386	CREB3L2	64764	0.0456164	2.14286	0.266667
Shift	3.39232	chr7	+	28318001	28320000	12537	WithinGene_Distal_Region	NM_182899	28305464	28832036	CREB5	9586	0.0153379	3.33333	0.466667
Only	2.95943	chr7	-	50499001	50500000	96262	WithinGene_Distal_Region	NM_000790	50493627	50596262	DDC	1644	0.0113267	10	0.3
Only	2.82193	chr7	-	111499501	111500500	133198	WithinGene_Distal_Region	NM_014705	111153399	111633698	DOCK4	9732	0.0452566	5	0.266667
Only	3.11441	chr7	-	111564501	111566000	67698	WithinGene_Distal_Region	NM_014705	111153399	111633698	DOCK4	9732	0.0320495	2.8	0.3
Only	4.53847	chr7	+	54932501	54943500	-110718	5_Distal_Region	NM_201284	55054218	55206232	EGFR	1956	0.000221611	2.42222	2.13333
Only	4.02517	chr7	+	54970001	54975500	-78718	5_Distal_Region	NM_201284	55054218	55206232	EGFR	1956	0.0443175	1.63636	0.7
Only	3.11441	chr7	+	54981001	54982500	-71718	5_Distal_Region	NM_201284	55054218	55206232	EGFR	1956	0.00140742	15	0.466667
Only	3.39232	chr7	+	54984001	54986000	-68218	5_Distal_Region	NM_201284	55054218	55206232	EGFR	1956	0.011509	2.85714	0.433333
Only	4.66695	chr7	+	54988501	55002000	-52218	5_Distal_Region	NM_201284	55054218	55206232	EGFR	1956	0.029054	1.84507	2
Only	5.20843	chr7	+	55025001	55054500	-29217	Overlap_TSS	NM_005228	55054218	55242525	EGFR	1956	0.000223019	1.8141	4.23333
Only	4.27537	chr7	+	55275501	55283000	32976	3_Distal_Region	NM_005228	55054218	55242525	EGFR	1956	0.0103464	1.6087	0.933333
Only	2.82193	chr7	+	133110501	133111500	522139	WithinGene_Distal_Region	NM_021807	132588362	133401053	EXOC4	60412	0.011671	9	0.266667
Only	2.82193	chr7	-	23017501	23018500	1795	WithinGene_Core_Region	NM_032581	22947402	23020295	FAM126A	84668	0.0272092	3.33333	0.233333
Only	3.11441	chr7	+	151334001	151335500	49605	WithinGene_Distal_Region	NR_033169	151284396	151347951	GALNTL5	168391	0.0492843	3	0.333333
Shift	3.32193	chr7	+	149759501	149761500	-17394	5_Distal_Region	NM_175571	149778894	149807416	GIMAP8	155038	0.0422494	1.72727	0.266667
Shift	2.82193	chr7	+	7968501	7969500	-5447	5_Proximal_Region	NM_138426	7974947	8095234	GLCCI1	113263	0.0340576	5	0.266667
Shift	3.53948	chr7	-	42095501	42098000	145143	WithinGene_Distal_Region	NM_000168	41967074	42243143	GLI3	2737	0.0048376	2.6	0.533333
Shift	3.39232	chr7	-	42171501	42173500	69643	WithinGene_Distal_Region	NM_000168	41967074	42243143	GLI3	2737	0.0218901	2.33333	0.4
Shift	3.11441	chr7	-	42218001	42219500	23643	WithinGene_Distal_Region	NM_000168	41967074	42243143	GLI3	2737	0.0445694	3.5	0.333333
Only	2.95943	chr7	-	2759001	2760000	90485	WithinGene_Distal_Region	NM_007353	2734266	2850485	GNA12	2768	0.00593834	11	0.333333
Shift	2.82193	chr7	+	79804001	79805000	117340	3_Distal_Region	NM_002069	79602075	79686661	GNAI1	2770	0.0471179	3	0.2
Shift	3.20752	chr7	+	18300501	18302000	-199893	5_Distal_Region	NM_178423	18501893	19003517	HDAC9	9734	0.0215236	2.33333	0.266667
Shift	3.48289	chr7	+	18785501	18788000	283092	WithinGene_Distal_Region	NM_178425	18502409	19003517	HDAC9	9734	0.0199608	2.5	0.5
Only	3.11441	chr7	-	54236001	54237500	108	WithinGene_Core_Region	NR_004422	54236410	54237608	HPVC1	3262	0.0277147	3.5	0.333333
Only	2.82193	chr7	-	54385501	54386500	-147893	5_Distal_Region	NR_004422	54236410	54237608	HPVC1	3262	0.0357552	4	0.2
Only	4.30378	chr7	-	54396001	54404000	-158393	5_Distal_Region	NR_004422	54236410	54237608	HPVC1	3262	0.0413744	1.5098	0.866667
Only	3.11441	chr7	+	154520501	154522000	12109	3_Distal_Region	NM_024012	154493478	154508392	HTR5A	3361	0.0149943	3.5	0.333333
Shift	2.82193	chr7	-	46076001	46077000	-148605	5_Distal_Region	NM_001013398	45918368	45927396	IGFBP3	3486	0.0399351	3.33333	0.233333
Shift	3.5655	chr7	+	22677501	22680500	-52790	5_Distal_Region	NM_000600	22733290	22738144	IL6	3569	0.0454441	1.31818	0.233333
Shift	2.82193	chr7	-	110424001	110425000	564583	WithinGene_Distal_Region	NM_032549	110090345	110989583	IMMP2L	83943	0.0289278	3	0.2
Shift	3.20752	chr7	-	41515501	41517000	178125	3_Distal_Region	NM_002192	41695125	41709231	INHBA	3624	0.0411245	3.75	0.366667
Shift	3.29498	chr7	-	27957501	27959000	227962	WithinGene_Distal_Region	NM_175061	27836717	28186962	JAZF1	221895	0.0485891	4.25	0.433333
Only	3.11441	chr7	-	107562501	107564000	-4464	5_Proximal_Region	NM_007356	107451231	107558037	LAMB4	22798	0.0114623	4.66667	0.366667
Only	3.20752	chr7	+	55363501	55365000	-35634	5_Distal_Region	NM_018697	55400634	55468929	LANCL2	55915	0.0067967	2.66667	0.333333
Only	2.82193	chr7	+	158500001	158501000	6196	WithinGene_Proximal_Region	NR_024394	158493805	158511689	LOC154822	154822	0.0225313	8	0.233333
Only	2.95943	chr7	-	28275001	28276000	9366	3_Proximal_Region	NM_001126493	28285366	28285843	LOC402644	402644	0.042813	9	0.266667
Only	2.95943	chr7	+	128562001	128563000	6715	3_Proximal_Region	NR_002144	128553560	128555286	LOC407835	407835	0.0340526	4.5	0.233333
Only	4.24607	chr7	+	55681001	55688000	196	WithinGene_Core_Region	NR_003598	55680805	55682137	LOC442308	442308	0.0264741	1.55556	0.833333
Only	2.82193	chr7	+	114432001	114433000	82557	WithinGene_Distal_Region	NM_199072	114349444	114447206	MDFIC	29969	0.0399351	3.33333	0.233333
Only	3.11441	chr7	+	114439001	114440500	89557	WithinGene_Distal_Region	NM_199072	114349444	114447206	MDFIC	29969	0.04357	2.14286	0.266667
Only	2.82193	chr7	-	15774001	15775000	-81168	5_Distal_Region	NM_005924	15617361	15692833	MEOX2	4223	0.0419172	3	0.2
Only	3.20752	chr7	-	24912001	24913500	72785	WithinGene_Distal_Region	NM_145322	24802688	24986285	OSBPL3	26031	0.0198628	5	0.4
Only	2.82193	chr7	-	24929001	24930000	56285	WithinGene_Distal_Region	NM_145322	24802688	24986285	OSBPL3	26031	0.021877	10	0.3
Only	3.11441	chr7	-	24960001	24961500	24785	WithinGene_Distal_Region	NM_145322	24802688	24986285	OSBPL3	26031	0.0348254	2.8	0.3
Only	3.52356	chr7	-	31958501	31960500	117016	WithinGene_Distal_Region	NM_005020	31795771	32077516	PDE1C	5137	0.00967751	2.44444	0.433333
Only	2.82193	chr7	-	32085501	32086500	-7985	5_Proximal_Region	NM_005020	31795771	32077516	PDE1C	5137	0.0116737	10	0.3
Only	2.82193	chr7	-	95049001	95050000	744	3_Core_Region	NM_002612	95050744	95063861	PDK4	5166	0.0428049	7	0.2
Only	3.08496	chr7	-	95078501	95079500	-14640	5_Distal_Region	NM_002612	95050744	95063861	PDK4	5166	0.0323913	5.5	0.3
Only	2.82193	chr7	+	11233501	11234500	57732	3_Distal_Region	NM_001007157	10980040	11175769	PHF14	9678	0.0440961	2	0.133333
Shift	3.39232	chr7	-	131763501	131765500	146363	WithinGene_Distal_Region	NM_001105543	131718786	131911863	PLXNA4	91584	0.039088	1.66667	0.266667
[truncated: 233 more rows]

## Sheet: H3K9m2 treatment gene desert
PeakScore	Chromosome	Strand	PeakStart	PeakEnd	DistanceToTSS	PeakRegion	RefSeqID	GeneStart	GeneEnd	GeneSymbol	GeneId	Pvalue	Ratio	Difference
2.82193	chr1	+	14257501	14258500	309039	Gene_Desert_Region	NM_001007257	13948462	13987160	PRDM2	7799	0.0340526	4.5	0.233333
3.39232	chr1	+	14566001	14568000	-229799	Gene_Desert_Region	NM_201628	14797799	15317131	KIAA1026	23254	0.0276663	2.625	0.433333
2.95943	chr1	+	14569001	14570000	-227799	Gene_Desert_Region	NM_201628	14797799	15317131	KIAA1026	23254	0.0497033	3.5	0.166667
3.39232	chr1	-	55812501	55814500	-358874	Gene_Desert_Region	NM_015306	55304620	55453627	USP24	23358	0.0326002	1.58333	0.233333
3.11441	chr1	-	56112501	56114000	-658874	Gene_Desert_Region	NM_015306	55304620	55453627	USP24	23358	0.0400526	2.33333	0.266667
3.11441	chr1	-	56333001	56334500	483345	Gene_Desert_Region	NM_177414	56733020	56817845	PPAP2B	8613	0.0392553	2.5	0.3
2.82193	chr1	-	56492001	56493000	324845	Gene_Desert_Region	NM_177414	56733020	56817845	PPAP2B	8613	0.00609834	9	0.266667
2.82193	chr1	-	80620501	80621500	-1375418	Gene_Desert_Region	NM_022159	79128036	79245083	ELTD1	64123	0.0255971	5	0.266667
2.82193	chr1	+	81375501	81376500	-662169	Gene_Desert_Region	NM_012302	82038669	82230695	LPHN2	23266	0.0340526	4.5	0.233333
3.39232	chr1	+	83032001	83034000	993332	Gene_Desert_Region	NM_012302	82038669	82230695	LPHN2	23266	0.0307115	2.71429	0.4
2.82193	chr1	+	87988501	87989500	421763	Gene_Desert_Region	NM_006769	87566738	87587191	LMO4	8543	0.0225361	9	0.266667
2.82193	chr1	+	96723001	96724000	-235762	Gene_Desert_Region	NM_021190	96959762	97053187	PTBP2	58155	0.012002	8	0.233333
2.82193	chr1	+	162127501	162128500	569155	Gene_Desert_Region	NM_145697	161558346	161592177	NUF2	83540	0.00609834	9	0.266667
3.20752	chr1	-	191946001	191947500	-523635	Gene_Desert_Region	NM_003783	191414482	191422366	B3GALT2	8707	0.0445743	4	0.4
3.11441	chr1	-	197399501	197401000	-304596	Gene_Desert_Region	NR_029626	197094796	197094905	MIR181A1	406995	0.0132646	4	0.3
3.08496	chr1	-	197440001	197441000	-345096	Gene_Desert_Region	NR_029626	197094796	197094905	MIR181A1	406995	0.0192535	5.5	0.3
2.82193	chr1	+	217161501	217162500	-251314	Gene_Desert_Region	NM_138794	217413814	217452830	LYPLAL1	127018	0.0431089	2.25	0.166667
3.45943	chr1	-	220232501	220234500	-250417	Gene_Desert_Region	NM_144729	219941388	219982084	DUSP10	11221	0.0277453	3.33333	0.466667
3.32193	chr1	-	241058501	241060500	271169	Gene_Desert_Region	NR_029401	241286238	241331669	LOC731275	731275	0.040431	1.72727	0.266667
2.82193	chr2	+	12263501	12264500	459311	Gene_Desert_Region	NM_145693	11804190	11884984	LPIN1	23175	0.0440961	1.6	0.1
3.20752	chr2	-	19185501	19187000	234853	Gene_Desert_Region	NM_145260	19414726	19421853	OSR1	130497	0.032899	2.5	0.3
2.82193	chr2	+	57573001	57574000	-553232	Gene_Desert_Region	NM_006296	58127232	58240559	VRK2	7444	0.0255971	5	0.266667
2.82193	chr2	+	67040001	67041000	-436945	Gene_Desert_Region	NM_019002	67477945	67491037	ETAA1	54465	0.0340576	5	0.266667
2.82193	chr2	+	67709001	67710000	231056	Gene_Desert_Region	NM_019002	67477945	67491037	ETAA1	54465	0.0279916	3.5	0.166667
2.82193	chr2	+	84042001	84043000	-328316	Gene_Desert_Region	NR_003663	84371316	84372835	LOC388965	388965	0.0389526	3.33333	0.233333
3.11441	chr2	+	122666001	122667500	436411	Gene_Desert_Region	NM_004622	122229590	122241898	TSN	7247	0.0383798	2.5	0.3
3.79323	chr2	+	122940501	122943000	710911	Gene_Desert_Region	NM_004622	122229590	122241898	TSN	7247	0.0456281	2	0.5
2.95943	chr2	+	123181001	123182000	951411	Gene_Desert_Region	NM_004622	122229590	122241898	TSN	7247	0.0323768	5	0.266667
2.82193	chr2	-	136824001	136825000	-231806	Gene_Desert_Region	NM_003467	136588388	136592195	CXCR4	7852	0.042813	9	0.266667
2.82193	chr2	+	147639501	147640500	578407	Gene_Desert_Region	NR_026904	147061094	147065027	PABPC1P2	728773	0.0225313	10	0.3
2.95943	chr2	+	147946501	147947500	-371539	Gene_Desert_Region	NM_001616	148319039	148404863	ACVR2A	92	0.0415747	9	0.266667
3.29498	chr2	-	150708001	150709500	342926	Gene_Desert_Region	NM_005168	151032954	151052426	RND3	390	0.0333712	1.875	0.233333
3.11441	chr2	+	161429001	161430500	-271211	Gene_Desert_Region	NM_133484	161701711	161769736	TANK	10010	0.00675508	3.5	0.333333
3.08496	chr2	-	222361001	222362000	-215747	Gene_Desert_Region	NM_004438	221990990	222145254	EPHA4	2043	0.0340576	5	0.266667
2.82193	chr2	-	226944501	226945500	426250	Gene_Desert_Region	NM_005544	227304276	227371750	IRS1	3667	0.0471179	3	0.2
2.82193	chr2	-	226973501	226974500	397250	Gene_Desert_Region	NM_005544	227304276	227371750	IRS1	3667	0.0218629	9	0.266667
3.11441	chr2	-	227008001	227009500	362250	Gene_Desert_Region	NM_005544	227304276	227371750	IRS1	3667	0.0447259	3.25	0.3
2.95943	chr2	-	229119001	229120000	-364396	Gene_Desert_Region	NM_030623	228552913	228754605	SPHKAP	80309	0.0415747	9	0.266667
3.11441	chr3	-	24744001	24745500	-232684	Gene_Desert_Region	NM_001128177	24133648	24511317	THRB	7068	0.0386272	4.66667	0.366667
2.82193	chr3	+	28891001	28892000	-405946	Gene_Desert_Region	NM_014483	29297946	30007813	RBMS3	27303	0.0116737	10	0.3
3.37744	chr3	+	30279501	30281000	-341997	Gene_Desert_Region	NM_003242	30622997	30710637	TGFBR2	7048	0.00439821	8.5	0.5
2.82193	chr3	+	30386001	30387000	-235997	Gene_Desert_Region	NM_003242	30622997	30710637	TGFBR2	7048	0.0452566	5	0.266667
2.95943	chr3	+	30414001	30415000	-207997	Gene_Desert_Region	NM_003242	30622997	30710637	TGFBR2	7048	0.0323768	5	0.266667
2.82193	chr3	-	59223001	59224000	-212246	Gene_Desert_Region	NM_198463	58702776	59010755	C3orf67	200844	0.0409547	3	0.2
3.32193	chr3	-	59412001	59414000	-401246	Gene_Desert_Region	NM_198463	58702776	59010755	C3orf67	200844	0.0342552	1.81818	0.3
3.5655	chr3	-	64944001	64947000	-295596	Gene_Desert_Region	NM_182920	64476370	64648405	ADAMTS9	56999	0.00312397	2.07143	0.5
3.5655	chr3	-	65090501	65093500	-442096	Gene_Desert_Region	NM_182920	64476370	64648405	ADAMTS9	56999	0.0368188	1.8125	0.433333
3.32193	chr3	-	70870501	70872500	801430	Gene_Desert_Region	NR_031697	71673810	71673930	MIR1284	100302112	0.0214905	2.22222	0.366667
2.82193	chr3	+	106304501	106305500	-262902	Gene_Desert_Region	NM_001627	106568402	106778434	ALCAM	214	0.0428049	7	0.2
2.95943	chr3	-	107466501	107467500	-395924	Gene_Desert_Region	NM_170662	106859798	107070577	CBLB	868	0.00800766	4.5	0.233333
2.95943	chr3	-	107602501	107603500	-531924	Gene_Desert_Region	NM_170662	106859798	107070577	CBLB	868	0.0113267	10	0.3
3.20752	chr3	+	110992001	110993500	380475	Gene_Desert_Region	NM_001145553	110611526	110696704	FLJ25363	401082	0.00809939	3.75	0.366667
3.32193	chr3	+	111311001	111313000	699475	Gene_Desert_Region	NM_001145553	110611526	110696704	FLJ25363	401082	0.012751	4	0.5
3.11441	chr3	+	116591001	116592500	-232340	Gene_Desert_Region	NM_002045	116824840	116923024	GAP43	2596	0.0144985	3.25	0.3
3.08496	chr3	+	145593501	145594500	418645	Gene_Desert_Region	NM_001134470	145174856	145193899	C3orf58	205428	0.0441713	6	0.333333
2.82193	chr3	+	155090501	155091500	-230338	Gene_Desert_Region	NM_015595	155321838	155458310	SGEF	26084	0.0218629	9	0.266667
3.37744	chr3	-	178673501	178675000	-275759	Gene_Desert_Region	NM_024665	178221235	178397742	TBL1XR1	79718	0.0306902	3.4	0.4
2.82193	chr3	-	178710501	178711500	-312759	Gene_Desert_Region	NM_024665	178221235	178397742	TBL1XR1	79718	0.0287766	3	0.133333
3.72561	chr3	-	178848501	178852000	-450759	Gene_Desert_Region	NM_024665	178221235	178397742	TBL1XR1	79718	0.0165985	1.59091	0.433333
2.82193	chr3	+	179144501	179145500	-591417	Gene_Desert_Region	NM_181361	179736917	180044911	KCNMB2	27094	0.0409547	3	0.2
2.82193	chr3	+	179205001	179206000	-530917	Gene_Desert_Region	NM_181361	179736917	180044911	KCNMB2	27094	0.024097	3	0.2
2.82193	chr4	+	10647001	10648000	-331548	Gene_Desert_Region	NR_030298	10979548	10979642	MIR572	693157	0.0429898	2.66667	0.166667
3.53948	chr4	-	13756501	13759000	-518075	Gene_Desert_Region	NM_148894	13179463	13238426	BOD1L	259282	0.025926	2.6	0.533333
2.82193	chr4	+	18992001	18993000	-871332	Gene_Desert_Region	NM_004787	19864332	20229886	SLIT2	9353	0.042813	9	0.266667
2.82193	chr4	+	19061001	19062000	-802332	Gene_Desert_Region	NM_004787	19864332	20229886	SLIT2	9353	0.0113267	10	0.3
2.82193	chr4	+	19083501	19084500	-779832	Gene_Desert_Region	NM_004787	19864332	20229886	SLIT2	9353	0.0271552	4.5	0.233333
3.29498	chr4	+	19129001	19130500	-733832	Gene_Desert_Region	NM_004787	19864332	20229886	SLIT2	9353	0.01063	5.33333	0.433333
2.95943	chr4	+	19225501	19226500	-637832	Gene_Desert_Region	NM_004787	19864332	20229886	SLIT2	9353	0.0399351	3.33333	0.233333
2.82193	chr4	+	19269501	19270500	-593832	Gene_Desert_Region	NM_004787	19864332	20229886	SLIT2	9353	0.0271876	3.33333	0.233333
3.11441	chr4	+	19414501	19416000	-448332	Gene_Desert_Region	NM_004787	19864332	20229886	SLIT2	9353	0.000976012	7.5	0.433333
2.82193	chr4	+	19539501	19540500	-323832	Gene_Desert_Region	NM_004787	19864332	20229886	SLIT2	9353	0.0402807	9	0.266667
2.82193	chr4	+	19542001	19543000	-321332	Gene_Desert_Region	NM_004787	19864332	20229886	SLIT2	9353	0.0357552	4	0.2
3.53948	chr4	-	23797001	23799500	-296203	Gene_Desert_Region	NM_013261	23402741	23500798	PPARGC1A	10891	0.0106099	1.85714	0.4
3.08496	chr4	+	27944501	27945500	1473091	Gene_Desert_Region	NM_020860	26471410	26636101	STIM2	57620	0.042813	10	0.3
2.82193	chr4	+	31237001	31238000	905867	Gene_Desert_Region	NM_032457	30331134	30757519	PCDH7	5099	0.0389526	3.33333	0.233333
3.29498	chr4	+	32866001	32867500	2534867	Gene_Desert_Region	NM_032457	30331134	30757519	PCDH7	5099	0.0142647	4	0.4
2.82193	chr4	+	42940501	42941500	350461	Gene_Desert_Region	NM_001080476	42590040	42727432	GRXCR1	389207	0.0419172	3	0.2
3.45943	chr4	+	61613001	61615000	-430433	Gene_Desert_Region	NM_015236	62045433	62620763	LPHN3	23284	0.0480668	2.85714	0.433333
2.95943	chr4	+	85143001	85144000	466325	Gene_Desert_Region	NM_032717	84676676	84746050	AGPAT9	84803	0.0146642	4.5	0.233333
3.08496	chr4	+	97190501	97191500	210240	Gene_Desert_Region	NM_005390	96980261	96981648	PDHA2	5161	0.00731468	6	0.333333
3.48289	chr4	+	97192001	97194500	211740	Gene_Desert_Region	NM_005390	96980261	96981648	PDHA2	5161	0.00209733	2.77778	0.533333
3.11441	chr4	+	97203001	97204500	222740	Gene_Desert_Region	NM_005390	96980261	96981648	PDHA2	5161	0.0183228	3	0.333333
3.39232	chr4	+	97233001	97235000	252740	Gene_Desert_Region	NM_005390	96980261	96981648	PDHA2	5161	0.0190974	2.71429	0.4
3.5655	chr4	+	97271001	97274000	290740	Gene_Desert_Region	NM_005390	96980261	96981648	PDHA2	5161	0.00343169	2.41667	0.566667
3.08496	chr4	+	97277001	97278000	296740	Gene_Desert_Region	NM_005390	96980261	96981648	PDHA2	5161	0.0455302	5.5	0.3
3.39232	chr4	+	97530501	97532500	550240	Gene_Desert_Region	NM_005390	96980261	96981648	PDHA2	5161	0.0175079	2.375	0.366667
3.11441	chr4	+	112741001	112742500	-543501	Gene_Desert_Region	NM_152400	113286001	113329686	C4orf32	132720	0.0360838	5	0.4
2.82193	chr4	-	125597001	125598000	255337	Gene_Desert_Region	NM_001167882	125804656	125853337	ANKRD50	57182	0.0263162	3.33333	0.233333
3.08496	chr4	+	176410001	176411000	333918	Gene_Desert_Region	NM_014269	176076083	176135905	ADAM29	11086	0.0142149	5.5	0.3
2.95943	chr4	+	178252001	178253000	-214984	Gene_Desert_Region	NM_018248	178467984	178521086	NEIL3	55247	0.0183155	5	0.266667
2.82193	chr4	+	180761001	180762000	1874097	Gene_Desert_Region	NR_028342	178886904	179148897	LOC285501	285501	0.0440961	2	0.133333
3.08496	chr4	+	189656001	189657000	358410	Gene_Desert_Region	NM_178556	189297591	189305643	TRIML1	339976	0.021877	10	0.3
2.82193	chr5	-	18953001	18954000	1070110	Gene_Desert_Region	NM_004934	19508913	20024110	CDH18	1016	0.0142149	5	0.266667
2.95943	chr5	-	20366001	20367000	-341891	Gene_Desert_Region	NM_004934	19508913	20024110	CDH18	1016	0.0399351	3.33333	0.233333
3.11441	chr5	-	20402001	20403500	-377891	Gene_Desert_Region	NM_004934	19508913	20024110	CDH18	1016	0.0114734	5	0.4
2.82193	chr5	+	23263501	23264500	-278980	Gene_Desert_Region	NM_020227	23543480	23564463	PRDM9	56979	0.0389526	3.33333	0.233333
2.95943	chr5	-	27335001	27336000	-260555	Gene_Desert_Region	NM_016279	26916465	27074446	CDH9	1007	0.0212071	11	0.333333
2.95943	chr5	+	105691001	105692000	1227928	Gene_Desert_Region	NR_000039	104463073	104463697	RAB9P1	9366	0.0323768	5	0.266667
3.39232	chr5	+	119359001	119361000	365849	Gene_Desert_Region	NM_182761	118993152	118999415	FAM170A	340069	0.0209617	2.71429	0.4
3.59392	chr5	+	119420501	119423000	-404917	Gene_Desert_Region	NM_016644	119827917	120050863	PRR16	51334	0.0352542	1.92857	0.433333
2.82193	chr5	+	120394001	120395000	566084	Gene_Desert_Region	NM_016644	119827917	120050863	PRR16	51334	0.0231829	9	0.266667
2.82193	chr5	+	120566001	120567000	-648548	Gene_Desert_Region	NM_177478	121215548	121216422	FTMT	94033	0.021877	10	0.3
2.82193	chr5	+	120616501	120617500	-598048	Gene_Desert_Region	NM_177478	121215548	121216422	FTMT	94033	0.0218629	9	0.266667
3.37744	chr5	+	123215501	123217000	339810	Gene_Desert_Region	NM_004384	122875691	122980363	CSNK1G3	1456	0.0376096	2.57143	0.366667
2.95943	chr5	+	123360001	123361000	484310	Gene_Desert_Region	NM_004384	122875691	122980363	CSNK1G3	1456	0.0428049	7	0.2
3.48289	chr5	+	123362501	123365000	486810	Gene_Desert_Region	NM_004384	122875691	122980363	CSNK1G3	1456	0.0259767	1.71429	0.333333
3.11441	chr5	+	123450001	123451500	574310	Gene_Desert_Region	NM_004384	122875691	122980363	CSNK1G3	1456	0.0440864	2.16667	0.233333
2.82193	chr5	-	123494501	123495500	613204	Gene_Desert_Region	NM_020747	124000508	124108704	ZNF608	57507	0.0428049	7	0.2
3.45943	chr5	-	123554001	123556000	552704	Gene_Desert_Region	NM_020747	124000508	124108704	ZNF608	57507	0.0174576	3	0.466667
3.29498	chr5	-	123573501	123575000	533704	Gene_Desert_Region	NM_020747	124000508	124108704	ZNF608	57507	0.0249872	2.28571	0.3
2.95943	chr5	-	123599501	123600500	508204	Gene_Desert_Region	NM_020747	124000508	124108704	ZNF608	57507	0.0204824	11	0.333333
3.20752	chr5	-	123648501	123650000	458704	Gene_Desert_Region	NM_020747	124000508	124108704	ZNF608	57507	0.0446506	3	0.333333
3.11441	chr5	-	123736501	123738000	370704	Gene_Desert_Region	NM_020747	124000508	124108704	ZNF608	57507	0.0297863	1.75	0.2
3.82193	chr5	-	124381001	124385000	-272297	Gene_Desert_Region	NM_020747	124000508	124108704	ZNF608	57507	0.0301466	1.44444	0.4
3.90689	chr5	-	124633001	124637500	-524297	Gene_Desert_Region	NM_020747	124000508	124108704	ZNF608	57507	0.0347713	1.59259	0.533333
4.05164	chr5	-	124832501	124838000	-723797	Gene_Desert_Region	NM_020747	124000508	124108704	ZNF608	57507	0.0448202	1.42105	0.533333
3.48289	chr5	+	125042501	125045000	-678686	Gene_Desert_Region	NM_001146319	125723686	125857750	GRAMD3	65983	0.0337172	1.66667	0.333333
3.5655	chr5	+	125139001	125142000	-581686	Gene_Desert_Region	NM_001146319	125723686	125857750	GRAMD3	65983	0.00640504	2.41667	0.566667
3.48289	chr5	+	125154501	125157000	-566686	Gene_Desert_Region	NM_001146319	125723686	125857750	GRAMD3	65983	0.00488876	2.66667	0.5
3.45943	chr5	+	125180501	125182500	-541186	Gene_Desert_Region	NM_001146319	125723686	125857750	GRAMD3	65983	0.0134969	3.5	0.5
4.30378	chr5	+	125188001	125196000	-527686	Gene_Desert_Region	NM_001146319	125723686	125857750	GRAMD3	65983	0.0489408	1.39286	0.733333
3.32193	chr5	+	125236501	125238500	-485186	Gene_Desert_Region	NM_001146319	125723686	125857750	GRAMD3	65983	0.0418675	1.88889	0.266667
3.70752	chr5	+	125242001	125245000	-478686	Gene_Desert_Region	NM_001146319	125723686	125857750	GRAMD3	65983	0.00815827	2.14286	0.533333
3.53948	chr5	+	125290001	125292500	-431186	Gene_Desert_Region	NM_001146319	125723686	125857750	GRAMD3	65983	0.0295723	1.85714	0.4
2.82193	chr5	+	125322001	125323000	-400686	Gene_Desert_Region	NM_001146319	125723686	125857750	GRAMD3	65983	0.0488848	2.25	0.166667
3.5655	chr5	+	125330001	125333000	-390686	Gene_Desert_Region	NM_001146319	125723686	125857750	GRAMD3	65983	0.0295496	1.8	0.4
2.82193	chr5	+	125458501	125459500	-264186	Gene_Desert_Region	NM_001146319	125723686	125857750	GRAMD3	65983	0.0420962	2.5	0.2
3.88172	chr5	+	129892001	129895500	623580	Gene_Desert_Region	NM_175856	129268421	129550226	CHSY3	337876	0.000707967	2.78571	0.833333
2.95943	chr5	+	144112501	144113500	581872	Gene_Desert_Region	NM_020768	143530629	143837137	KCTD16	57528	0.042813	8	0.233333
2.95943	chr5	-	144592501	144593500	601560	Gene_Desert_Region	NM_205846	145118774	145195060	PRELID2	153768	0.042813	8	0.233333
3.08496	chr5	-	144600501	144601500	593560	Gene_Desert_Region	NM_205846	145118774	145195060	PRELID2	153768	0.0109864	12	0.366667
3.53948	chr5	-	144836501	144839000	356060	Gene_Desert_Region	NM_205846	145118774	145195060	PRELID2	153768	0.00741574	2.77778	0.533333
3.66172	chr5	-	144911501	144914500	280560	Gene_Desert_Region	NM_205846	145118774	145195060	PRELID2	153768	0.026616	1.72222	0.433333
3.53948	chr5	+	152447501	152450000	-400276	Gene_Desert_Region	NM_001114183	152850276	153173622	GRIA1	2890	0.0237936	1.625	0.333333
2.82193	chr5	+	152477001	152478000	-372276	Gene_Desert_Region	NM_001114183	152850276	153173622	GRIA1	2890	0.0231829	8	0.233333
3.08496	chr5	-	157520001	157521000	-301255	Gene_Desert_Region	NM_014666	157145874	157218746	CLINT1	9685	0.0389526	3.33333	0.233333
2.82193	chr5	-	157745501	157746500	-526755	Gene_Desert_Region	NM_014666	157145874	157218746	CLINT1	9685	0.0211794	10	0.3
3.20752	chr5	+	165976001	165977500	-666920	Gene_Desert_Region	NM_001122679	166644420	167623740	ODZ2	57451	0.0465507	2.14286	0.266667
2.82193	chr5	+	173795501	173796500	-287680	Gene_Desert_Region	NM_002449	174084180	174090508	MSX2	4488	0.0428049	9	0.266667
3.48289	chr6	+	23143001	23145500	465345	Gene_Desert_Region	NM_138574	22677656	22678729	HDGFL1	154150	0.0211472	2.4	0.466667
2.82193	chr6	+	23147501	23148500	469845	Gene_Desert_Region	NM_138574	22677656	22678729	HDGFL1	154150	0.0415747	9	0.266667
2.82193	chr6	+	23150501	23151500	472845	Gene_Desert_Region	NM_138574	22677656	22678729	HDGFL1	154150	0.011671	9	0.266667
3.08496	chr6	+	23674001	23675000	-559392	Gene_Desert_Region	NM_080723	24234392	24255736	NRSN1	140767	0.0170099	2.5	0.2
3.45943	chr6	-	75327001	75329000	643343	Gene_Desert_Region	NM_080645	75850761	75972343	COL12A1	1303	0.0303681	2	0.333333
2.82193	chr6	+	81359501	81360500	486439	Gene_Desert_Region	NM_183050	80873062	81112706	BCKDHB	594	0.0263823	4.5	0.233333
3.11441	chr6	+	98229501	98231000	-348127	Gene_Desert_Region	NR_031579	98579127	98579214	MIR2113	100302164	0.0384427	1.875	0.233333
2.82193	chr6	+	113310501	113311500	535277	Gene_Desert_Region	NM_001013734	112775224	112779191	RFPL4B	442247	0.0399351	3.33333	0.233333
3.08496	chr6	-	119977001	119978000	-264376	Gene_Desert_Region	NM_005907	119540965	119712625	MAN1A1	4121	0.0309544	2.4	0.233333
3.37744	chr6	-	134900501	134902000	-219612	Gene_Desert_Region	NM_001143676	134532077	134680889	SGK1	6446	0.0184107	5.66667	0.466667
3.20044	chr6	-	139948501	139949500	-211023	Gene_Desert_Region	NM_006079	139735089	139737478	CITED2	10370	0.00558635	12	0.366667
2.95943	chr6	-	141558001	141559000	892629	Gene_Desert_Region	NM_002511	142438437	142451629	NMBR	4829	0.0417542	1.66667	0.133333
2.95943	chr6	+	148221501	148222500	349746	Gene_Desert_Region	NM_001030060	147871755	147932850	SAMD5	389432	0.0498376	2.75	0.233333
2.95943	chr7	+	17554501	17555500	249701	Gene_Desert_Region	NM_001621	17304800	17352300	AHR	196	0.0389526	3.33333	0.233333
2.82193	chr7	+	41104501	41105500	-594538	Gene_Desert_Region	NR_027118	41700038	41785499	LOC285954	285954	0.0488848	2.25	0.166667
3.32193	chr7	+	41280501	41282500	-417538	Gene_Desert_Region	NR_027118	41700038	41785499	LOC285954	285954	0.046622	1.28571	0.133333
2.82193	chr7	+	41425001	41426000	-274038	Gene_Desert_Region	NR_027118	41700038	41785499	LOC285954	285954	0.0192535	4.5	0.233333
3.11441	chr7	-	46400001	46401500	-472605	Gene_Desert_Region	NM_001013398	45918368	45927396	IGFBP3	3486	0.0447518	3.5	0.333333
2.82193	chr7	-	46988501	46989500	556224	Gene_Desert_Region	NM_022748	47281276	47545724	TNS3	64759	0.0429898	2.66667	0.166667
2.82193	chr7	-	47032501	47033500	512224	Gene_Desert_Region	NM_022748	47281276	47545724	TNS3	64759	0.00775168	5	0.266667
2.82193	chr7	+	119497001	119498000	-202957	Gene_Desert_Region	NM_012281	119700957	120177623	KCND2	3751	0.0409547	3	0.2
2.82193	chr8	+	5621001	5622000	-629528	Gene_Desert_Region	NM_024596	6251528	6493434	MCPH1	79648	0.0340526	4.5	0.233333
2.82193	chr8	-	16582501	16583500	320545	Gene_Desert_Region	NM_019851	16894704	16904045	FGF20	26281	0.011671	9	0.266667
3.11441	chr8	+	36025501	36027000	-733999	Gene_Desert_Region	NM_001031836	36760999	36912801	KCNU1	157855	0.00489219	6.5	0.366667
3.32193	chr8	+	36067501	36069500	-691499	Gene_Desert_Region	NM_001031836	36760999	36912801	KCNU1	157855	0.0450988	2.125	0.3
3.32193	chr8	-	49473001	49475000	335423	Gene_Desert_Region	NR_024605	49798505	49810423	EFCAB1	79645	0.0490937	1.9	0.3
2.95943	chr8	-	49539501	49540500	269923	Gene_Desert_Region	NR_024605	49798505	49810423	EFCAB1	79645	0.0225361	9	0.266667
3.52356	chr8	-	60786001	60788000	568508	Gene_Desert_Region	NM_004056	61263976	61356508	CA8	767	0.0445335	2.2	0.4
2.95943	chr8	+	63078001	63079000	-245054	Gene_Desert_Region	NM_173688	63324054	64066182	NKAIN3	286183	0.0323913	5.5	0.3
2.82193	chr8	+	80321501	80322500	-363434	Gene_Desert_Region	NM_007029	80685934	80739781	STMN2	11075	0.0218629	9	0.266667
2.95943	chr8	+	80366501	80367500	-318434	Gene_Desert_Region	NM_007029	80685934	80739781	STMN2	11075	0.0271876	4	0.2
3.37744	chr8	+	80467501	80469000	-216934	Gene_Desert_Region	NM_007029	80685934	80739781	STMN2	11075	0.0483199	2.125	0.3
2.82193	chr8	+	122484501	122485500	-235266	Gene_Desert_Region	NR_002835	122720766	122726114	HAS2AS	594842	0.0280466	3	0.2
2.82193	chr8	-	123242001	123243000	-519190	Gene_Desert_Region	NM_005328	122694451	122722811	HAS2	3037	0.041551	8	0.233333
3.11441	chr8	+	123463001	123464500	-398581	Gene_Desert_Region	NM_014943	123863081	124055936	ZHX2	22882	0.0254089	3.75	0.366667
2.95943	chr8	+	123621001	123622000	-241081	Gene_Desert_Region	NM_014943	123863081	124055936	ZHX2	22882	0.0441937	2.75	0.233333
3.68379	chr8	+	129611501	129615000	379958	Gene_Desert_Region	NR_031613	129231543	129231616	MIR1208	100302281	0.0280928	2	0.566667
3.08496	chr8	+	129632001	129633000	400458	Gene_Desert_Region	NR_031613	129231543	129231616	MIR1208	100302281	0.0399351	3.33333	0.233333
2.82193	chr8	+	130001501	130002500	769958	Gene_Desert_Region	NR_031613	129231543	129231616	MIR1208	100302281	0.021877	10	0.3
2.82193	chr8	+	130049001	130050000	817458	Gene_Desert_Region	NR_031613	129231543	129231616	MIR1208	100302281	0.042813	8	0.233333
3.11441	chr8	+	135188001	135189500	-489995	Gene_Desert_Region	NR_002438	135679495	135682114	ZFATAS	594840	0.0446506	3	0.333333
3.20752	chr8	-	140483501	140485000	299481	Gene_Desert_Region	NM_016601	140693985	140784481	KCNK9	51305	0.0249158	3.5	0.333333
3.39232	chr9	+	75819001	75821000	-481071	Gene_Desert_Region	NM_006914	76302071	76491937	RORB	6096	0.00672553	2.625	0.433333
2.82193	chr9	+	80811501	80812500	-564197	Gene_Desert_Region	NM_007005	81376697	81531476	TLE4	7091	0.0440408	8	0.233333
2.95943	chr9	-	82742001	82743000	750416	Gene_Desert_Region	NM_005077	83388417	83493416	TLE1	7088	0.0218629	9	0.266667
2.95943	chr9	+	84014501	84015500	220995	Gene_Desert_Region	NM_001001670	83793506	83799990	FLJ46321	389763	0.0225361	9	0.266667
3.20752	chr9	+	91730001	91731500	285484	Gene_Desert_Region	NR_024280	91444517	91524494	LOC100129066	100129066	0.0135623	4	0.4
2.82193	chr9	-	91963501	91964500	480428	Gene_Desert_Region	NM_017594	92411933	92444928	DIRAS2	54769	0.0225313	8	0.233333
2.82193	chr9	-	109548001	109549000	-256133	Gene_Desert_Region	NM_004235	109286953	109291868	KLF4	9314	0.0156303	3	0.2
3.20752	chr9	-	109738501	109740000	-446633	Gene_Desert_Region	NM_004235	109286953	109291868	KLF4	9314	0.0400182	2.33333	0.266667
4.31382	chr9	-	110049001	110057500	600596	Gene_Desert_Region	NM_006686	110656691	110658096	ACTL7B	10880	0.0194374	1.70833	1.13333
2.95943	chr9	-	110423001	110424000	234096	Gene_Desert_Region	NM_006686	110656691	110658096	ACTL7B	10880	0.0369852	3.66667	0.266667
2.82193	chr9	-	117436501	117437500	289698	Gene_Desert_Region	NR_024032	117690364	117727198	C9orf27	58483	0.0340526	4.5	0.233333
2.82193	chr10	-	3427501	3428500	-222498	Gene_Desert_Region	NM_014889	3169919	3205003	PITRM1	10531	0.0428049	9	0.266667
2.95943	chr10	+	8711501	8712500	574829	Gene_Desert_Region	NM_002051	8136672	8157170	GATA3	2625	0.00833767	3.66667	0.266667
2.82193	chr10	+	9224501	9225500	1087829	Gene_Desert_Region	NM_002051	8136672	8157170	GATA3	2625	0.0428049	7	0.2
3.70752	chr10	+	19748001	19751000	-394377	Gene_Desert_Region	NM_032812	20145377	20609121	PLXDC2	84898	0.00411689	2.21429	0.566667
3.08496	chr10	+	19804501	19805500	-339877	Gene_Desert_Region	NM_032812	20145377	20609121	PLXDC2	84898	0.0116737	10	0.3
2.82193	chr10	-	33900501	33901500	-236662	Gene_Desert_Region	NM_001024629	33526552	33663839	NRP1	8829	0.0183155	5	0.266667
2.95943	chr10	+	36921501	36922500	-532290	Gene_Desert_Region	NM_052997	37454790	37561501	ANKRD30A	91074	0.0255296	5	0.266667
2.82193	chr10	-	43845501	43846500	-239630	Gene_Desert_Region	NR_002726	43602865	43605871	HNRNPA3P1	10151	0.0389526	3.33333	0.233333
2.95943	chr10	-	59058001	59059000	638700	Gene_Desert_Region	NM_152230	59625619	59697700	IPMK	253430	0.0379902	3.66667	0.266667
2.82193	chr10	-	110400001	110401000	1272301	Gene_Desert_Region	NR_030724	111614513	111673301	XPNPEP1	7511	0.042813	8	0.233333
2.82193	chr10	-	113676501	113677500	256015	Gene_Desert_Region	NM_020918	113899611	113933515	GPAM	57678	0.0340526	4.5	0.233333
2.82193	chr10	+	130856001	130857000	-298443	Gene_Desert_Region	NM_002412	131155443	131455773	MGMT	4255	0.0415747	10	0.3
2.82193	chr11	-	80026001	80027000	-1196658	Gene_Desert_Region	NM_001098816	78041975	78829343	ODZ4	26011	0.012002	8	0.233333
3.20752	chr11	-	80352501	80354000	-1523158	Gene_Desert_Region	NM_001098816	78041975	78829343	ODZ4	26011	0.0274368	3.5	0.333333
3.20752	chr11	-	90017001	90018500	-420821	Gene_Desert_Region	NM_012124	89573247	89596180	CHORDC1	26973	0.0293447	3	0.333333
3.11441	chr11	-	90633001	90634500	-1036821	Gene_Desert_Region	NM_012124	89573247	89596180	CHORDC1	26973	0.0229602	4.66667	0.366667
2.95943	chr11	+	90708501	90709500	-1015409	Gene_Desert_Region	NM_001008781	91724909	92269283	FAT3	120114	0.0183186	5.5	0.3
3.29498	chr11	+	91004001	91005500	-719409	Gene_Desert_Region	NM_001008781	91724909	92269283	FAT3	120114	0.00597055	5.33333	0.433333
2.82193	chr11	+	91123501	91124500	-600409	Gene_Desert_Region	NM_001008781	91724909	92269283	FAT3	120114	0.0497033	3.5	0.166667
2.82193	chr11	+	91250001	91251000	-473909	Gene_Desert_Region	NM_001008781	91724909	92269283	FAT3	120114	0.0409547	3	0.2
2.95943	chr11	+	97342501	97343500	-1053580	Gene_Desert_Region	NM_175566	98397080	99732683	CNTN5	53942	0.0410485	2.75	0.233333
2.82193	chr11	-	105706001	105707000	-252326	Gene_Desert_Region	NM_198439	105427035	105453675	KBTBD3	143879	0.0183155	5	0.266667
3.72561	chr11	+	109125001	109128500	326946	Gene_Desert_Region	NM_207645	108798055	108805103	C11orf87	399947	0.0192156	1.75	0.5
2.82193	chr11	-	127628001	127629000	268415	Gene_Desert_Region	NM_005238	127833865	127897415	ETS1	2113	0.0340526	4.5	0.233333
2.82193	chr12	+	19809001	19810000	325127	Gene_Desert_Region	NM_153207	19483874	19566440	AEBP2	121536	0.0225361	9	0.266667
2.95943	chr12	+	28894001	28895000	-372864	Gene_Desert_Region	NM_018099	29267864	29378273	FAR2	55711	0.0340526	5.5	0.3
3.20752	chr12	+	57086001	57087500	464290	Gene_Desert_Region	NM_033276	56621711	56637319	XRCC6BP1	91419	0.0293363	2.28571	0.3
3.20752	chr12	-	57294501	57296000	303594	Gene_Desert_Region	NM_001136051	57552204	57599594	LRIG3	121227	0.0237815	4	0.4
2.82193	chr12	-	57296501	57297500	302094	Gene_Desert_Region	NM_001136051	57552204	57599594	LRIG3	121227	0.0468885	5	0.266667
2.95943	chr12	+	73461501	73462500	243684	Gene_Desert_Region	NM_001136262	73217817	73221490	LOC552889	552889	0.0441733	3.33333	0.233333
2.82193	chr12	+	77474501	77475500	-306403	Gene_Desert_Region	NM_001135805	77781903	78369918	SYT1	6857	0.0280741	3.33333	0.233333
2.95943	chr12	-	87845001	87846000	-346632	Gene_Desert_Region	NM_003994	87410697	87498369	KITLG	4254	0.0116737	11	0.333333
2.82193	chr12	-	87979501	87980500	289927	Gene_Desert_Region	NM_022652	88265967	88270427	DUSP6	1848	0.0225313	8	0.233333
2.82193	chr12	-	89520501	89521500	351584	Gene_Desert_Region	NM_152638	89870122	89873084	C12orf12	196477	0.011671	9	0.266667
2.82193	chr12	-	104677501	104678500	379441	Gene_Desert_Region	NM_014840	104981254	105057941	NUAK1	9891	0.0409547	3	0.2
2.82193	chr12	-	114003501	114004500	-397149	Gene_Desert_Region	NM_016569	113592441	113606352	TBX3	6926	0.0218629	9	0.266667
3.32193	chr12	-	114259501	114261500	-653149	Gene_Desert_Region	NM_016569	113592441	113606352	TBX3	6926	0.0417735	2.22222	0.366667
3.39232	chr12	+	126303001	126305000	810022	Gene_Desert_Region	NR_015398	125492979	125523283	LOC100128554	100128554	0.0175346	2.71429	0.4
3.32193	chr12	+	126631501	126633500	-684400	Gene_Desert_Region	NM_001136103	127317900	127758412	TMEM132C	92293	0.0371825	1.58333	0.233333
2.82193	chr13	+	72778001	72779000	246859	Gene_Desert_Region	NM_001730	72531142	72549677	KLF5	688	0.0218629	9	0.266667
3.48289	chr13	-	74060501	74063000	-454434	Gene_Desert_Region	NM_007249	73158149	73606067	KLF12	11278	0.0356471	2.875	0.5
3.39232	chr13	-	79515001	79517000	296087	Gene_Desert_Region	NM_005842	79808112	79813087	SPRY2	10253	0.0252268	2.5	0.4
2.95943	chr13	-	80043501	80044500	-230414	Gene_Desert_Region	NM_005842	79808112	79813087	SPRY2	10253	0.0389526	3.33333	0.233333
3.20752	chr13	-	80671001	80672500	-857914	Gene_Desert_Region	NM_005842	79808112	79813087	SPRY2	10253	0.0416073	4	0.4
2.82193	chr13	-	80834501	80835500	-1021414	Gene_Desert_Region	NM_005842	79808112	79813087	SPRY2	10253	0.0225361	9	0.266667
2.82193	chr13	-	82459501	82460500	894029	Gene_Desert_Region	NM_052910	83349343	83354529	SLITRK1	114798	0.0218629	9	0.266667
2.82193	chr13	-	82511501	82512500	842029	Gene_Desert_Region	NM_052910	83349343	83354529	SLITRK1	114798	0.0340576	5	0.266667
3.32193	chr13	-	84303501	84305500	-467231	Gene_Desert_Region	NR_031642	83421116	83836270	MIR548F1	100302192	0.019104	2.22222	0.366667
3.11441	chr13	+	87586001	87587500	463131	Gene_Desert_Region	NM_015567	87122870	87129871	SLITRK5	26050	0.0231261	1.875	0.233333
2.95943	chr13	-	89897001	89898000	478852	Gene_Desert_Region	NR_027039	90341208	90376852	LOC144776	144776	0.0173886	5.5	0.3
3.11441	chr13	-	103597001	103598500	-1079804	Gene_Desert_Region	NM_000452	102494348	102517197	SLC10A2	6555	0.0243525	3.75	0.366667
2.82193	chr13	+	104260001	104261000	-655216	Gene_Desert_Region	NM_001161814	104916216	104941383	DAOA	267012	0.042813	9	0.266667
3.08496	chr13	+	104486501	104487500	-428716	Gene_Desert_Region	NM_001161814	104916216	104941383	DAOA	267012	0.0173976	6	0.333333
3.08496	chr13	+	104489001	104490000	-426216	Gene_Desert_Region	NM_001161814	104916216	104941383	DAOA	267012	0.021877	11	0.333333
2.95943	chr13	+	104494001	104495000	-421216	Gene_Desert_Region	NM_001161814	104916216	104941383	DAOA	267012	0.0379902	3.66667	0.266667
2.82193	chr13	+	104663001	104664000	-252216	Gene_Desert_Region	NM_001161814	104916216	104941383	DAOA	267012	0.0340526	4.5	0.233333
2.95943	chr13	+	105146501	105147500	229936	Gene_Desert_Region	NM_001161812	104916565	104941383	DAOA	267012	0.0217614	3.66667	0.266667
2.82193	chr14	+	27600501	27601500	-704537	Gene_Desert_Region	NM_005249	28306037	28308622	FOXG1	2290	0.0231829	8	0.233333
3.29498	chr14	+	27756001	27757500	-548537	Gene_Desert_Region	NM_005249	28306037	28308622	FOXG1	2290	0.0483199	2.125	0.3
2.82193	chr14	+	28780001	28781000	468341	Gene_Desert_Region	NR_026732	28311660	28317516	C14orf23	387978	0.0419172	3	0.2
3.11441	chr14	+	28855501	28857000	543841	Gene_Desert_Region	NR_026732	28311660	28317516	C14orf23	387978	0.0152491	3.5	0.333333
2.82193	chr14	-	38337501	38338500	303688	Gene_Desert_Region	NM_006364	38570873	38642188	SEC23A	10484	0.0225313	8	0.233333
2.82193	chr14	+	83708001	83709000	-1357240	Gene_Desert_Region	NM_013231	85066240	85164023	FLRT2	23768	0.012002	8	0.233333
3.11441	chr14	+	83852001	83853500	-1212740	Gene_Desert_Region	NM_013231	85066240	85164023	FLRT2	23768	0.0129942	3	0.333333
3.32193	chr14	+	83886001	83888000	-1178240	Gene_Desert_Region	NM_013231	85066240	85164023	FLRT2	23768	0.00762292	4	0.5
3.11441	chr14	+	84076501	84078000	-988240	Gene_Desert_Region	NM_013231	85066240	85164023	FLRT2	23768	0.026191	3.5	0.333333
2.82193	chr14	+	84751001	84752000	-314240	Gene_Desert_Region	NM_013231	85066240	85164023	FLRT2	23768	0.011671	9	0.266667
2.82193	chr14	-	97244001	97245000	269214	Gene_Desert_Region	NR_015430	97461699	97514214	C14orf64	388011	0.0389526	3.33333	0.233333
2.95943	chr15	-	33952001	33953000	-326305	Gene_Desert_Region	NM_001141972	33599765	33625696	ATPBD4	89978	0.00593681	10	0.3
2.82193	chr15	+	34435501	34436500	-222603	Gene_Desert_Region	NM_001130010	34659103	34889741	C15orf41	84529	0.0399351	3.33333	0.233333
3.29498	chr15	+	45594501	45596000	-201977	Gene_Desert_Region	NM_153619	45797977	45853712	SEMA6D	80031	0.0195873	3.2	0.366667
3.32193	chr15	-	59550001	59552000	-241207	Gene_Desert_Region	NM_134261	58567776	59308794	RORA	6095	0.0173181	2.22222	0.366667
2.82193	chr15	-	59596501	59597500	-287707	Gene_Desert_Region	NM_134261	58567776	59308794	RORA	6095	0.0428049	7	0.2
3.45943	chr15	-	59612501	59614500	-303707	Gene_Desert_Region	NM_134261	58567776	59308794	RORA	6095	0.00104272	7.33333	0.633333
2.82193	chr16	+	13525501	13526500	-395014	Gene_Desert_Region	NM_005236	13921514	13953706	ERCC4	2072	0.0409547	3	0.2
3.48289	chr16	-	49957501	49960000	-214817	Gene_Desert_Region	NM_002968	49727386	49742684	SALL1	6299	0.0123716	2.18182	0.433333
3.84425	chr16	-	50468501	50472000	666307	Gene_Desert_Region	NM_001080430	51029418	51138307	TOX3	27324	0.032087	1.7619	0.533333
2.82193	chr16	-	50531501	50532500	605807	Gene_Desert_Region	NM_001080430	51029418	51138307	TOX3	27324	0.0471179	3.33333	0.233333
3.48289	chr16	-	50555001	50557500	580807	Gene_Desert_Region	NM_001080430	51029418	51138307	TOX3	27324	0.00325007	3.57143	0.6
2.82193	chr16	-	85663001	85664000	310895	Gene_Desert_Region	NM_024735	85920444	85974895	FBXO31	79791	0.0340576	5	0.266667
4.3626	chr17	+	22175001	22177500	346813	Gene_Desert_Region	NR_027084	21828188	21837197	FLJ36000	284124	0.0399077	3.21429	1.03333
2.95943	chr18	-	23548501	23549500	461943	Gene_Desert_Region	NM_001792	23784927	24011443	CDH2	1000	0.0431089	1.8	0.133333
3.11441	chr18	-	24343501	24345000	-332058	Gene_Desert_Region	NM_001792	23784927	24011443	CDH2	1000	0.0156025	7.5	0.433333
2.82193	chr18	-	24629001	24630000	-617558	Gene_Desert_Region	NM_001792	23784927	24011443	CDH2	1000	0.00593681	10	0.3
3.11441	chr18	-	24760501	24762000	-749058	Gene_Desert_Region	NM_001792	23784927	24011443	CDH2	1000	0.0334107	1.875	0.233333
2.82193	chr18	-	34660001	34661000	924957	Gene_Desert_Region	NR_024391	35040885	35585957	LOC647946	647946	0.0218629	9	0.266667
2.95943	chr18	-	36222001	36223000	-636044	Gene_Desert_Region	NR_024391	35040885	35585957	LOC647946	647946	0.0409547	3	0.2
2.82193	chr18	-	36782001	36783000	571559	Gene_Desert_Region	NR_002838	37314233	37354559	KC6	641516	0.0441733	3.33333	0.233333
3.29498	chr18	+	41246501	41248000	-200763	Gene_Desert_Region	NM_007163	41448763	41517058	SLC14A2	8170	0.0188703	2.66667	0.333333
3.48289	chr18	-	47218501	47221000	-240452	Gene_Desert_Region	NM_016626	46954919	46978049	MEX3C	51320	0.0167432	2.18182	0.433333
2.82193	chr18	-	47396001	47397000	-417952	Gene_Desert_Region	NM_016626	46954919	46978049	MEX3C	51320	0.0116737	10	0.3
3.32193	chr18	-	51649501	51651500	-242643	Gene_Desert_Region	NM_003199	51040559	51406858	TCF4	6934	0.026459	3	0.4
2.95943	chr18	-	63638001	63639000	-303054	Gene_Desert_Region	NM_032160	63324798	63334947	DSEL	92126	0.0225361	10	0.3
3.68379	chr18	-	71594001	71597500	-325424	Gene_Desert_Region	NM_001037331	71250814	71268577	C18orf62	284274	0.00759653	2.26667	0.633333
3.20752	chr18	-	71763001	71764500	-494424	Gene_Desert_Region	NM_001037331	71250814	71268577	C18orf62	284274	0.0253641	2.5	0.3
3.32193	chr18	-	71768501	71770500	-499924	Gene_Desert_Region	NM_001037331	71250814	71268577	C18orf62	284274	0.0293075	1.81818	0.3
4.05164	chr20	-	4379001	4384500	-201342	Gene_Desert_Region	NM_000678	4149277	4177659	ADRA1D	146	0.0116676	2.16	0.966667
2.95943	chr20	-	4387501	4388500	-209842	Gene_Desert_Region	NM_000678	4149277	4177659	ADRA1D	146	0.0403428	11	0.333333
3.7854	chr20	+	4407501	4411500	-203296	Gene_Desert_Region	NM_183079	4614796	4630234	PRNP	5621	0.0299635	2.05556	0.633333
3.11441	chr20	+	6939001	6940500	242257	Gene_Desert_Region	NM_001200	6696744	6708910	BMP2	650	0.0223937	2	0.233333
2.95943	chr20	+	7021501	7022500	324757	Gene_Desert_Region	NM_001200	6696744	6708910	BMP2	650	0.0340526	4.5	0.233333
4.11441	chr20	-	11095501	11101500	-492807	Gene_Desert_Region	NM_000214	10566331	10602694	JAG1	182	0.0204912	1.46341	0.633333
3.7854	chr20	+	11318501	11322500	-496976	Gene_Desert_Region	NM_181443	11819476	11855243	BTBD3	22903	0.0196412	1.65217	0.5
3.66172	chr20	+	12654501	12657500	-280126	Gene_Desert_Region	NM_018327	12937626	13095411	SPTLC3	55304	0.00378211	1.93333	0.466667
2.82193	chr20	+	12669001	12670000	-267626	Gene_Desert_Region	NM_018327	12937626	13095411	SPTLC3	55304	0.04688	4.5	0.233333
2.82193	chr20	+	12696501	12697500	-240126	Gene_Desert_Region	NM_018327	12937626	13095411	SPTLC3	55304	0.042813	10	0.3
2.82193	chrX	+	121038001	121039000	1028859	Gene_Desert_Region	NM_012084	120009142	120011477	GLUD2	2747	0.0225313	8	0.233333
2.95943	chrX	+	121810001	121811000	-334776	Gene_Desert_Region	NM_007325	122145776	122452447	GRIA3	2892	0.0415747	11	0.333333

## Sheet: H3K9m2 wide type pattern
BindingPattern	PeakScore	Chromosome	Strand	PeakStart	PeakEnd	DistanceToTSS	PeakRegion	RefSeqID	GeneStart	GeneEnd	GeneSymbol	GeneId	Pvalue	Ratio	Difference
Only	3.37744	chr1	+	12709501	12711000	10797	WithinGene_Distal_Region	NM_001103170	12698704	12711313	AADACL3	126767	0.0321206	2.83333	0.366667
Only	3.08496	chr1	+	12634501	12635500	7349	WithinGene_Proximal_Region	NM_001013630	12627152	12649684	AADACL4	343066	0.0173886	5.5	0.3
Only	3.58496	chr1	+	12638001	12640000	10849	WithinGene_Distal_Region	NM_001013630	12627152	12649684	AADACL4	343066	0.00248916	6	0.666667
Only	3.08496	chr1	-	94201001	94202000	28981	3_Distal_Region	NM_000350	94230981	94359293	ABCA4	24	0.0487494	3	0.266667
Only	3.98864	chr1	-	94243001	94246500	112793	WithinGene_Distal_Region	NM_000350	94230981	94359293	ABCA4	24	0.00105465	2.41176	0.8
Only	3.08496	chr1	+	94612501	94613500	-43020	5_Distal_Region	NM_002858	94656520	94756807	ABCD3	5825	0.0498376	2.75	0.233333
Only	3.58496	chr1	-	178799501	178801500	-60856	5_Distal_Region	NM_032360	178523975	178738645	ACBD6	84320	0.0208348	2.3	0.433333
Only	3.74593	chr1	+	54717501	54720000	-66488	5_Distal_Region	NM_147161	54786488	54848588	ACOT11	26027	0.00373761	3.33333	0.7
Only	3.20044	chr1	+	2851001	2852000	-75905	5_Distal_Region	NM_080431	2927905	2929327	ACTRT2	140625	0.0386272	4.33333	0.333333
Only	3.29498	chr1	+	2892501	2894000	-33905	5_Distal_Region	NM_080431	2927905	2929327	ACTRT2	140625	0.0163321	3.4	0.4
Only	3.52945	chr1	-	120240001	120241500	864	Overlap_TSS	NM_021794	120237678	120240636	ADAM30	11085	0.00356389	5	0.533333
Only	3.58496	chr1	-	166114501	166116500	33577	WithinGene_Distal_Region	NM_018417	166045248	166150077	ADCY10	55811	0.0450432	1.5	0.233333
Shift	3.37744	chr1	-	111827501	111829000	19266	WithinGene_Distal_Region	NM_020683	111827492	111848266	ADORA3	140	0.0383798	2.83333	0.366667
Shift	3.64386	chr1	-	111859501	111861500	46620	WithinGene_Distal_Region	NM_001081976	111827492	111908120	ADORA3	140	0.00741588	3.57143	0.6
Only	3.30735	chr1	-	48794001	48795000	1467213	WithinGene_Distal_Region	NM_032785	48771113	50262213	AGBL4	84871	0.0212163	14	0.433333
Only	3.29498	chr1	-	48938501	48940000	1322213	WithinGene_Distal_Region	NM_032785	48771113	50262213	AGBL4	84871	0.0287303	3.2	0.366667
Only	3.79498	chr1	-	49105501	49108500	1153713	WithinGene_Distal_Region	NM_032785	48771113	50262213	AGBL4	84871	0.000344252	2.75	0.7
Only	3.59984	chr1	-	49111001	49112500	1149713	WithinGene_Distal_Region	NM_032785	48771113	50262213	AGBL4	84871	0.0277147	4.5	0.466667
Only	3.08496	chr1	-	49124001	49125000	1137213	WithinGene_Distal_Region	NM_032785	48771113	50262213	AGBL4	84871	0.0400494	3	0.266667
Only	3.08496	chr1	+	100079501	100080500	-7727	5_Proximal_Region	NM_000642	100088227	100162167	AGL	178	0.0173886	5.5	0.3
Only	3.20044	chr1	-	27712501	27713500	19842	3_Distal_Region	NM_001029882	27733342	27802730	AHDC1	27245	0.0291576	6.5	0.366667
Only	3.74593	chr1	+	4517501	4520000	-94964	5_Distal_Region	NM_018836	4614964	4743711	AJAP1	55966	0.00345897	2.30769	0.566667
Only	3.29498	chr1	+	4714001	4715500	99037	WithinGene_Distal_Region	NM_018836	4614964	4743711	AJAP1	55966	0.032202	2.66667	0.333333
Only	3.08496	chr1	+	4724501	4725500	109537	WithinGene_Distal_Region	NM_018836	4614964	4743711	AJAP1	55966	0.0323913	6	0.333333
Only	3.45545	chr1	+	4733501	4735000	118537	WithinGene_Distal_Region	NM_018836	4614964	4743711	AJAP1	55966	0.00760048	2.71429	0.4
Only	3.52356	chr1	+	4788001	4790000	44290	3_Distal_Region	NM_018836	4614964	4743711	AJAP1	55966	0.039592	2.75	0.466667
Only	3.08496	chr1	+	4901001	4902000	157290	3_Distal_Region	NM_018836	4614964	4743711	AJAP1	55966	0.0487494	3	0.266667
Only	3.08496	chr1	-	95243001	95244000	67095	WithinGene_Distal_Region	NM_144988	95220866	95311095	ALG14	199857	0.0340576	5.5	0.3
Only	3.08496	chr1	-	109862501	109863500	-8642	5_Proximal_Region	NM_020703	109850968	109853859	AMIGO1	57463	0.0173976	6	0.333333
Only	3.69702	chr1	+	157831001	157833500	5717	3_Proximal_Region	NM_001639	157824239	157825284	APCS	325	0.0272689	2.6	0.533333
Only	3.74593	chr1	-	94512001	94514500	-36106	5_Distal_Region	NM_004815	94407050	94475895	ARHGAP29	9411	0.0156997	2.41667	0.566667
Shift	3.8368	chr1	-	23626501	23629500	53837	WithinGene_Distal_Region	NM_017707	23627642	23683337	ASAP3	55616	0.0017025	3	0.733333
Only	4.22168	chr1	-	175088501	175093500	3325	3_Proximal_Region	NM_004319	175096825	175400647	ASTN1	460	0.0434667	1.56757	0.7
Only	3.45545	chr1	+	160159001	160160500	156294	WithinGene_Distal_Region	NM_007348	160002707	160195476	ATF6	22926	0.039724	2.42857	0.333333
Only	3.37744	chr1	+	160191501	160193000	188794	WithinGene_Distal_Region	NM_007348	160002707	160195476	ATF6	22926	0.0440791	3.4	0.4
Only	3.69702	chr1	+	63219001	63221500	116363	3_Distal_Region	NM_178221	63022390	63102638	ATG4C	84938	0.020041	2.15385	0.5
Only	3.37744	chr1	+	63293501	63295000	190863	3_Distal_Region	NM_178221	63022390	63102638	ATG4C	84938	0.0352097	3	0.4
Only	3.08496	chr1	+	116664501	116665500	-51817	5_Distal_Region	NM_000701	116717317	116748917	ATP1A1	480	0.0323913	6	0.333333
Only	4.19702	chr1	+	116686001	116691000	-26317	5_Distal_Region	NM_000701	116717317	116748917	ATP1A1	480	0.0116099	1.70588	0.8
Only	3.64386	chr1	+	158412001	158414000	-1823	Overlap_TSS	NM_001001734	158413824	158423391	ATP1A4	480	0.0456429	2.44444	0.433333
Only	3.37744	chr1	+	167283501	167285000	-57570	5_Distal_Region	NM_001677	167342570	167368584	ATP1B1	481	0.0285376	3.4	0.4
Only	3.37744	chr1	+	167305001	167306500	-36070	5_Distal_Region	NM_001677	167342570	167368584	ATP1B1	481	0.0273549	3	0.4
Only	3.52356	chr1	+	201817001	201819000	-43550	5_Distal_Region	NM_001684	201862550	201979832	ATP2B4	493	0.00724348	2.875	0.5
Only	3.08496	chr1	+	201858501	201859500	-3050	5_Proximal_Region	NM_001684	201862550	201979832	ATP2B4	493	0.00834552	3	0.266667
Only	4.27028	chr1	+	204356501	204362000	-28905	5_Distal_Region	NM_000707	204390905	204398105	AVPR1B	553	0.0103908	1.7027	0.866667
Only	3.08496	chr1	+	145407501	145408500	-71305	5_Distal_Region	NM_004326	145479805	145564639	BCL9	607	0.0323913	5.5	0.3
Only	3.20044	chr1	+	242473001	242474000	-108559	5_Distal_Region	NM_001012970	242582559	242619016	C1orf100	200159	0.0386272	4.33333	0.333333
Only	3.52356	chr1	+	242716501	242718500	25206	WithinGene_Distal_Region	NM_173807	242691295	242870283	C1orf101	257044	0.038395	2.33333	0.4
Only	3.08496	chr1	+	242875501	242876500	5218	3_Proximal_Region	NM_173807	242691295	242870283	C1orf101	257044	0.0357552	4	0.2
Only	3.52356	chr1	-	111326001	111328000	-17912	5_Distal_Region	NM_018372	111291334	111308089	C1orf103	55791	0.0157168	2.875	0.5
Only	3.29498	chr1	+	199156001	199157500	4515	3_Proximal_Region	NM_001142569	199130621	199151486	C1orf106	55765	0.00414963	8	0.466667
Only	3.29498	chr1	+	218943001	218944500	3879	3_Proximal_Region	NM_024709	218930250	218939122	C1orf115	79762	0.0296217	3	0.333333
Only	3.45545	chr1	+	218944501	218946000	5379	3_Proximal_Region	NM_024709	218930250	218939122	C1orf115	79762	0.0281083	3.4	0.4
Only	3.64386	chr1	+	218946501	218948500	7379	3_Proximal_Region	NM_024709	218930250	218939122	C1orf115	79762	0.00906972	2.77778	0.533333
Shift	3.29498	chr1	-	205241001	205242500	15988	3_Distal_Region	NM_023938	205258488	205272724	C1orf116	79098	0.0323877	2	0.266667
Shift	4.11471	chr1	-	205248001	205252000	6488	3_Proximal_Region	NM_023938	205258488	205272724	C1orf116	79098	0.0301025	1.53125	0.566667
Only	3.29498	chr1	+	177780501	177782000	178764	WithinGene_Distal_Region	NM_182766	177601737	177790493	C1orf125	126859	0.0139362	4.25	0.433333
Only	3.45545	chr1	+	24756001	24757500	813	WithinGene_Core_Region	NM_001010980	24755188	24808403	C1orf130	400746	0.020377	2.71429	0.4
Only	3.45545	chr1	-	181155001	181156500	32676	WithinGene_Distal_Region	NM_030933	181135622	181189176	C1orf14	81626	0.0431943	3.16667	0.433333
Only	3.96832	chr1	+	116472501	116475000	16603	WithinGene_Distal_Region	NM_152367	116455898	116479384	C1orf161	126868	0.0359259	2.05882	0.6
Only	3.08496	chr1	-	74882501	74883500	28510	WithinGene_Distal_Region	NM_001002912	74806383	74912010	C1orf173	127254	0.0132885	6	0.333333
Only	3.64386	chr1	+	55043001	55045000	-1322	Overlap_TSS	NM_001110533	55044323	55080525	C1orf177	163747	0.0185118	2.66667	0.5
Only	3.29498	chr1	+	55052501	55054000	8178	WithinGene_Proximal_Region	NM_152607	55044323	55080525	C1orf177	163747	0.0435619	4	0.4
Only	3.88343	chr1	-	204446501	204449000	6270	WithinGene_Proximal_Region	NM_001007544	204405494	204455270	C1orf186	440712	0.00200617	3.875	0.766667
Only	3.79498	chr1	-	229029001	229032000	7487	3_Proximal_Region	NM_032800	229039487	229070925	C1orf198	84886	0.0011004	2.83333	0.733333
Shift	3.98864	chr1	+	182522001	182525500	-97272	5_Distal_Region	NM_030806	182622772	182864778	C1orf21	81563	0.00136665	1.95238	0.666667
Shift	3.95387	chr1	+	182735501	182739000	112729	WithinGene_Distal_Region	NM_030806	182622772	182864778	C1orf21	81563	0.00631968	1.95238	0.666667
Shift	4.11988	chr1	+	182801501	182805000	178729	WithinGene_Distal_Region	NM_030806	182622772	182864778	C1orf21	81563	0.0203413	1.76	0.633333
Only	3.79498	chr1	-	43517501	43520500	3337	WithinGene_Proximal_Region	NM_182517	43520143	43523837	C1orf210	149466	0.0367332	1.83333	0.5
Only	3.37744	chr1	-	35079501	35081000	7551	3_Proximal_Region	NM_138428	35088551	35098004	C1orf212	113444	0.0352403	2.42857	0.333333
Only	3.40689	chr1	+	28084501	28085500	12860	WithinGene_Distal_Region	NM_004848	28071641	28085780	C1orf38	9473	0.026191	3.5	0.333333
Only	3.20044	chr1	-	109014001	109015000	-8330	5_Proximal_Region	NM_144584	108992432	109005671	C1orf59	113802	0.0441733	3.33333	0.233333
Only	3.64386	chr1	+	150958001	150960000	-620	Overlap_TSS	NM_001024679	150958621	150959529	C1orf68	100129271	0.00532038	5	0.666667
Only	3.58496	chr1	+	205378001	205380000	33772	WithinGene_Distal_Region	NM_000715	205344229	205384940	C4BPA	722	0.0185718	2.3	0.433333
Only	3.08496	chr1	+	179557001	179558000	-161338	5_Distal_Region	NM_000721	179719338	180037338	CACNA1E	777	0.0413483	4	0.3
Only	4.16993	chr1	+	179576501	179581000	-138338	5_Distal_Region	NM_000721	179719338	180037338	CACNA1E	777	3.66e-06	4.81818	1.4
Only	3.58496	chr1	+	179583501	179585500	-133838	5_Distal_Region	NM_000721	179719338	180037338	CACNA1E	777	0.0201393	2.66667	0.5
Only	3.20044	chr1	+	179599001	179600000	-119338	5_Distal_Region	NM_000721	179719338	180037338	CACNA1E	777	0.0485711	3	0.266667
Only	3.75489	chr1	+	179600501	179602500	-116838	5_Distal_Region	NM_000721	179719338	180037338	CACNA1E	777	0.00493448	6.25	0.7
Only	3.29498	chr1	+	179687001	179688500	-30838	5_Distal_Region	NM_000721	179719338	180037338	CACNA1E	777	0.0446894	3.2	0.366667
Only	3.87744	chr1	+	179742501	179745500	23163	WithinGene_Distal_Region	NM_000721	179719338	180037338	CACNA1E	777	0.0223045	1.94444	0.566667
Only	3.08496	chr1	+	179752001	179753000	32663	WithinGene_Distal_Region	NM_000721	179719338	180037338	CACNA1E	777	0.0369852	3.66667	0.266667
Only	3.29498	chr1	+	179967001	179968500	247663	WithinGene_Distal_Region	NM_000721	179719338	180037338	CACNA1E	777	0.00140785	16	0.5
Only	3.52356	chr1	+	179973501	179975500	254163	WithinGene_Distal_Region	NM_000721	179719338	180037338	CACNA1E	777	0.0281708	2.3	0.433333
Only	3.30735	chr1	+	180016501	180017500	297163	WithinGene_Distal_Region	NM_000721	179719338	180037338	CACNA1E	777	0.0340526	5.5	0.3
Only	3.30735	chr1	+	180018001	180019000	298663	WithinGene_Distal_Region	NM_000721	179719338	180037338	CACNA1E	777	0.0413483	4	0.3
Only	4.22168	chr1	-	199308001	199313000	35317	WithinGene_Distal_Region	NM_000069	199275262	199348317	CACNA1S	779	0.0145342	1.93333	0.933333
Only	3.40689	chr1	+	207781501	207782500	-41167	5_Distal_Region	NM_020439	207823667	207853907	CAMK1G	57172	0.00686297	7.5	0.433333
Shift	3.64386	chr1	+	7090001	7092000	322031	WithinGene_Distal_Region	NM_015215	6767970	7752351	CAMTA1	23261	0.0119253	3.57143	0.6
Shift	3.52945	chr1	+	7095501	7097000	327531	WithinGene_Distal_Region	NM_015215	6767970	7752351	CAMTA1	23261	0.0238514	2.71429	0.4
Shift	4.08746	chr1	+	7232501	7237000	464531	WithinGene_Distal_Region	NM_015215	6767970	7752351	CAMTA1	23261	0.0291321	1.47059	0.533333
Shift	3.79498	chr1	+	7268001	7271000	500031	WithinGene_Distal_Region	NM_015215	6767970	7752351	CAMTA1	23261	0.0158704	1.78947	0.5
Shift	4.08818	chr1	+	7349501	7353000	581531	WithinGene_Distal_Region	NM_015215	6767970	7752351	CAMTA1	23261	0.00410643	1.8	0.666667
Shift	3.70044	chr1	+	7502501	7504500	734531	WithinGene_Distal_Region	NM_015215	6767970	7752351	CAMTA1	23261	0.00321693	3.83333	0.566667
Shift	3.29498	chr1	+	7588501	7590000	820531	WithinGene_Distal_Region	NM_015215	6767970	7752351	CAMTA1	23261	0.00597055	5.33333	0.433333
Shift	3.29498	chr1	-	221763501	221765000	16594	3_Distal_Region	NM_001143962	221781594	221920059	CAPN8	388743	0.0447088	3.4	0.4
Only	3.52945	chr1	-	19732501	19734000	-47848	5_Distal_Region	NM_004930	19537853	19684653	CAPZB	832	0.00597272	5.66667	0.466667
Shift	3.52356	chr1	-	116046501	116048500	64449	WithinGene_Distal_Region	NM_001232	116044148	116112949	CASQ2	845	0.0242584	3.83333	0.566667
Shift	3.08496	chr1	+	117375001	117376000	29097	WithinGene_Distal_Region	NM_004258	117345904	117380690	CD101	9398	0.0386	4	0.3
Only	3.79323	chr1	+	117084501	117087000	-11608	5_Distal_Region	NM_001767	117098608	117113374	CD2	914	0.0287839	1.82353	0.466667
Only	3.79323	chr1	+	117112501	117115000	13893	WithinGene_Distal_Region	NM_001767	117098608	117113374	CD2	914	0.0110056	3.44444	0.733333
Only	3.30735	chr1	+	117115501	117116500	2127	3_Proximal_Region	NM_001767	117098608	117113374	CD2	914	0.0341237	2.6	0.266667
Only	3.29498	chr1	+	111120001	111121500	-93843	5_Distal_Region	NM_001040033	111215343	111244081	CD53	963	0.00205961	8.5	0.5
Only	3.98864	chr1	+	205518501	205522000	-39439	5_Distal_Region	NM_001114752	205561439	205600934	CD55	1604	0.0171757	2.05	0.7
Only	3.29498	chr1	+	205523001	205524500	-36939	5_Distal_Region	NM_001114752	205561439	205600934	CD55	1604	0.0114789	5.66667	0.466667
Only	3.08496	chr1	+	205529001	205530000	-31439	5_Distal_Region	NM_001114752	205561439	205600934	CD55	1604	0.021877	11	0.333333
Only	3.37744	chr1	+	20784001	20785500	-2530	5_Proximal_Region	NM_001785	20788030	20817987	CDA	978	0.0278583	3	0.4
Only	3.20044	chr1	+	109594501	109595500	338	WithinGene_Core_Region	NM_001408	109594163	109619901	CELSR2	1952	0.0307575	6.5	0.366667
Only	3.58496	chr1	+	238137501	238139500	278506	WithinGene_Distal_Region	NM_000740	237858995	238139340	CHRM3	1131	0.0132313	2.66667	0.5
Only	3.29498	chr1	+	86804501	86806000	19155	WithinGene_Distal_Region	NR_024602	86785346	86819018	CLCA4	22802	0.0352097	2.66667	0.333333
Shift/Basal	3.37744	chr1	+	222953001	222954500	82200	WithinGene_Distal_Region	NM_152495	222870801	222994872	CNIH3	149111	0.0414498	2.42857	0.333333
Only	3.52356	chr1	-	24110001	24112000	404	WithinGene_Core_Region	NM_001841	24073047	24112404	CNR2	56142	0.0361031	1.76923	0.333333
Only	4.31604	chr1	+	228746501	228752500	-92324	5_Distal_Region	NM_007357	228844824	228896353	COG2	22796	0.0343273	1.36735	0.6
Only	3.64386	chr1	+	228780001	228782000	-62824	5_Distal_Region	NM_007357	228844824	228896353	COG2	22796	0.0128736	2.27273	0.466667
Only	3.75489	chr1	-	86306501	86308500	86209	WithinGene_Distal_Region	NM_152890	85967503	86394709	COL24A1	255631	0.0259389	1.92308	0.4
Only	3.08496	chr1	+	53418501	53419500	-15188	5_Distal_Region	NM_000098	53434688	53452457	CPT2	1376	0.0389526	3.33333	0.233333
Only	3.52356	chr1	+	150776501	150778500	21397	3_Distal_Region	NM_019060	150753601	150755104	CRCT1	54544	0.027379	2	0.366667
Only	4.19702	chr1	-	165816501	165821500	-26821	5_Distal_Region	NM_003851	165776874	165789680	CREG1	8804	0.000797046	2.23077	1.06667
Only	3.91697	chr1	+	110238501	110241500	-13255	5_Distal_Region	NM_172212	110254755	110270888	CSF1	1435	0.0453849	1.54167	0.433333
Only	3.74593	chr1	+	110252001	110254500	-255	5_Core_Region	NM_172212	110254755	110270888	CSF1	1435	0.00614853	2.72727	0.633333
Only	3.79498	chr1	-	33999001	34002000	402030	WithinGene_Distal_Region	NM_052896	33752195	34404030	CSMD2	114784	0.00586749	2.53846	0.666667
Only	3.20044	chr1	+	41166501	41167500	-50093	5_Distal_Region	NM_001905	41217593	41250822	CTPS	1503	0.034217	4.33333	0.333333
Only	3.52945	chr1	+	204481501	204483000	-1081	5_Core_Region	NM_148964	204484081	204498727	CTSE	1510	0.023249	4.75	0.5
Only	4.05459	chr1	+	204494001	204498000	9920	WithinGene_Proximal_Region	NM_148964	204484081	204498727	CTSE	1510	0.000973758	2.875	1
Only	3.52356	chr1	+	112602001	112604000	-136322	5_Distal_Region	NM_018704	112740322	112805308	CTTNBP2NL	55917	0.0259398	2.55556	0.466667
Only	3.20044	chr1	+	112653001	112654000	-86322	5_Distal_Region	NM_018704	112740322	112805308	CTTNBP2NL	55917	0.0109705	11	0.333333
Only	3.29498	chr1	+	112658001	112659500	-80822	5_Distal_Region	NM_018704	112740322	112805308	CTTNBP2NL	55917	0.00992396	3.4	0.4
Only	3.58496	chr1	+	47005501	47007500	-29756	5_Distal_Region	NM_001099772	47037256	47057608	CYP4B1	1580	0.0184202	2.3	0.433333
Only	3.79498	chr1	+	47051501	47054500	14245	WithinGene_Distal_Region	NM_001099772	47037256	47057608	CYP4B1	1580	0.0126845	1.83333	0.5
Only	3.20044	chr1	-	47100001	47101000	37734	WithinGene_Distal_Region	NR_002788	47096492	47138734	CYP4Z2P	163720	0.0164744	6	0.333333
Shift	3.70044	chr1	-	57606501	57608500	880299	WithinGene_Distal_Region	NM_021080	57236166	58488799	DAB1	115209	0.0302022	2.08333	0.433333
Shift	3.08496	chr1	-	57853501	57854500	634299	WithinGene_Distal_Region	NM_021080	57236166	58488799	DAB1	115209	0.00593681	12	0.366667
Shift	3.08496	chr1	-	58007001	58008000	480799	WithinGene_Distal_Region	NM_021080	57236166	58488799	DAB1	115209	0.0100887	5.5	0.3
Shift	3.64386	chr1	-	58191501	58193500	295299	WithinGene_Distal_Region	NM_021080	57236166	58488799	DAB1	115209	0.0233137	2.4	0.466667
Shift	3.45545	chr1	-	58444501	58446000	42799	WithinGene_Distal_Region	NM_021080	57236166	58488799	DAB1	115209	0.00301139	6	0.5
Shift	3.52356	chr1	-	85541501	85543500	13256	3_Distal_Region	NM_012137	85556756	85703477	DDAH1	23576	0.0114834	2.44444	0.433333
Shift	3.08496	chr1	-	85624001	85625000	78477	WithinGene_Distal_Region	NM_012137	85556756	85703477	DDAH1	23576	0.021877	10	0.3
Only	3.30735	chr1	+	160991001	160992000	122150	WithinGene_Distal_Region	NM_006182	160868851	161016871	DDR2	4921	0.0400364	1.83333	0.166667
Only	3.20044	chr1	-	111546501	111547500	-1697	5_Core_Region	NM_024901	111531323	111544804	DENND2D	79961	0.0323913	6	0.333333
Only	3.74593	chr1	-	68785501	68788000	-50114	5_Distal_Region	NM_017779	68712422	68735387	DEPDC1	55635	0.0208414	1.875	0.466667
Shift	3.69702	chr1	-	68189001	68191500	92732	3_Distal_Region	NM_004675	68284232	68289048	DIRAS3	9077	0.00357896	2.63636	0.6
Shift	4.24793	chr1	-	68220501	68225000	59232	3_Distal_Region	NM_004675	68284232	68289048	DIRAS3	9077	0.0046417	1.80645	0.833333
Shift	4.08746	chr1	+	230386501	230391000	142860	3_Distal_Region	NM_018662	229829183	230243641	DISC1	27185	0.00356626	2.13043	0.866667
Only	3.74593	chr1	-	50596001	50598500	57313	3_Distal_Region	NM_032110	50655813	50661729	DMRTA2	63950	0.00239785	2.72727	0.633333
Shift	3.37744	chr1	+	223456001	223457500	272023	WithinGene_Distal_Region	NM_001373	223183978	223653619	DNAH14	127602	0.0358566	2.57143	0.366667
Only	3.52356	chr1	+	170351501	170353500	274258	WithinGene_Distal_Region	NM_015569	170077243	170648479	DNM3	26052	0.032562	1.76923	0.333333
Only	3.29498	chr1	+	170400001	170401500	322758	WithinGene_Distal_Region	NM_015569	170077243	170648479	DNM3	26052	0.00982267	5.66667	0.466667
Only	3.08496	chr1	-	166935501	166936500	28552	WithinGene_Distal_Region	NM_001937	166931329	166965052	DPT	1805	0.0468885	5	0.266667
Only	3.08496	chr1	-	98114501	98115500	43703	WithinGene_Distal_Region	NM_001160301	97957902	98159203	DPYD	1806	0.0403273	12	0.366667
Only	3.37744	chr1	+	210382001	210383500	37191	3_Distal_Region	NM_016448	210275541	210344810	DTL	51514	0.0167015	3.2	0.366667
Only	3.08496	chr1	-	41664001	41665000	52035	3_Distal_Region	NM_001956	41717035	41722931	EDN2	1907	0.041551	11	0.333333
Only	3.08496	chr1	-	41713001	41714000	3035	3_Proximal_Region	NM_001956	41717035	41722931	EDN2	1907	0.0246025	3.66667	0.266667
Only	3.58496	chr1	+	243260501	243262500	60248	WithinGene_Distal_Region	NR_026588	243200253	243317771	EFCAB2	84288	0.0261005	3	0.533333
Only	3.20044	chr1	+	50367001	50368000	19821	WithinGene_Distal_Region	NM_021952	50347180	50440127	ELAVL4	1996	0.0307575	6	0.333333
Only	4.19702	chr1	+	50426501	50431500	79321	WithinGene_Distal_Region	NM_021952	50347180	50440127	ELAVL4	1996	0.000900895	4	1.4
Only	3.37744	chr1	+	50528001	50529500	87874	3_Distal_Region	NM_021952	50347180	50440127	ELAVL4	1996	0.00544236	3.4	0.4
Only	3.29498	chr1	+	22923501	22925000	13584	WithinGene_Distal_Region	NM_017449	22909917	23114410	EPHB2	2048	0.0487208	2.83333	0.366667
Only	3.64386	chr1	+	22936001	22938000	26084	WithinGene_Distal_Region	NM_017449	22909917	23114410	EPHB2	2048	0.0338124	2.18182	0.433333
Shift	3.52356	chr1	+	43068001	43070000	4166	WithinGene_Proximal_Region	NM_018538	43063835	43083247	ERMAP	114625	0.0482469	2.09091	0.4
Shift	3.59984	chr1	+	43081001	43082500	17166	WithinGene_Distal_Region	NM_018538	43063835	43083247	ERMAP	114625	0.0403862	2.375	0.366667
Only	3.52945	chr1	-	16886501	16888000	2299	3_Proximal_Region	NR_026567	16890299	16919239	ESPNP	284729	0.033566	2.85714	0.433333
Only	4.05459	chr1	-	16917001	16921000	1761	Overlap_TSS	NR_026567	16890299	16919239	ESPNP	284729	0.0257725	2.42105	0.9
Only	3.52945	chr1	-	16924001	16925500	-4762	5_Proximal_Region	NR_026567	16890299	16919239	ESPNP	284729	0.022372	2.71429	0.4
Only	3.20044	chr1	-	214883001	214884000	79418	WithinGene_Distal_Region	NR_024099	214743218	214963418	ESRRG	2104	0.0323768	5	0.266667
Only	3.64386	chr1	-	215167001	215169000	160599	WithinGene_Distal_Region	NM_206595	214743210	215329599	ESRRG	2104	0.0329315	3	0.533333
Only	3.75489	chr1	-	215289001	215291000	38599	WithinGene_Distal_Region	NM_206595	214743210	215329599	ESRRG	2104	0.0154258	2.07692	0.466667
Only	3.29498	chr1	-	202382501	202384000	3930	WithinGene_Proximal_Region	NM_018208	202366812	202387930	ETNK2	55224	0.0327667	2.66667	0.333333
Only	3.29498	chr1	-	155460501	155462000	-85494	5_Distal_Region	NM_001145312	155361082	155375007	ETV3	2117	0.00552047	5.66667	0.466667
Only	3.45545	chr1	-	155318001	155319500	8958	3_Proximal_Region	NM_001004341	155328458	155336224	ETV3L	440695	0.0281083	3.4	0.4
Shift	3.52356	chr1	-	94908001	94910000	-128042	5_Distal_Region	NM_001993	94767319	94779959	F3	2152	0.032519	2.2	0.4
Only	3.52945	chr1	+	46678001	46679500	25894	3_Distal_Region	NM_001441	46632525	46652107	FAAH	79152	0.0492317	2.85714	0.433333
Only	3.95545	chr1	+	43372501	43375500	-10680	5_Distal_Region	NM_001101376	43386180	43394654	FAM183A	440585	0.00151042	2.3125	0.7
Only	3.79323	chr1	+	43382501	43385000	-1180	5_Core_Region	NM_001101376	43386180	43394654	FAM183A	440585	0.00621261	2.41667	0.566667
Only	3.08496	chr1	+	118015501	118016500	42967	3_Distal_Region	NM_017709	117950126	117972534	FAM46C	54855	0.0173886	5.5	0.3
Only	3.45545	chr1	+	198440501	198442000	-7278	5_Proximal_Region	NM_001105517	198449278	198450266	FAM58B	339521	0.0483199	2.125	0.3
Only	3.29498	chr1	+	198450501	198452000	235	3_Core_Region	NM_001105517	198449278	198450266	FAM58B	339521	0.00128044	17	0.533333
Only	3.98864	chr1	+	198469501	198473000	19235	3_Distal_Region	NM_001105517	198449278	198450266	FAM58B	339521	0.0217694	1.68	0.566667
Shift	3.08496	chr1	+	175503001	175504000	95746	WithinGene_Distal_Region	NM_021165	175407255	175518181	FAM5B	57795	0.021877	11	0.333333
Shift	3.45545	chr1	+	175517001	175518500	109746	WithinGene_Distal_Region	NM_021165	175407255	175518181	FAM5B	57795	0.039724	2.42857	0.333333
Shift	3.79498	chr1	+	175534001	175537000	15820	3_Distal_Region	NM_021165	175407255	175518181	FAM5B	57795	0.00638728	2	0.533333
Only	3.64386	chr1	+	210891501	210893500	24758	3_Distal_Region	NM_153606	210864411	210866743	FAM71A	149647	0.00132244	5	0.666667
Shift	3.45545	chr1	-	164323001	164324500	78330	WithinGene_Distal_Region	NM_001017961	164305879	164402830	FAM78B	149297	0.0183228	3	0.333333
Shift	3.83904	chr1	-	164326001	164328500	74330	WithinGene_Distal_Region	NM_001017961	164305879	164402830	FAM78B	149297	0.0204475	2.38462	0.6
Shift	3.58496	chr1	-	164362001	164364000	38830	WithinGene_Distal_Region	NM_001017961	164305879	164402830	FAM78B	149297	0.0266328	2.875	0.5
Shift	3.58496	chr1	-	164441501	164443500	-38671	5_Distal_Region	NM_001017961	164305879	164402830	FAM78B	149297	0.0032344	3.14286	0.5
Shift	3.29498	chr1	-	164472001	164473500	-69171	5_Distal_Region	NM_001017961	164305879	164402830	FAM78B	149297	0.0447518	4.25	0.433333
Shift	3.08496	chr1	-	164506501	164507500	-103671	5_Distal_Region	NM_001017961	164305879	164402830	FAM78B	149297	0.0413341	3.66667	0.266667
Shift	3.08496	chr1	+	170993001	170994000	90366	3_Distal_Region	NM_000639	170894807	170902635	FASLG	356	0.0369852	3.66667	0.266667
Only	3.98864	chr1	-	155694501	155698000	51790	3_Distal_Region	NM_031281	155749790	155788934	FCRL5	83416	0.0212208	1.86364	0.633333
Only	3.58496	chr1	-	155718501	155720500	29290	3_Distal_Region	NM_031281	155749790	155788934	FCRL5	83416	0.00871342	3.42857	0.566667
Only	3.70044	chr1	+	159943501	159945500	116	WithinGene_Core_Region	NM_032738	159943385	159950766	FCRLA	84824	0.0138134	2.88889	0.566667
Only	4.05459	chr1	+	59465501	59469500	-65712	5_Distal_Region	NM_018291	59535212	60000990	FGGY	55277	0.0263419	1.76923	0.666667
Only	3.37744	chr1	+	59558001	59559500	22789	WithinGene_Distal_Region	NM_018291	59535212	60000990	FGGY	55277	0.0154742	2.28571	0.3
Only	3.37744	chr1	+	59762001	59763500	226789	WithinGene_Distal_Region	NM_018291	59535212	60000990	FGGY	55277	0.0486584	2.125	0.3
Only	3.30735	chr1	+	59928001	59929000	392789	WithinGene_Distal_Region	NM_018291	59535212	60000990	FGGY	55277	0.0370321	4.33333	0.333333
Only	3.08496	chr1	+	59973001	59974000	437789	WithinGene_Distal_Region	NM_018291	59535212	60000990	FGGY	55277	0.0489211	2.2	0.2
Only	3.37744	chr1	+	15511001	15512500	64647	WithinGene_Distal_Region	NM_052929	15446354	15597209	FHAD1	114827	0.0239008	3.6	0.433333
Only	3.79323	chr1	+	15524501	15527000	78147	WithinGene_Distal_Region	NM_052929	15446354	15597209	FHAD1	114827	0.00909447	2.58333	0.633333
Only	4.05459	chr1	-	150590001	150594000	5106	WithinGene_Proximal_Region	NM_001014342	150587836	150599106	FLG2	388698	0.0120618	2.31579	0.833333
Only	3.37744	chr1	-	150616501	150618000	-17395	5_Distal_Region	NM_001014342	150587836	150599106	FLG2	388698	0.023249	4.5	0.466667
Only	3.20044	chr1	+	238241001	238242000	-79807	5_Distal_Region	NM_020066	238321807	238705112	FMN2	56776	0.0106294	13	0.4
Only	3.20044	chr1	+	238515001	238516000	193194	WithinGene_Distal_Region	NM_020066	238321807	238705112	FMN2	56776	0.0255971	5	0.266667
Only	3.45545	chr1	+	238538501	238540000	216694	WithinGene_Distal_Region	NM_020066	238321807	238705112	FMN2	56776	0.0217619	3	0.4
Only	3.08496	chr1	+	169433001	169434000	11990	WithinGene_Distal_Region	NM_001460	169421011	169448446	FMO2	2329	0.0183155	5	0.266667
Only	3.08496	chr1	-	201611501	201612500	-24589	5_Distal_Region	NM_002023	201576374	201586912	FMOD	2331	0.0280741	3.33333	0.233333
Only	3.70044	chr1	+	47709501	47711500	30551	3_Distal_Region	NM_004474	47674275	47678950	FOXD2	2306	0.0055962	3.42857	0.566667
Only	3.08496	chr1	+	47814001	47815000	135051	3_Distal_Region	NM_004474	47674275	47678950	FOXD2	2306	0.0113348	11	0.333333
Only	3.30735	chr1	+	47861501	47862500	182551	3_Distal_Region	NM_004474	47674275	47678950	FOXD2	2306	0.0386	4	0.3
Only	3.79498	chr1	+	63524001	63527000	-34317	5_Distal_Region	NM_012183	63561317	63563385	FOXD3	27022	0.0378681	1.78947	0.5
Only	3.79498	chr1	+	47635001	47638000	-16330	5_Distal_Region	NM_012186	47654330	47656311	FOXE3	2301	0.00415135	2.90909	0.7
Only	3.20044	chr1	+	47640501	47641500	-12830	5_Distal_Region	NM_012186	47654330	47656311	FOXE3	2301	0.0235594	2.75	0.233333
Only	3.29498	chr1	+	1956501	1958000	4449	3_Proximal_Region	NM_000815	1940627	1952052	GABRD	2563	0.0142647	4	0.4
Only	3.52945	chr1	+	228213001	228214500	-55078	5_Distal_Region	NM_004481	228269578	228484498	GALNT2	2590	0.0314703	3.16667	0.433333
Only	3.29498	chr1	+	228222501	228224000	-45578	5_Distal_Region	NM_004481	228269578	228484498	GALNT2	2590	0.0152551	4	0.4
Only	3.29498	chr1	+	89578501	89580000	-22023	5_Distal_Region	NM_198460	89602023	89626307	GBP6	163351	0.0198628	5	0.4
Only	3.91825	chr1	-	145677501	145681000	13955	3_Distal_Region	NM_181703	145694955	145699338	GJA5	2702	0.0464354	1.6	0.5
Only	3.37744	chr1	+	145783501	145785000	-56569	5_Distal_Region	NM_005267	145841569	145848017	GJA8	2703	0.0073491	4.25	0.433333
Only	3.87744	chr1	+	35003501	35006500	1589	3_Core_Region	NM_153212	34997928	35001912	GJB4	127534	0.0117592	1.8	0.533333
Shift	3.64386	chr1	-	53788001	53790000	182465	WithinGene_Distal_Region	NM_147193	53744493	53972465	GLIS1	148979	0.0217144	1.66667	0.333333
Shift	3.08496	chr1	-	53863501	53864500	107965	WithinGene_Distal_Region	NM_147193	53744493	53972465	GLIS1	148979	0.0323913	5.5	0.3
Shift	3.52945	chr1	-	182228501	182230000	43486	WithinGene_Distal_Region	NM_015101	182171588	182273486	GLT25D2	23127	0.0238514	2.71429	0.4
Shift	3.20044	chr1	-	182240501	182241500	31986	WithinGene_Distal_Region	NM_015101	182171588	182273486	GLT25D2	23127	0.0333136	2.6	0.266667
Only	3.37744	chr1	-	180470501	180472000	145462	3_Distal_Region	NM_002065	180617462	180627964	GLUL	2752	0.0131244	2.83333	0.366667
Only	3.20044	chr1	-	215564001	215565000	105456	3_Distal_Region	NM_018040	215670456	215871032	GPATCH2	55105	0.021877	12	0.366667
Only	3.08496	chr1	-	68428001	68429000	41841	WithinGene_Distal_Region	NM_024911	68363628	68470841	GPR177	79971	0.0255971	5.5	0.3
Only	3.79498	chr1	-	68547001	68550000	-76160	5_Distal_Region	NM_024911	68363628	68470841	GPR177	79971	0.0190565	1.88235	0.5
Only	4.08496	chr1	+	24530001	24534000	7885	WithinGene_Proximal_Region	NM_198174	24522116	24554395	GRHL3	57822	0.0315701	1.6	0.6
Only	3.08496	chr1	-	36877501	36878500	155214	3_Distal_Region	NM_000831	37033714	37272431	GRIK3	2899	0.0340576	5	0.266667
Only	3.79498	chr1	-	37161501	37164500	107931	WithinGene_Distal_Region	NM_000831	37033714	37272431	GRIK3	2899	0.0425701	1.78947	0.5
Only	3.8368	chr1	-	37470001	37473000	-197570	5_Distal_Region	NM_000831	37033714	37272431	GRIK3	2899	0.0166827	2.33333	0.666667
Only	3.45545	chr1	+	119622001	119623500	-89424	5_Distal_Region	NM_016527	119712924	119738274	HAO2	51179	0.0465405	2.375	0.366667
Only	3.08496	chr1	+	119695001	119696000	-16924	5_Distal_Region	NM_016527	119712924	119738274	HAO2	51179	0.0236251	2.2	0.2
Only	3.29498	chr1	+	119740501	119742000	2227	3_Proximal_Region	NM_016527	119712924	119738274	HAO2	51179	0.0179108	3.2	0.366667
Only	4.05459	chr1	+	208786001	208790000	216739	WithinGene_Distal_Region	NM_001170580	208569262	208916261	HHAT	55733	0.0368232	1.56667	0.566667
Only	3.08496	chr1	+	208868501	208869500	299239	WithinGene_Distal_Region	NM_001170580	208569262	208916261	HHAT	55733	0.0498376	2.75	0.233333
Only	3.58496	chr1	+	208891001	208893000	321739	WithinGene_Distal_Region	NM_001170580	208569262	208916261	HHAT	55733	0.0164862	2.4	0.466667
Only	3.52356	chr1	+	208911001	208913000	341739	WithinGene_Distal_Region	NM_001170580	208569262	208916261	HHAT	55733	0.0388023	2.55556	0.466667
Only	3.64386	chr1	-	220607501	220609500	152724	3_Distal_Region	NM_024746	220762224	220788067	HHIPL2	79802	0.0238873	2.27273	0.466667
Shift	3.08496	chr1	-	41772501	41773500	383583	WithinGene_Distal_Region	NM_024503	41748270	42157083	HIVEP3	59269	0.0498376	2.75	0.233333
Shift	3.52356	chr1	-	41852501	41854500	302583	WithinGene_Distal_Region	NM_024503	41748270	42157083	HIVEP3	59269	0.0361657	1.64286	0.3
Shift	4.3786	chr1	-	41922501	41929000	228083	WithinGene_Distal_Region	NM_024503	41748270	42157083	HIVEP3	59269	0.0251699	1.42308	0.733333
Shift	3.08496	chr1	-	42086501	42087500	69583	WithinGene_Distal_Region	NM_024503	41748270	42157083	HIVEP3	59269	0.023004	3	0.266667
Shift	3.52356	chr1	-	42096001	42098000	59083	WithinGene_Distal_Region	NM_024503	41748270	42157083	HIVEP3	59269	0.0271573	2.875	0.5
Shift	3.70044	chr1	-	42118001	42120000	37083	WithinGene_Distal_Region	NM_024503	41748270	42157083	HIVEP3	59269	0.0185541	2.18182	0.433333
Shift	4.14296	chr1	-	42196501	42201000	-39418	5_Distal_Region	NM_024503	41748270	42157083	HIVEP3	59269	0.0217187	1.7	0.7
Only	3.08496	chr1	+	219142001	219143000	16978	3_Distal_Region	NM_021958	219119365	219125023	HLX	3142	0.0323913	5.5	0.3
Shift	3.08496	chr1	+	183828001	183829000	-141305	5_Distal_Region	NM_031935	183970305	184426708	HMCN1	83872	0.0410485	2.75	0.233333
Shift	3.79498	chr1	+	184035001	184038000	64696	WithinGene_Distal_Region	NM_031935	183970305	184426708	HMCN1	83872	0.00877833	2.83333	0.733333
Shift	3.37744	chr1	+	184052001	184053500	81696	WithinGene_Distal_Region	NM_031935	183970305	184426708	HMCN1	83872	0.0287303	3.6	0.433333
Shift	3.08496	chr1	+	184382001	184383000	411696	WithinGene_Distal_Region	NM_031935	183970305	184426708	HMCN1	83872	0.0308202	2.75	0.233333
Shift	3.45545	chr1	+	184459001	184460500	32293	3_Distal_Region	NM_031935	183970305	184426708	HMCN1	83872	0.0344441	2.71429	0.4
Shift	3.83904	chr1	+	184470001	184472500	43293	3_Distal_Region	NM_031935	183970305	184426708	HMCN1	83872	0.0220162	2	0.533333
Only	3.37744	chr1	-	150462001	150463500	207	Overlap_TSS	NM_001009931	150451181	150463293	HRNR	388697	0.00891876	6	0.5
Only	3.37744	chr1	+	119878001	119879500	18797	3_Distal_Region	NM_000862	119851348	119859204	HSD3B1	3283	0.00530679	3.6	0.433333
Only	3.91825	chr1	+	119768001	119771500	818	3_Core_Region	NM_000198	119759265	119767183	HSD3B2	3284	0.00514793	2.16667	0.7
Only	3.37744	chr1	+	179466001	179467500	139399	3_Distal_Region	NM_016545	179324260	179326602	IER5	51278	0.0480495	2.57143	0.366667
Only	3.29498	chr1	+	157241501	157243000	-3305	5_Proximal_Region	NM_005531	157246305	157291569	IFI16	3428	0.0480149	2.42857	0.333333
Only	3.58496	chr1	+	199427501	199429500	926	WithinGene_Core_Region	NM_001164586	199426575	199464702	IGFN1	91156	0.0379678	2.55556	0.466667
Only	3.69702	chr1	+	18454001	18456500	147175	WithinGene_Distal_Region	NM_032880	18306826	18577566	IGSF21	84966	0.0229463	1.8125	0.433333
Only	3.20044	chr1	-	116964501	116965500	46337	WithinGene_Distal_Region	NM_001542	116918553	117011837	IGSF3	3321	0.0340576	5.5	0.3
Only	3.37744	chr1	+	67556001	67557500	10367	WithinGene_Distal_Region	NM_001559	67545634	67635171	IL12RB2	3595	0.0202055	3	0.4
Only	3.08496	chr1	+	152624001	152625000	-19292	5_Distal_Region	NM_181359	152644292	152706812	IL6R	3570	0.0308202	2.75	0.233333
Only	3.08496	chr1	-	165136501	165137500	17119	3_Distal_Region	NM_199351	165154619	165211185	ILDR2	387597	0.0340576	6	0.333333
Only	3.87744	chr1	-	210155001	210158000	23320	3_Distal_Region	NM_015434	210181320	210275507	INTS7	25896	0.0242464	1.56522	0.433333
Only	3.79498	chr1	-	232922501	232925500	-110607	5_Distal_Region	NM_182972	232806637	232811894	IRF2BP2	359948	0.0194207	1.88889	0.533333
Only	3.69702	chr1	-	232941501	232944000	-129607	5_Distal_Region	NM_182972	232806637	232811894	IRF2BP2	359948	0.0379172	1.75	0.4
Only	5.00899	chr1	-	232978001	232990500	-166107	5_Distal_Region	NM_182972	232806637	232811894	IRF2BP2	359948	0.0402631	1.71277	2.23333
Shift	3.91697	chr1	-	183658501	183661500	-105417	5_Distal_Region	NM_006469	183532144	183553084	IVNS1ABP	10625	0.0207928	1.7619	0.533333
Shift	3.29498	chr1	-	183666501	183668000	-113417	5_Distal_Region	NM_006469	183532144	183553084	IVNS1ABP	10625	0.0383798	2.5	0.3
Only	3.29498	chr1	-	111038001	111039500	-18823	5_Distal_Region	NM_002232	111015832	111019178	KCNA3	3738	0.0306869	3.2	0.366667
Only	3.58496	chr1	-	111090501	111092500	-71323	5_Distal_Region	NM_002232	111015832	111019178	KCNA3	3738	0.00755992	4.4	0.566667
Only	3.37744	chr1	+	110594001	110595500	15812	3_Distal_Region	NM_004978	110555587	110578189	KCNC4	3749	0.0367757	2.66667	0.333333
Only	3.37744	chr1	-	112280501	112282000	51300	WithinGene_Distal_Region	NM_172198	112119976	112333300	KCND3	3752	0.0281217	2.42857	0.333333
Only	3.66695	chr1	-	112289501	112291000	42300	WithinGene_Distal_Region	NM_172198	112119976	112333300	KCND3	3752	0.0034191	5.25	0.566667
Only	4.02259	chr1	-	112403501	112407000	-70201	5_Distal_Region	NM_172198	112119976	112333300	KCND3	3752	5.7e-05	4.77778	1.13333
Only	3.08496	chr1	-	209031501	209032500	341580	WithinGene_Distal_Region	NM_172362	208918279	209374080	KCNH1	3756	0.0100887	5.5	0.3
Only	4.08746	chr1	-	158276501	158281000	25585	WithinGene_Distal_Region	NM_002241	158274656	158306585	KCNJ10	3766	0.00125714	2.83333	1.1
Only	3.52356	chr1	-	153098001	153100000	1038	Overlap_TSS	NM_170782	152946536	153098962	KCNN3	3782	0.0425738	2.2	0.4
Only	3.37744	chr1	+	41077501	41079000	554	3_Core_Region	NM_172163	41022270	41076947	KCNQ4	9132	0.0156193	8.5	0.5
Only	3.08496	chr1	-	46988501	46989500	-31178	5_Distal_Region	NM_014774	46913417	46957323	KIAA0494	100130197	0.0173886	5.5	0.3
Only	3.29498	chr1	+	14874501	14876000	76702	WithinGene_Distal_Region	NM_201628	14797799	15317131	KIAA1026	23254	0.0321206	2.83333	0.366667
Only	3.52356	chr1	+	15097501	15099500	299702	WithinGene_Distal_Region	NM_201628	14797799	15317131	KIAA1026	23254	0.045755	2.75	0.466667
Only	3.08496	chr1	+	243400001	243401000	15092	WithinGene_Distal_Region	NM_018012	243384909	243933051	KIF26B	55083	0.0340526	4.5	0.233333
Only	3.08496	chr1	+	243723501	243724500	338592	WithinGene_Distal_Region	NM_018012	243384909	243933051	KIF26B	55083	0.0212163	12	0.366667
Only	3.70044	chr1	+	44367001	44369000	9893	WithinGene_Proximal_Region	NM_173484	44357108	44373396	KLF17	128209	0.0446925	1.5625	0.3
Only	3.29498	chr1	-	151040501	151042000	1934	3_Core_Region	NM_178351	151043934	151045731	LCE1C	353133	0.0213792	5.33333	0.433333
Only	4.24793	chr1	-	150866001	150870500	-3798	5_Proximal_Region	NM_178431	150861933	150862203	LCE3A	353142	0.000317789	2.19231	1.03333
Only	3.79323	chr1	+	151081001	151083500	-952	Overlap_TSS	NM_001128600	151081953	151083083	LCE6A	448835	0.00240697	3.875	0.766667
Only	3.64386	chr1	+	151088501	151090500	5418	3_Proximal_Region	NM_001128600	151081953	151083083	LCE6A	448835	0.0179535	2	0.4
Only	3.95387	chr1	+	151094001	151097500	10918	3_Distal_Region	NM_001128600	151081953	151083083	LCE6A	448835	0.030215	1.85	0.566667
Only	3.08496	chr1	+	200466501	200467500	16596	WithinGene_Distal_Region	NM_001017404	200449905	200555512	LGR6	59352	0.0323913	5.5	0.3
Only	3.52945	chr1	+	87490501	87492000	-74738	5_Distal_Region	NM_006769	87566738	87587191	LMO4	8543	0.0469603	3.33333	0.466667
Only	3.08496	chr1	+	87729501	87730500	142310	3_Distal_Region	NM_006769	87566738	87587191	LMO4	8543	0.0113267	10	0.3
Only	3.37744	chr1	-	163403501	163405000	32728	3_Distal_Region	NM_177399	163437728	163449136	LMX1A	4009	0.0274793	3.6	0.433333
Only	3.29498	chr1	-	163421501	163423000	14728	3_Distal_Region	NM_177399	163437728	163449136	LMX1A	4009	0.00311007	5	0.4
Only	3.52356	chr1	-	163575001	163577000	14641	WithinGene_Distal_Region	NM_177398	163437728	163591641	LMX1A	4009	0.0241947	2.3	0.433333
Only	3.8368	chr1	-	163590001	163593000	1359	Overlap_TSS	NM_177398	163437728	163591641	LMX1A	4009	1.33e-05	6.8	0.966667
Only	3.29498	chr1	-	163597001	163598500	-5360	5_Proximal_Region	NM_177398	163437728	163591641	LMX1A	4009	0.0254089	4	0.4
Only	3.08496	chr1	+	3926001	3927000	104132	3_Distal_Region	NR_024455	3806827	3821869	LOC100133612	100133612	0.0389526	3.33333	0.233333
Only	3.58496	chr1	-	176272501	176274500	52765	3_Distal_Region	NR_027982	176327265	176329751	LOC100302401	100302401	0.0360003	2.18182	0.433333
Only	3.20044	chr1	+	201072001	201073000	-24504	5_Distal_Region	NR_002929	201097504	201110992	LOC148709	148709	0.0113348	11	0.333333
Only	3.74593	chr1	+	245009501	245012000	-7541	5_Proximal_Region	NR_015422	245019541	245021411	LOC149134	149134	0.0393216	2	0.466667
Only	3.29498	chr1	+	24448001	24449500	37234	3_Distal_Region	NR_027087	24399316	24410767	LOC284632	284632	0.0176866	3.2	0.366667
Only	3.52356	chr1	+	4336501	4338500	-33470	5_Distal_Region	NR_027088	4371970	4384604	LOC284661	284661	0.0314268	2.55556	0.466667
Only	4.31604	chr1	+	87376001	87382000	7966	WithinGene_Proximal_Region	NR_026989	87368035	87407472	LOC339524	339524	0.0245527	1.53333	0.8
Only	3.95387	chr1	+	87447501	87451000	40029	3_Distal_Region	NR_026989	87368035	87407472	LOC339524	339524	0.00841105	2	0.666667
Only	3.20044	chr1	+	87478501	87479500	71029	3_Distal_Region	NR_026989	87368035	87407472	LOC339524	339524	0.0415747	9	0.266667
Only	3.8368	chr1	-	163798501	163801500	16465	WithinGene_Distal_Region	NR_026744	163712702	163817965	LOC400794	400794	0.00324147	2.5	0.7
Only	3.58746	chr1	-	163802001	163803000	14965	WithinGene_Distal_Region	NR_026744	163712702	163817965	LOC400794	400794	0.00862353	7.5	0.433333
Only	3.58496	chr1	-	219457501	219459500	110392	3_Distal_Region	NR_024236	219569892	219576261	LOC400804	400804	0.049494	2.55556	0.466667
Shift	3.30735	chr1	+	207588001	207589000	-79790	5_Distal_Region	NM_001104548	207668790	207672515	LOC642587	642587	0.0307575	6	0.333333
Only	3.74593	chr1	-	143256001	143258500	-22675	5_Distal_Region	NR_024584	143192104	143233326	LOC728875	728875	0.0421637	3.22222	0.666667
Only	3.08496	chr1	-	59323501	59324500	45697	3_Distal_Region	NR_027120	59370197	59385067	LOC729467	729467	0.0340576	5.5	0.3
Only	3.91825	chr1	-	59425501	59429000	-40434	5_Distal_Region	NR_027120	59370197	59385067	LOC729467	729467	0.0248936	1.69565	0.533333
Only	3.45545	chr1	+	151484001	151485500	-13302	5_Distal_Region	NM_000427	151498802	151501224	LOR	4014	0.0432122	2.25	0.333333
Only	3.45545	chr1	-	209972501	209974000	9422	3_Proximal_Region	NM_014873	209983422	210070737	LPGAT1	9926	0.0159575	3.6	0.433333
Only	3.30735	chr1	+	99655501	99656500	107777	3_Distal_Region	NM_014839	99502435	99547724	LPPR4	9890	0.0455859	3.25	0.3
Only	3.37744	chr1	-	99181501	99183000	60037	WithinGene_Distal_Region	NM_001037317	99128388	99243037	LPPR5	163404	0.00973446	5.33333	0.433333
Only	4.26977	chr1	+	113591001	113596000	122136	3_Distal_Region	NM_014813	113417353	113468865	LRIG2	9860	0.00135109	1.93548	0.966667
Only	3.70044	chr1	-	53601001	53603000	-34592	5_Distal_Region	NM_033300	53483799	53566409	LRP8	7804	0.0457857	2.16667	0.466667
Only	3.08496	chr1	-	74086001	74087000	177289	3_Distal_Region	NM_001105659	74264289	74436459	LRRIQ3	127255	0.0428049	11	0.333333
Only	3.08496	chr1	+	217510001	217511000	57171	3_Distal_Region	NM_138794	217413814	217452830	LYPLAL1	127018	0.0403273	11	0.333333
Shift	3.29498	chr1	+	113723501	113725000	-9997	5_Proximal_Region	NM_152900	113734997	114030068	MAGI3	260425	0.00753569	4	0.4
Only	3.30735	chr1	+	117885001	117886000	15158	3_Distal_Region	NM_006699	117711607	117869843	MAN1A2	10905	0.0487494	3	0.266667
Only	3.29498	chr1	-	240184501	240186000	39414	3_Distal_Region	NM_001004343	240225414	240229008	MAP1LC3C	440738	0.0386408	5.66667	0.466667
Only	3.20044	chr1	-	240237501	240238500	-8493	5_Proximal_Region	NM_001004343	240225414	240229008	MAP1LC3C	440738	0.0109864	12	0.366667
Only	3.20044	chr1	+	204920501	204921500	-3411	5_Proximal_Region	NM_032960	204924911	204974249	MAPKAPK2	9261	0.0498376	2.75	0.233333
Only	3.52945	chr1	+	218695501	218697000	-71190	5_Distal_Region	NM_018650	218768190	218904422	MARK1	4139	0.0404408	4	0.5
Only	3.29498	chr1	+	218733501	218735000	-33190	5_Distal_Region	NM_018650	218768190	218904422	MARK1	4139	0.0480149	2.42857	0.333333
Only	3.52945	chr1	+	218735001	218736500	-31690	5_Distal_Region	NM_018650	218768190	218904422	MARK1	4139	0.00900069	3.6	0.433333
Shift	3.08496	chr1	-	30767501	30768500	188212	3_Distal_Region	NM_002379	30956712	30969019	MATN1	4146	0.0307294	5.5	0.3
Shift	3.98864	chr1	-	30787001	30790500	166212	3_Distal_Region	NM_002379	30956712	30969019	MATN1	4146	0.00372287	2.78571	0.833333
Only	3.20044	chr1	+	23819501	23820500	-5910	5_Proximal_Region	NR_027042	23826410	23839643	MDS2	259283	0.0323913	6	0.333333
Only	3.30735	chr1	+	169997501	169998500	-18883	5_Distal_Region	NM_015935	170017383	170033479	METTL13	51603	0.0386272	4.66667	0.366667
Only	3.29498	chr1	+	78474001	78475500	6131	WithinGene_Proximal_Region	NR_027310	78467870	78607733	MGC27382	149047	0.00769341	8.5	0.5
Only	3.08496	chr1	+	78513501	78514500	45631	WithinGene_Distal_Region	NR_027310	78467870	78607733	MGC27382	149047	0.021877	10	0.3
Only	3.30735	chr1	+	78530001	78531000	62131	WithinGene_Distal_Region	NR_027310	78467870	78607733	MGC27382	149047	0.0255867	5.5	0.3
Shift	3.29498	chr1	-	213039001	213040500	105571	3_Distal_Region	NR_031644	213146071	213334022	MIR548F3	100302159	0.0322155	2.83333	0.366667
Shift	3.83904	chr1	-	213084501	213087000	59071	3_Distal_Region	NR_031644	213146071	213334022	MIR548F3	100302159	0.00857013	1.9375	0.5
Shift	3.08496	chr1	-	213110501	213111500	34571	3_Distal_Region	NR_031644	213146071	213334022	MIR548F3	100302159	0.0289278	3	0.2
Only	3.30735	chr1	+	157045001	157046000	-21791	5_Distal_Region	NM_002432	157067791	157085894	MNDA	4332	0.00288063	14	0.433333
Only	4.05459	chr1	-	46857501	46861500	-2351	5_Proximal_Region	NM_201403	46845973	46855150	MOBKL2C	148932	0.0138042	1.95833	0.766667
Only	3.95545	chr1	-	173275501	173278500	-16317	5_Distal_Region	NM_022100	173249750	173259184	MRPS14	63931	0.00391798	2.11111	0.666667
Only	3.08496	chr1	+	76083501	76084500	48284	WithinGene_Distal_Region	NM_002440	76035217	76151511	MSH4	4438	0.0477796	2	0.2
Only	3.58496	chr1	-	24263001	24265000	46252	WithinGene_Distal_Region	NM_152372	24255117	24311252	MYOM3	127294	0.0305249	3	0.533333
Only	3.20044	chr1	-	24292001	24293000	18252	WithinGene_Distal_Region	NM_152372	24255117	24311252	MYOM3	127294	0.0340576	5.5	0.3
Only	3.64386	chr1	+	199926001	199928000	41929	WithinGene_Distal_Region	NM_020443	199884072	200062725	NAV1	89796	0.0270408	2.77778	0.533333
Only	3.64386	chr1	+	146818001	146820000	-4811	5_Proximal_Region	NM_001170755	146824811	146862891	NBPF15	284565	0.0399815	2.27273	0.466667
Only	3.45545	chr1	-	71595001	71596500	44712	3_Distal_Region	NM_173808	71641212	72520865	NEGR1	257194	0.00508908	6	0.5
Only	3.29498	chr1	-	72607501	72609000	-86636	5_Distal_Region	NM_173808	71641212	72520865	NEGR1	257194	0.0446894	3.2	0.366667
Only	3.29498	chr1	-	209872001	209873500	29244	3_Distal_Region	NM_002497	209902744	209915590	NEK2	4751	0.0411245	4	0.4
Only	3.37744	chr1	+	203006001	203007500	-56904	5_Distal_Region	NM_015090	203064404	203258572	NFASC	23114	0.0352097	2.66667	0.333333
Only	3.29498	chr1	+	203076001	203077500	11597	WithinGene_Distal_Region	NM_015090	203064404	203258572	NFASC	23114	0.00302101	5.33333	0.433333
Only	3.29498	chr1	+	203128001	203129500	63597	WithinGene_Distal_Region	NM_015090	203064404	203258572	NFASC	23114	0.0243525	3.75	0.366667
Only	3.29498	chr1	+	203228501	203230000	48525	WithinGene_Distal_Region	NM_001160331	203179976	203258572	NFASC	23114	0.00581734	5.33333	0.433333
Only	3.08496	chr1	+	203258001	203259000	78025	WithinGene_Distal_Region	NM_001160331	203179976	203258572	NFASC	23114	0.0113348	11	0.333333
Only	3.08496	chr1	-	115564001	115565000	65059	3_Distal_Region	NM_002506	115630059	115682380	NGF	4803	0.021877	10	0.3
Only	3.95387	chr1	-	115569001	115572500	57559	3_Distal_Region	NM_002506	115630059	115682380	NGF	4803	0.0100032	2.85714	0.866667
Only	3.08496	chr1	-	115641001	115642000	40380	WithinGene_Distal_Region	NM_002506	115630059	115682380	NGF	4803	0.0248013	5.5	0.3
Only	3.08496	chr1	-	115659501	115660500	21880	WithinGene_Distal_Region	NM_002506	115630059	115682380	NGF	4803	0.0263823	5	0.266667
Only	3.08496	chr1	-	115672001	115673000	9380	WithinGene_Proximal_Region	NM_002506	115630059	115682380	NGF	4803	0.0217614	3.66667	0.266667
Only	3.69702	chr1	-	115717501	115720000	-35121	5_Distal_Region	NM_002506	115630059	115682380	NGF	4803	0.0123139	2.23077	0.533333
Only	4.02356	chr1	-	116157501	116161500	19021	3_Distal_Region	NM_005599	116180521	116185270	NHLH2	4808	0.0325404	1.55172	0.533333
Only	3.37744	chr1	-	116181501	116183000	1856	WithinGene_Core_Region	NM_001111061	116180521	116184856	NHLH2	4808	0.00773838	4.25	0.433333
Only	3.30735	chr1	-	234223001	234224000	71104	WithinGene_Distal_Region	NM_002508	234205754	234295104	NID1	4811	0.0195604	4.66667	0.366667
Only	3.08496	chr1	-	31443501	31444500	-9914	5_Proximal_Region	NM_024522	31425179	31433587	NKAIN1	79570	0.0323913	5.5	0.3
Only	3.95387	chr1	-	181587501	181591000	63360	WithinGene_Distal_Region	NM_015039	181484001	181654360	NMNAT2	23057	0.0306516	1.94444	0.566667
Only	3.29498	chr1	+	160320001	160321500	13797	WithinGene_Distal_Region	NM_014697	160306204	160606437	NOS1AP	9722	0.0448491	2.125	0.3
Only	3.08496	chr1	+	160347501	160348500	41297	WithinGene_Distal_Region	NM_014697	160306204	160606437	NOS1AP	9722	0.0410595	2.75	0.233333
Only	3.91697	chr1	+	160445001	160448000	138797	WithinGene_Distal_Region	NM_014697	160306204	160606437	NOS1AP	9722	0.0135146	1.8	0.533333
Only	4.31604	chr1	+	160469001	160475000	162797	WithinGene_Distal_Region	NM_014697	160306204	160606437	NOS1AP	9722	0.0070489	1.88889	1.06667
Only	3.08496	chr1	+	160556001	160557000	249797	WithinGene_Distal_Region	NM_014697	160306204	160606437	NOS1AP	9722	0.0307294	5.5	0.3
Only	4.08746	chr1	+	160571001	160575500	264797	WithinGene_Distal_Region	NM_014697	160306204	160606437	NOS1AP	9722	0.0238939	1.51515	0.566667
Only	3.45545	chr1	-	5649501	5651000	194456	3_Distal_Region	NM_015102	5845456	5975118	NPHP4	261734	0.00918382	3.6	0.433333
Only	4.29498	chr1	-	5652001	5658000	187456	3_Distal_Region	NM_015102	5845456	5975118	NPHP4	261734	0.00514644	1.94286	1.1
Only	3.37744	chr1	-	5658001	5659500	185956	3_Distal_Region	NM_015102	5845456	5975118	NPHP4	261734	0.0315664	3.2	0.366667
Only	3.20044	chr1	-	5660501	5661500	183956	3_Distal_Region	NM_015102	5845456	5975118	NPHP4	261734	0.0386	4	0.3
Only	3.45545	chr1	-	5778001	5779500	65956	3_Distal_Region	NM_015102	5845456	5975118	NPHP4	261734	0.0418714	3	0.4
Only	3.29498	chr1	-	5786501	5788000	57456	3_Distal_Region	NM_015102	5845456	5975118	NPHP4	261734	0.0287303	3.2	0.366667
Only	3.75489	chr1	+	151925501	151927500	7714	WithinGene_Proximal_Region	NM_000906	151917787	151933092	NPR1	4881	0.00880286	2.5	0.5
Only	3.29498	chr1	+	107611001	107612500	126734	WithinGene_Distal_Region	NM_014917	107484267	107825998	NTNG1	84628	0.00649068	2.66667	0.333333
Only	3.08496	chr1	+	107836001	107837000	10003	3_Distal_Region	NM_014917	107484267	107825998	NTNG1	84628	0.0370269	4	0.3
Only	4.05459	chr1	+	155058001	155062000	5836	WithinGene_Proximal_Region	NM_001007792	155052165	155118266	NTRK1	4914	0.0483821	1.67857	0.633333
Only	3.08496	chr1	+	155104501	155105500	7207	WithinGene_Proximal_Region	NM_002529	155097294	155118266	NTRK1	4914	0.00593834	12	0.366667
Only	3.20044	chr1	-	152337001	152338000	56216	WithinGene_Distal_Region	NM_207308	152231789	152394216	NUP210L	91181	0.034217	4.33333	0.333333
Only	3.08496	chr1	+	226547001	226548000	84518	WithinGene_Distal_Region	NM_052843	226462483	226615574	OBSCN	84033	0.0113267	10	0.3
Only	3.29498	chr1	-	160213001	160214500	5105	3_Proximal_Region	NM_015441	160219605	160260268	OLFML2B	25903	0.0447088	3.4	0.4
Only	3.98864	chr1	-	160266501	160270000	-6233	5_Proximal_Region	NM_015441	160219605	160260268	OLFML2B	25903	0.0065729	1.90909	0.666667
Only	3.08496	chr1	+	114356001	114357000	29603	3_Distal_Region	NM_020190	114323552	114326398	OLFML3	56944	0.0386	4	0.3
Only	3.08496	chr1	+	29059501	29060500	48261	WithinGene_Distal_Region	NM_000911	29011240	29062795	OPRD1	4985	0.0323768	5	0.266667
Only	3.40689	chr1	+	201756501	201757500	11801	3_Distal_Region	NM_014359	201729893	201744700	OPTC	26254	0.0340526	5.5	0.3
Only	3.20044	chr1	+	157667001	157668000	-8135	5_Proximal_Region	NM_012351	157676135	157677223	OR10J1	26476	0.0340576	5.5	0.3
Only	3.08496	chr1	+	157713001	157714000	35778	3_Distal_Region	NM_012351	157676135	157677223	OR10J1	26476	0.0399351	3.33333	0.233333
Only	3.87744	chr1	-	111773001	111776000	-1079	5_Core_Region	NM_002557	111758459	111771922	OVGP1	5016	0.0355231	1.66667	0.466667
Only	3.29498	chr1	-	17301001	17302500	16035	WithinGene_Distal_Region	NM_007365	17265842	17318535	PADI2	11240	0.00419587	4.25	0.433333
Only	3.08496	chr1	-	17313001	17314000	4535	WithinGene_Proximal_Region	NM_007365	17265842	17318535	PADI2	11240	0.0415747	10	0.3
Only	4.13378	chr1	-	17344001	17347000	-25466	5_Distal_Region	NM_007365	17265842	17318535	PADI2	11240	0.00815452	2	0.7
Only	3.08496	chr1	+	17454501	17455500	6322	WithinGene_Proximal_Region	NM_016233	17448179	17483314	PADI3	51702	0.0399351	3.33333	0.233333
Only	4.11548	chr1	+	17464501	17469000	16322	WithinGene_Distal_Region	NM_016233	17448179	17483314	PADI3	51702	0.0245747	2.73684	1.1
Only	3.79323	chr1	+	17580501	17583000	9174	WithinGene_Proximal_Region	NM_207421	17571327	17600782	PADI6	353238	0.0104787	3	0.666667
Only	3.29498	chr1	+	99823001	99824500	-59518	5_Distal_Region	NM_017734	99884018	99932684	PALMD	54873	0.0188884	2.125	0.3
Only	3.66695	chr1	+	99929501	99931000	45483	WithinGene_Distal_Region	NM_017734	99884018	99932684	PALMD	54873	0.0184591	7.33333	0.633333
Only	3.37744	chr1	+	174641001	174642500	-56429	5_Distal_Region	NM_021936	174698929	174926964	PAPPA2	60676	0.00901894	5.66667	0.466667
Only	3.08496	chr1	+	174698501	174699500	-428	Overlap_TSS	NM_020318	174698929	175078593	PAPPA2	60676	0.0211955	4	0.3
Only	3.70044	chr1	+	174830001	174832000	131072	WithinGene_Distal_Region	NM_021936	174698929	174926964	PAPPA2	60676	0.0119607	2.6	0.533333
Only	3.64386	chr1	+	66551501	66553500	320524	WithinGene_Distal_Region	NM_001037340	66230977	66612850	PDE4B	5142	0.0406392	2	0.4
Only	3.79498	chr1	+	66620001	66623000	7151	3_Proximal_Region	NM_001037339	66570380	66612850	PDE4B	5142	0.0179213	2.2	0.6
Only	3.45545	chr1	+	66643001	66644500	30151	3_Distal_Region	NM_001037339	66570380	66612850	PDE4B	5142	0.0244911	2.375	0.366667
Only	4.50571	chr1	-	143576501	143583500	122879	WithinGene_Distal_Region	NM_014644	143562783	143706379	PDE4DIP	9659	0.00549795	1.51786	0.966667
Only	4.19702	chr1	-	143649001	143654000	52379	WithinGene_Distal_Region	NM_001002812	143601947	143706379	PDE4DIP	9659	0.0427693	1.4	0.533333
Shift	3.08496	chr1	+	63936001	63937000	37496	3_Distal_Region	NM_002633	63831534	63898505	PGM1	5236	0.0379902	3.66667	0.266667
Only	3.45545	chr1	-	205181001	205182500	3934	WithinGene_Proximal_Region	NM_002644	205168491	205186434	PIGR	5284	0.0207945	3	0.4
Only	3.29498	chr1	-	202669501	202671000	55097	WithinGene_Distal_Region	NM_002646	202658380	202726097	PIK3C2B	5287	0.0449847	3.4	0.4
Only	3.29498	chr1	-	202685001	202686500	39597	WithinGene_Distal_Region	NM_002646	202658380	202726097	PIK3C2B	5287	0.0327667	2.66667	0.333333
Only	3.08496	chr1	-	202716001	202717000	9097	WithinGene_Proximal_Region	NM_002646	202658380	202726097	PIK3C2B	5287	0.0369852	3.66667	0.266667
Only	3.79323	chr1	+	88813001	88815500	-107009	5_Distal_Region	NM_006256	88922509	89074526	PKN2	5586	0.0197011	2.5	0.6
Only	3.08496	chr1	+	88838001	88839000	-83509	5_Distal_Region	NM_006256	88922509	89074526	PKN2	5586	0.0183155	5	0.266667
Shift	3.8368	chr1	+	199508001	199511000	-8202	5_Proximal_Region	NM_001005337	199519202	199568740	PKP1	5317	0.0206669	2.05882	0.6
Shift	3.52356	chr1	+	199557501	199559500	38299	WithinGene_Distal_Region	NM_001005337	199519202	199568740	PKP1	5317	0.021465	2.55556	0.466667
Shift	4.19702	chr1	+	199560001	199565000	40799	WithinGene_Distal_Region	NM_001005337	199519202	199568740	PKP1	5317	2.69e-05	2.47826	1.13333
Only	3.70044	chr1	+	20284501	20286500	15214	WithinGene_Distal_Region	NM_000929	20269287	20290981	PLA2G5	5322	0.0240089	2.16667	0.466667
Only	3.08496	chr1	-	240293001	240294000	24894	3_Distal_Region	NM_152666	240318894	240754621	PLD5	200150	0.0113267	10	0.3
Only	3.69702	chr1	-	240795001	240797500	-40380	5_Distal_Region	NM_152666	240318894	240754621	PLD5	200150	0.036157	2	0.466667
Only	3.40689	chr1	-	206209501	206210500	51710	3_Distal_Region	NM_025179	206262210	206484288	PLXNA2	5362	0.0195604	4.66667	0.366667
Only	3.08496	chr1	+	165067501	165068500	-6847	5_Proximal_Region	NM_017542	165075347	165090333	POGK	57645	0.0415826	11	0.333333
Only	3.96832	chr1	-	38302001	38304500	-16964	5_Distal_Region	NM_002699	38282109	38285037	POU3F1	5453	0.0233688	2.0625	0.566667
Only	3.08496	chr1	-	38345501	38346500	-60464	5_Distal_Region	NM_002699	38282109	38285037	POU3F1	5453	0.0300997	3	0.266667
Only	3.08496	chr1	-	38478501	38479500	-193464	5_Distal_Region	NM_002699	38282109	38285037	POU3F1	5453	0.0498376	2.75	0.233333
Shift	3.08496	chr1	-	56762001	56763000	54845	WithinGene_Distal_Region	NM_177414	56733020	56817845	PPAP2B	8613	0.0307575	6	0.333333
Shift	3.08496	chr1	-	56773501	56774500	43345	WithinGene_Distal_Region	NM_177414	56733020	56817845	PPAP2B	8613	0.0113348	12	0.366667
Basal	3.37744	chr1	-	56791001	56792500	25345	WithinGene_Distal_Region	NM_177414	56733020	56817845	PPAP2B	8613	0.0262418	3.4	0.4
Only	3.74593	chr1	+	242880001	242882500	-474	5_Core_Region	NM_016076	242882974	242938957	PPPDE1	51029	0.0418916	1.875	0.466667
Only	3.74593	chr1	+	242997501	243000000	58544	3_Distal_Region	NM_016076	242882974	242938957	PPPDE1	51029	0.00679337	2.63636	0.6
Shift	3.08496	chr1	+	14067501	14068500	43342	3_Distal_Region	NM_012231	13903936	14024159	PRDM2	7799	0.0109864	12	0.366667
Only	3.37744	chr1	+	171648501	171650000	-63108	5_Distal_Region	NM_004905	171713108	171724569	PRDX6	25824	0.0152551	4	0.4
Only	3.08496	chr1	+	84289001	84290000	-26332	5_Distal_Region	NM_207578	84316332	84443567	PRKACB	5567	0.00775168	5	0.266667
Shift	3.08496	chr1	+	107292001	107293000	-107789	5_Distal_Region	NM_018137	107400789	107403430	PRMT6	55170	0.0229213	3.33333	0.233333
Only	3.29498	chr1	+	168853001	168854500	-45436	5_Distal_Region	NM_022716	168899936	168975165	PRRX1	5396	0.0411245	4	0.4
Only	3.29498	chr1	+	226095501	226097000	25461	WithinGene_Distal_Region	NM_183062	226070040	226100794	PRSS38	339501	0.0418744	2.125	0.3
Only	3.29498	chr1	+	226137501	226139000	36707	3_Distal_Region	NM_183062	226070040	226100794	PRSS38	339501	0.0446894	3.2	0.366667
Only	3.08496	chr1	-	109775001	109776000	-4441	5_Proximal_Region	NM_002790	109745994	109770560	PSMA5	5686	0.0429898	2.25	0.166667
Only	3.29498	chr1	-	109780001	109781500	-9441	5_Proximal_Region	NM_002790	109745994	109770560	PSMA5	5686	0.0404041	3.4	0.4
Only	3.52945	chr1	-	35898501	35900000	-18771	5_Distal_Region	NM_002794	35841325	35879730	PSMB2	5690	0.0106405	6.66667	0.566667
Only	3.08496	chr1	-	45060501	45061500	19703	WithinGene_Distal_Region	NM_003738	45060524	45081203	PTCH2	8643	0.0340576	5	0.266667
Only	4.02356	chr1	+	43757001	43761000	-8133	5_Proximal_Region	NM_130440	43769133	43861930	PTPRF	5792	0.0216615	1.73077	0.633333
Only	3.64386	chr1	+	29565001	29567000	39098	3_Distal_Region	NM_133178	29435633	29525903	PTPRU	10076	0.0208898	2.08333	0.433333
Only	3.45545	chr1	+	157198501	157200000	30536	WithinGene_Distal_Region	NM_198930	157167965	157213467	PYHIN1	149628	0.0358566	2.57143	0.366667
Only	3.8368	chr1	-	218556501	218559500	-44035	5_Distal_Region	NM_012414	218388232	218512466	RAB3GAP2	25782	0.00684893	2	0.566667
Only	3.64386	chr1	-	218600001	218602000	-87535	5_Distal_Region	NM_012414	218388232	218512466	RAB3GAP2	25782	0.0333792	2.66667	0.5
Shift	3.08496	chr1	+	227296501	227297500	-176001	5_Distal_Region	NM_004578	227473501	227507141	RAB4A	5867	0.0212071	11	0.333333
Shift	3.20044	chr1	+	227298501	227299500	-174001	5_Distal_Region	NM_004578	227473501	227507141	RAB4A	5867	0.0323913	6.5	0.366667
Shift	3.08496	chr1	+	227301001	227302000	-171501	5_Distal_Region	NM_004578	227473501	227507141	RAB4A	5867	0.0217614	3.66667	0.266667
Shift	3.08496	chr1	+	227372001	227373000	-100501	5_Distal_Region	NM_004578	227473501	227507141	RAB4A	5867	0.0164744	6	0.333333
Only	3.75489	chr1	+	111944001	111946000	-17927	5_Distal_Region	NM_002884	111963927	112057624	RAP1A	5906	0.0264617	1.92857	0.433333
Only	3.79323	chr1	+	204800001	204802500	2887	WithinGene_Proximal_Region	NM_182665	204797114	204829239	RASSF5	283349	0.0156993	2.30769	0.566667
Only	3.69702	chr1	+	64968501	64971000	-12365	5_Distal_Region	NM_018211	64983365	65071500	RAVER2	55225	0.0321256	1.8125	0.433333
Only	3.87744	chr1	+	165914001	165917000	47904	WithinGene_Distal_Region	NM_052862	165866097	165942109	RCSD1	92241	0.00391792	2.26667	0.633333
Only	3.74593	chr1	-	209720501	209723000	9882	WithinGene_Proximal_Region	NM_183059	209716486	209732882	RD3	343035	0.0156512	2.8	0.6
Only	3.58496	chr1	-	202412501	202414500	-10413	5_Distal_Region	NM_000537	202390566	202402088	REN	147040	0.0160314	2.875	0.5
Only	3.37744	chr1	+	182073501	182075000	201671	WithinGene_Distal_Region	NM_015149	181871830	182164289	RGL1	64333	0.0237846	4.25	0.433333
Only	3.79498	chr1	+	182118001	182121000	246171	WithinGene_Distal_Region	NM_015149	181871830	182164289	RGL1	64333	0.0478933	1.6	0.4
Only	4.05575	chr1	+	190949001	190952500	52989	3_Distal_Region	NM_144766	190871904	190896012	RGS13	64407	0.00683028	1.83333	0.666667
Only	3.20044	chr1	-	180845001	180846000	-4830	5_Proximal_Region	NM_002928	180834380	180840171	RGS16	6004	0.0389526	3.33333	0.233333
Only	3.70044	chr1	-	239625001	239627000	-37900	5_Distal_Region	NM_002924	239005439	239587101	RGS7	6000	0.00655298	3.25	0.6
Only	4.31604	chr1	-	180879501	180885500	23190	WithinGene_Distal_Region	NM_033345	180882414	180908690	RGS8	85397	0.00961749	1.74359	0.966667
Only	3.58496	chr1	+	226984001	226986000	34967	3_Distal_Region	NM_021205	226937491	226949034	RHOU	58480	0.0495324	2.66667	0.5
Shift	3.69702	chr1	+	64170501	64173000	158224	WithinGene_Distal_Region	NM_005012	64012277	64417295	ROR1	6095	0.0277413	1.93333	0.466667
Shift	3.30735	chr1	+	64268001	64269000	255724	WithinGene_Distal_Region	NM_005012	64012277	64417295	ROR1	6095	0.00559511	13	0.4
Shift	3.79498	chr1	+	64311001	64314000	298724	WithinGene_Distal_Region	NM_005012	64012277	64417295	ROR1	6095	0.00480588	1.88235	0.5
Shift	4.02356	chr1	+	64427501	64431500	10206	3_Distal_Region	NM_005012	64012277	64417295	ROR1	6095	0.0296619	1.53333	0.533333
Only	3.91825	chr1	-	68601501	68605000	62094	3_Distal_Region	NM_000329	68667094	68688230	RPE65	6121	0.0457354	2.05263	0.666667
Only	3.37744	chr1	-	68613501	68615000	52094	3_Distal_Region	NM_000329	68667094	68688230	RPE65	6121	0.0476655	3.5	0.333333
Only	4.35727	chr1	-	150393001	150399000	672	Overlap_TSS	NM_001122965	150392694	150398328	RPTN	126638	0.00918441	1.64286	0.9
Only	3.79323	chr1	-	38952001	38954500	123105	3_Distal_Region	NM_022157	39077605	39097927	RRAGC	64121	0.0189576	3	0.666667
Only	3.29498	chr1	+	235265001	235266500	-5824	5_Proximal_Region	NM_001035	235272324	236063911	RYR2	6262	0.0131244	2.83333	0.366667
Only	3.37744	chr1	+	235472501	235474000	200177	WithinGene_Distal_Region	NM_001035	235272324	236063911	RYR2	6262	0.00508908	6	0.5
Only	3.29498	chr1	-	151625001	151626500	2631	3_Proximal_Region	NM_002964	151629131	151630173	S100A8	6279	0.0285319	3.2	0.366667
Shift	3.69702	chr1	+	101504001	101506500	24337	3_Distal_Region	NM_001400	101474892	101479664	S1PR1	1901	0.0328801	1.93333	0.466667
Only	3.79498	chr1	+	84566501	84569500	25580	WithinGene_Distal_Region	NM_001134664	84540921	84589068	SAMD13	148418	0.00916866	1.78947	0.5
Only	3.08496	chr1	-	41589001	41590000	-108626	5_Distal_Region	NM_012236	41265463	41480375	SCMH1	22955	0.0471179	3	0.2
Only	3.74593	chr1	-	176046501	176049000	115864	3_Distal_Region	NM_033127	176164864	176205673	SEC16B	89866	0.0358764	2.5	0.6
Only	3.58496	chr1	-	176052501	176054500	110364	3_Distal_Region	NM_033127	176164864	176205673	SEC16B	89866	0.0156831	2.66667	0.5
Only	3.95387	chr1	-	176097001	176100500	64364	3_Distal_Region	NM_033127	176164864	176205673	SEC16B	89866	0.0242883	1.95238	0.666667
Only	3.37744	chr1	-	67703001	67704500	-34290	5_Distal_Region	NM_015640	67646080	67668711	SERBP1	26135	0.0489906	3	0.333333
Only	3.74593	chr1	-	67761001	67763500	-92290	5_Distal_Region	NM_015640	67646080	67668711	SERBP1	26135	0.00165167	2.72727	0.633333
Shift	3.20044	chr1	+	66764501	66765500	-6912	5_Proximal_Region	NM_032291	66772412	66983356	SGIP1	84251	0.039033	3.25	0.3
Shift	3.52945	chr1	-	115139501	115141000	-14670	5_Distal_Region	NM_025073	115113627	115124831	SIKE1	80143	0.00815111	3.8	0.466667
Shift	3.45545	chr1	-	230437501	230439000	161334	3_Distal_Region	NM_020808	230600334	230717866	SIPA1L2	57568	0.042263	2.57143	0.366667
Shift	3.52356	chr1	-	230591501	230593500	6834	3_Proximal_Region	NM_020808	230600334	230717866	SIPA1L2	57568	0.0206344	2.55556	0.466667
Shift	3.52356	chr1	-	230805001	230807000	-87135	5_Distal_Region	NM_020808	230600334	230717866	SIPA1L2	57568	0.0245282	2.875	0.5
Only	3.40689	chr1	-	48151501	48152500	187473	3_Distal_Region	NR_026749	48339973	48420687	SKINTL	391037	0.0485846	3.5	0.333333
Only	3.91825	chr1	-	48273501	48277000	62973	3_Distal_Region	NR_026749	48339973	48420687	SKINTL	391037	0.0378472	1.53846	0.466667
Only	3.74593	chr1	-	48279001	48281500	58473	3_Distal_Region	NR_026749	48339973	48420687	SKINTL	391037	0.00446673	2.5	0.6
Only	4.08746	chr1	-	48291501	48296000	43973	3_Distal_Region	NR_026749	48339973	48420687	SKINTL	391037	0.0295272	1.45714	0.533333
Only	3.79498	chr1	+	158986001	158989000	10301	WithinGene_Distal_Region	NM_021181	158975700	158991225	SLAMF7	57823	0.0346294	1.73684	0.466667
Only	3.45545	chr1	-	218031501	218033000	121228	3_Distal_Region	NM_018713	218154228	218168616	SLC30A10	55532	0.0118237	4.25	0.433333
Shift	3.29498	chr1	+	232276001	232277500	168700	WithinGene_Distal_Region	NM_173508	232107301	232526885	SLC35F3	148641	0.0114734	5.33333	0.433333
Shift	3.37744	chr1	+	232424001	232425500	316700	WithinGene_Distal_Region	NM_173508	232107301	232526885	SLC35F3	148641	0.0200721	6	0.5
Only	3.79498	chr1	-	75820001	75823000	26387	WithinGene_Distal_Region	NM_152697	75444662	75849387	SLC44A5	204962	0.0131703	2.0625	0.566667
Only	3.08496	chr1	+	110496001	110497000	1347	WithinGene_Core_Region	NM_001010898	110494654	110546346	SLC6A17	388662	0.0300997	3	0.266667
Only	3.52356	chr1	+	212442501	212444500	-76687	5_Distal_Region	NM_020197	212521187	212577100	SMYD2	56950	0.00125088	7.66667	0.666667
Only	3.52945	chr1	+	212446501	212448000	-73187	5_Distal_Region	NM_020197	212521187	212577100	SMYD2	56950	0.0122364	5	0.533333
Shift	3.20044	chr1	-	118551501	118552500	-22130	5_Distal_Region	NM_206996	118297810	118529371	SPAG17	200162	0.0307575	6	0.333333
Shift	3.08496	chr1	-	118634501	118635500	-105130	5_Distal_Region	NM_206996	118297810	118529371	SPAG17	200162	0.0360838	4	0.3
Only	3.08496	chr1	+	151219501	151220500	-2680	5_Proximal_Region	NM_005987	151223180	151224914	SPRR1A	6698	0.0307294	5.5	0.3
Only	3.37744	chr1	+	151257001	151258500	-11802	5_Distal_Region	NM_003125	151270302	151272000	SPRR1B	6699	0.00794726	4	0.4
Only	3.8368	chr1	+	151262001	151265000	-5302	5_Proximal_Region	NM_003125	151270302	151272000	SPRR1B	6699	0.0264288	2.05882	0.6
Only	3.52356	chr1	-	151288001	151290000	5219	3_Proximal_Region	NM_005988	151295219	151296612	SPRR2A	6700	0.048915	3.14286	0.5
Only	3.69702	chr1	-	151341501	151344000	7236	3_Proximal_Region	NM_001014450	151351236	151352613	SPRR2F	6705	0.00517991	2.41667	0.566667
Only	3.08496	chr1	+	151242001	151243000	1155	WithinGene_Core_Region	NM_005416	151240846	151242956	SPRR3	6707	0.022319	3.66667	0.266667
Shift	3.08496	chr1	+	9358501	9359500	6326	3_Proximal_Region	NM_025106	9275527	9352175	SPSB1	80176	0.0482879	4	0.2
Only	4.4895	chr1	+	76366001	76373500	53025	WithinGene_Distal_Region	NM_152996	76312976	76869257	ST6GALNAC3	256435	0.0054706	1.52632	1
Only	3.52945	chr1	+	76389001	76390500	76025	WithinGene_Distal_Region	NM_152996	76312976	76869257	ST6GALNAC3	256435	0.00467676	6.66667	0.566667
Only	3.40689	chr1	+	76445501	76446500	132525	WithinGene_Distal_Region	NM_152996	76312976	76869257	ST6GALNAC3	256435	0.0386272	4.33333	0.333333
Only	3.52356	chr1	-	148152001	148154000	2058	WithinGene_Proximal_Region	NM_014849	148141499	148156058	SV2A	9900	0.0157669	2.3	0.433333
Only	3.08496	chr1	-	25337501	25338500	82853	3_Distal_Region	NM_207170	25421353	25431600	SYF2	25949	0.021877	11	0.333333
Only	3.64386	chr1	-	114464501	114466500	31495	WithinGene_Distal_Region	NM_205848	114433436	114497995	SYT6	148281	0.0461501	1.84615	0.366667
Only	3.37744	chr1	-	58824001	58825500	-8247	5_Proximal_Region	NM_002353	58813682	58815754	TACSTD2	4070	0.030781	3	0.4
Only	3.37744	chr1	-	47453501	47455000	13030	WithinGene_Distal_Region	NM_003189	47454549	47468030	TAL1	6886	0.0314673	3	0.4
Only	3.08496	chr1	-	19007501	19008500	30179	3_Distal_Region	NM_152232	19038679	19058742	TAS1R2	80834	0.0212071	11	0.333333
Only	3.30735	chr1	-	19023501	19024500	14179	3_Distal_Region	NM_152232	19038679	19058742	TAS1R2	80834	0.0146909	7	0.4
Only	3.95387	chr1	-	19056001	19059500	758	Overlap_TSS	NM_152232	19038679	19058742	TAS1R2	80834	0.00627623	2.35294	0.766667
Only	3.52356	chr1	-	119304501	119306500	27202	WithinGene_Distal_Region	NM_152380	119227188	119333702	TBX15	6913	0.0281245	2.44444	0.433333
Only	3.52945	chr1	-	150301001	150302500	20743	3_Distal_Region	NM_001008536	150323243	150328164	TCHHL1	126637	0.0228857	4	0.5
Only	3.87744	chr1	-	150311501	150314500	8743	3_Proximal_Region	NM_001008536	150323243	150328164	TCHHL1	126637	0.00190392	3.77778	0.833333
Only	3.45545	chr1	-	150323501	150325000	3164	WithinGene_Proximal_Region	NM_001008536	150323243	150328164	TCHHL1	126637	0.0229633	5.33333	0.433333
Only	3.20044	chr1	-	150325501	150326500	1664	WithinGene_Core_Region	NM_001008536	150323243	150328164	TCHHL1	126637	0.0386	4	0.3
Only	3.37744	chr1	+	216878001	216879500	193419	3_Distal_Region	NM_003238	216586013	216684582	TGFB2	7042	0.0411451	4	0.4
Shift	3.83904	chr1	-	92040001	92042500	81875	WithinGene_Distal_Region	NM_003243	91918489	92124375	TGFBR3	7049	0.0242337	1.68421	0.433333
Only	3.37744	chr1	-	150088001	150089500	3297	WithinGene_Proximal_Region	NM_182578	150086200	150092797	THEM5	284486	0.0156193	8.5	0.5
Only	3.40689	chr1	+	166400501	166401500	-13294	5_Distal_Region	NM_152902	166414794	166437975	TIPRL	261726	0.0360141	4.66667	0.366667
Only	3.58496	chr1	-	199638001	199640000	17497	WithinGene_Distal_Region	NM_003281	199639517	199657497	TNNI1	7135	0.00935337	3.83333	0.566667
Only	3.29498	chr1	-	173497001	173498500	60057	3_Distal_Region	NM_003285	173558557	173979375	TNR	7143	0.0322155	2.83333	0.366667
Only	3.52945	chr1	-	173501501	173503000	55557	3_Distal_Region	NM_003285	173558557	173979375	TNR	7143	0.0487208	2.83333	0.366667
Only	3.08496	chr1	-	173508501	173509500	49057	3_Distal_Region	NM_003285	173558557	173979375	TNR	7143	0.042813	10	0.3
Only	3.29498	chr1	-	173598501	173600000	379375	WithinGene_Distal_Region	NM_003285	173558557	173979375	TNR	7143	0.00439821	8.5	0.5
Only	3.52356	chr1	-	173773001	173775000	204375	WithinGene_Distal_Region	NM_003285	173558557	173979375	TNR	7143	0.00252939	4.6	0.6
Only	3.20044	chr1	-	174028501	174029500	-49126	5_Distal_Region	NM_003285	173558557	173979375	TNR	7143	0.00559511	13	0.4
Only	3.30735	chr1	-	149951501	149952500	3414	WithinGene_Proximal_Region	NM_007185	149941453	149955914	TNRC4	11189	0.0307669	6.5	0.366667
Shift	3.08496	chr1	-	33410001	33411000	9258	WithinGene_Proximal_Region	NM_018207	33383590	33420258	TRIM62	55223	0.0369852	3.66667	0.266667
Only	3.52356	chr1	+	182435001	182437000	125034	3_Distal_Region	NR_023349	182287433	182309967	TSEN15	116461	0.0475015	2.75	0.466667
Only	3.87744	chr1	-	115434001	115437000	-357	5_Core_Region	NM_005725	115392156	115433644	TSPAN2	10100	0.00167023	2.57143	0.733333
Only	3.52356	chr1	-	115530501	115532500	-96857	5_Distal_Region	NM_005725	115392156	115433644	TSPAN2	10100	0.0294917	2.55556	0.466667
Only	3.79498	chr1	-	51553501	51556500	4026	WithinGene_Proximal_Region	NM_001080494	51525518	51560526	TTC39A	22996	0.00753096	2.26667	0.633333
Only	3.08496	chr1	+	64534501	64535500	51886	3_Distal_Region	NM_152489	64442077	64482615	UBE2U	148581	0.0323913	6	0.333333
Only	3.87744	chr1	+	64557501	64560500	74886	3_Distal_Region	NM_152489	64442077	64482615	UBE2U	148581	0.000817311	3.18182	0.8
Only	3.8368	chr1	+	64579001	64582000	96386	3_Distal_Region	NM_152489	64442077	64482615	UBE2U	148581	0.00142035	2.69231	0.733333
Only	3.08496	chr1	+	20384001	20385000	-164	5_Core_Region	NM_152376	20385164	20392529	UBXN10	127733	0.00295972	11	0.333333
Only	3.20044	chr1	+	20400501	20401500	7972	3_Proximal_Region	NM_152376	20385164	20392529	UBXN10	127733	0.0113348	11	0.333333
Only	3.64386	chr1	-	191153001	191155000	96521	3_Distal_Region	NM_015984	191251521	191295144	UCHL5	51377	0.00736356	2.875	0.5
Only	3.29498	chr1	+	227876001	227877500	13432	3_Distal_Region	NM_014777	227828603	227862569	URB2	9816	0.0341658	2.8	0.3
Only	3.08496	chr1	-	214638501	214639500	23861	WithinGene_Distal_Region	NM_007123	214413916	214663361	USH2A	7399	0.0413341	3.66667	0.266667
Only	3.91697	chr1	+	62668001	62671000	-3562	5_Proximal_Region	NM_001017416	62674562	62690063	USP1	7398	0.0180603	1.7619	0.533333
Only	3.58496	chr1	-	55605501	55607500	-151874	5_Distal_Region	NM_015306	55304620	55453627	USP24	23358	0.0461522	2	0.4
Only	3.45545	chr1	-	55646001	55647500	-192374	5_Distal_Region	NM_015306	55304620	55453627	USP24	23358	0.0322155	3	0.4
Only	3.29498	chr1	-	169921001	169922500	16282	3_Distal_Region	NM_003762	169938782	169977837	VAMP4	8674	0.0264936	2.42857	0.333333
Shift	3.58496	chr1	+	115878501	115880500	-105596	5_Distal_Region	NM_138959	115986096	116042368	VANGL1	81839	0.00125175	7.33333	0.633333
Only	3.29498	chr1	+	211212501	211214000	21992	WithinGene_Distal_Region	NM_024749	211190509	211231548	VASH2	79805	0.046931	2.83333	0.366667
Only	3.08496	chr1	-	108068501	108069500	239568	WithinGene_Distal_Region	NM_006113	107915304	108309068	VAV3	10451	0.0137683	5.5	0.3
Only	3.58496	chr1	-	108377001	108379000	-67933	5_Distal_Region	NM_006113	107915304	108309068	VAV3	10451	0.0308348	2.55556	0.466667
Only	3.79323	chr1	+	20528501	20531000	38503	WithinGene_Distal_Region	NM_001039500	20489998	20553974	VWA5B1	127731	0.00320749	2.58333	0.633333
Only	3.08496	chr1	+	20557501	20558500	3527	3_Proximal_Region	NM_001039500	20489998	20553974	VWA5B1	127731	0.0357552	4	0.2
Only	3.29498	chr1	+	43459501	43461000	10365	3_Distal_Region	NM_001167966	43410601	43449136	WDR65	149465	0.0385831	2.66667	0.333333
Only	3.52356	chr1	+	226314501	226316500	53127	WithinGene_Distal_Region	NM_033131	226261374	226315584	WNT3A	89780	0.0494965	2.875	0.5
Only	3.37744	chr1	-	22373001	22374500	-30895	5_Distal_Region	NM_030761	22316384	22342106	WNT4	54361	0.0184349	5.66667	0.466667
Only	3.45545	chr1	-	22430501	22432000	-88395	5_Distal_Region	NM_030761	22316384	22342106	WNT4	54361	0.0322155	2.83333	0.366667
Only	3.69702	chr1	+	166850501	166853000	32562	3_Distal_Region	NM_002995	166812479	166817939	XCL1	6375	0.0452883	2.07143	0.5
Only	3.29498	chr1	+	37648001	37649500	-63205	5_Distal_Region	NM_025079	37712705	37722565	ZC3H12A	80149	0.0184107	5.33333	0.433333
Only	3.69702	chr1	-	35210001	35212500	11853	3_Distal_Region	NM_007167	35224353	35270156	ZMYM6	9204	0.0111526	3.625	0.7
Only	3.08496	chr1	+	90381501	90382500	114819	3_Distal_Region	NM_182976	90233265	90266682	ZNF326	284695	0.0183186	5.5	0.3
Only	4.11548	chr1	+	33485501	33490000	-4760	5_Proximal_Region	NM_152493	33494760	33538907	ZNF362	149076	0.00831778	1.75862	0.733333
Only	3.37744	chr1	-	91338001	91339500	-77742	5_Distal_Region	NM_201269	91153444	91260259	ZNF644	84146	0.0447127	3.6	0.433333
Only	3.37744	chr1	-	180364001	180365500	-66531	5_Distal_Region	NM_001009992	180290327	180297470	ZNF648	127665	0.01063	5.66667	0.466667
Only	3.79498	chr1	-	180422501	180425500	-125031	5_Distal_Region	NM_001009992	180290327	180297470	ZNF648	127665	0.0405346	1.57143	0.4
Only	3.9542	chr1	-	180434501	180436500	-137031	5_Distal_Region	NM_001009992	180290327	180297470	ZNF648	127665	0.0253766	1.9375	0.5
Only	3.37744	chr1	+	225764001	225765500	-52342	5_Distal_Region	NR_033184	225817842	225916786	ZNF678	339500	0.030309	2.25	0.333333
Only	4.05575	chr1	+	225800001	225803500	-14342	5_Distal_Region	NR_033184	225817842	225916786	ZNF678	339500	0.00119616	2.47059	0.833333
Only	3.96241	chr1	-	119940001	119941500	22022	3_Distal_Region	NM_001080470	119963522	119991913	ZNF697	90874	0.0269227	3	0.6
Only	3.08496	chr1	-	119996501	119997500	-4588	5_Proximal_Region	NM_001080470	119963522	119991913	ZNF697	90874	0.0323913	6	0.333333
Only	3.40689	chr1	-	71393001	71394000	-73668	5_Distal_Region	NM_203350	71301561	71319333	ZRANB2	9406	0.0379902	3.66667	0.266667
Only	3.98864	chr1	-	45452501	45456000	-7664	5_Proximal_Region	NM_020883	45254662	45444837	ZSWIM5	57643	0.028171	1.5	0.466667
Only	3.37744	chr10	+	124816001	124817500	8205	3_Proximal_Region	NM_001609	124758418	124807796	ACADSB	36	0.0372907	2.42857	0.333333
Shift	3.58496	chr10	-	127697501	127699500	367617	WithinGene_Distal_Region	NM_003474	127692894	128067117	ADAM12	8038	0.0132455	2.4	0.466667
Shift	3.79323	chr10	-	127780001	127782500	284617	WithinGene_Distal_Region	NM_021641	127719902	128067117	ADAM12	8038	0.0462714	1.76471	0.433333
Shift	3.79498	chr10	-	127805001	127808000	259117	WithinGene_Distal_Region	NM_021641	127719902	128067117	ADAM12	8038	0.0389978	1.47826	0.366667
Only	3.29498	chr10	+	72161001	72162500	58437	WithinGene_Distal_Region	NM_139155	72102564	72192201	ADAMTS14	140766	0.0248654	2.66667	0.333333
Only	3.08496	chr10	-	1252001	1253000	516718	WithinGene_Distal_Region	NM_018702	1218072	1769718	ADARB2	105	0.0340526	5.5	0.3
Only	3.37744	chr10	-	1543501	1545000	224718	WithinGene_Distal_Region	NM_018702	1218072	1769718	ADARB2	105	0.0447088	3.4	0.4
Only	3.29498	chr10	-	1620501	1622000	147718	WithinGene_Distal_Region	NM_018702	1218072	1769718	ADARB2	105	0.00218276	8.5	0.5
Only	3.20044	chr10	-	1757001	1758000	11718	WithinGene_Distal_Region	NM_018702	1218072	1769718	ADARB2	105	0.00593681	10	0.3
Only	3.08496	chr10	+	112982501	112983500	151849	3_Distal_Region	NM_000681	112826779	112830652	ADRA2A	150	0.0113348	11	0.333333
Only	3.58496	chr10	+	115725501	115727500	-66295	5_Distal_Region	NM_000684	115793795	115796657	ADRB1	153	0.0327291	2.66667	0.5
Shift	3.08496	chr10	-	116063001	116064000	90505	WithinGene_Distal_Region	NM_032550	116044572	116154505	AFAP1L2	84632	0.0415826	11	0.333333
Shift	3.52945	chr10	-	116086501	116088000	66505	WithinGene_Distal_Region	NM_032550	116044572	116154505	AFAP1L2	84632	0.0487208	3	0.4
Shift	3.08496	chr10	-	116090001	116091000	63505	WithinGene_Distal_Region	NM_032550	116044572	116154505	AFAP1L2	84632	0.0413483	4	0.3
Shift	4.05459	chr10	-	116126001	116130000	24505	WithinGene_Distal_Region	NM_032550	116044572	116154505	AFAP1L2	84632	0.00699359	2	0.766667
Shift	3.69702	chr10	-	116142501	116145000	9505	WithinGene_Proximal_Region	NM_032550	116044572	116154505	AFAP1L2	84632	0.00522051	2.41667	0.566667
Only	3.64386	chr10	+	51456001	51458000	15736	3_Distal_Region	NM_001077665	51418083	51440265	AGAP6	414189	0.00348026	4.8	0.633333
Only	3.45545	chr10	-	27312501	27314000	19050	3_Distal_Region	NM_014915	27333050	27429433	ANKRD26	22852	0.0492966	3.6	0.433333
Only	3.37744	chr10	+	37724501	37726000	163000	3_Distal_Region	NM_052997	37454790	37561501	ANKRD30A	91074	0.0403491	3.2	0.366667
Only	3.29498	chr10	+	47167501	47169000	39262	WithinGene_Distal_Region	NR_003601	47128239	47171452	ANTXRL	195977	0.0262418	3.4	0.4
Only	3.74593	chr10	-	32052501	32055000	80230	3_Distal_Region	NM_018287	32135230	32257776	ARHGAP12	94134	0.0474387	1.61111	0.366667
Shift	3.45545	chr10	-	49372001	49373500	109644	WithinGene_Distal_Region	NM_021226	49324084	49483144	ARHGAP22	58504	0.0326237	3.6	0.433333
Shift	3.79498	chr10	+	63508001	63511000	176553	WithinGene_Distal_Region	NM_032199	63331448	63526709	ARID5B	84159	0.0202805	1.88889	0.533333
Only	4.39771	chr10	-	73606001	73612500	33200	WithinGene_Distal_Region	NM_015947	73526283	73645700	ASCC1	51008	0.0202993	1.70455	1.03333
Only	4.14386	chr10	+	117746501	117750500	48015	3_Distal_Region	NM_207303	116843113	117698486	ATRNL1	26033	0.0167779	1.71429	0.666667
Only	3.52945	chr10	+	121444001	121445500	16682	3_Distal_Region	NM_004281	121400871	121427319	BAG3	9531	0.0300095	4	0.5
Only	3.45545	chr10	-	13542001	13543500	41482	WithinGene_Distal_Region	NM_001100912	13523093	13584982	BEND7	222389	0.00761744	3.8	0.466667
Only	3.58496	chr10	-	13555001	13557000	27982	WithinGene_Distal_Region	NM_001100912	13523093	13584982	BEND7	222389	0.0185828	3.42857	0.566667
Only	4.02259	chr10	-	98015001	98018500	2823	WithinGene_Proximal_Region	NM_013314	97941444	98021323	BLNK	29760	4.21e-05	5	1.06667
Only	3.08496	chr10	+	42574001	42575000	-22959	5_Distal_Region	NM_014753	42597959	42650389	BMS1	9790	0.00577036	12	0.366667
Only	3.29498	chr10	+	42703001	42704500	52612	3_Distal_Region	NM_014753	42597959	42650389	BMS1	9790	0.0106387	5.66667	0.466667
Only	3.58496	chr10	+	125092001	125094000	177125	3_Distal_Region	NM_004725	124903749	124914876	BUB3	9184	0.0128627	4.6	0.6
Only	3.52356	chr10	+	125099501	125101500	184625	3_Distal_Region	NM_004725	124903749	124914876	BUB3	9184	0.00572626	3.5	0.5
Only	3.08496	chr10	+	125108501	125109500	193625	3_Distal_Region	NM_004725	124903749	124914876	BUB3	9184	0.0369852	3.66667	0.266667
Only	4.02259	chr10	+	73670501	73674000	4877	3_Proximal_Region	NM_173473	73645811	73665624	C10orf104	119504	0.022894	2.38889	0.833333
Only	3.40689	chr10	+	73675501	73676500	9877	3_Proximal_Region	NM_173473	73645811	73665624	C10orf104	119504	0.0307294	7.5	0.433333
Only	7.63818	chr10	-	72931501	73256500	106916	Overlap_TSS	NM_001164375	73141464	73149584	C10orf105	414152	1.14e-08	2.20634	92.5667
Shift	3.8368	chr10	+	77319001	77322000	106477	WithinGene_Distal_Region	NM_032024	77212524	77987132	C10orf11	83938	0.00194148	2.5	0.7
Shift	3.64386	chr10	+	77415001	77417000	202477	WithinGene_Distal_Region	NM_032024	77212524	77987132	C10orf11	83938	0.0409369	2.27273	0.466667
Shift	3.20044	chr10	+	77421501	77422500	208977	WithinGene_Distal_Region	NM_032024	77212524	77987132	C10orf11	83938	0.0413483	4.33333	0.333333
Shift	3.79498	chr10	+	77476501	77479500	263977	WithinGene_Distal_Region	NM_032024	77212524	77987132	C10orf11	83938	0.00078202	2.42857	0.666667
Shift	4.08496	chr10	+	77864001	77868000	651477	WithinGene_Distal_Region	NM_032024	77212524	77987132	C10orf11	83938	0.0307684	1.67857	0.633333
Shift	3.08496	chr10	+	77887001	77888000	674477	WithinGene_Distal_Region	NM_032024	77212524	77987132	C10orf11	83938	0.0400004	3	0.266667
Shift	3.83904	chr10	+	78078501	78081000	91369	3_Distal_Region	NM_032024	77212524	77987132	C10orf11	83938	0.0231729	2.21429	0.566667
Only	3.45545	chr10	-	124474501	124476000	-25173	5_Distal_Region	NM_001010912	124447214	124449328	C10orf120	399814	0.0122364	4.5	0.466667
Only	3.29498	chr10	+	71031501	71033000	-27008	5_Distal_Region	NM_145306	71060008	71063361	C10orf35	219738	0.0184349	5.66667	0.466667
Only	3.20044	chr10	+	71123001	71124000	59640	3_Distal_Region	NM_145306	71060008	71063361	C10orf35	219738	0.0183186	6	0.333333
Only	3.45545	chr10	-	61388001	61389500	1177	WithinGene_Core_Region	NR_024340	61387980	61390677	C10orf40	283025	0.0458685	2.11111	0.333333
Shift	3.37744	chr10	+	76843501	76845000	4756	3_Proximal_Region	NR_024422	76833519	76838745	C10orf41	100131213	0.0057626	3.6	0.433333
Shift	3.79323	chr10	+	76885001	76887500	46256	3_Distal_Region	NR_024422	76833519	76838745	C10orf41	100131213	0.0307354	1.875	0.466667
Shift	4.47282	chr10	+	76901501	76909000	62756	3_Distal_Region	NR_024422	76833519	76838745	C10orf41	100131213	0.0363403	1.51786	0.966667
Only	3.29498	chr10	+	33100501	33102000	203845	WithinGene_Distal_Region	NM_024688	32896656	33211798	C10orf68	79741	0.0232351	4	0.4
Only	3.75489	chr10	+	33116001	33118000	219345	WithinGene_Distal_Region	NM_024688	32896656	33211798	C10orf68	79741	0.030859	2.36364	0.5
Only	3.29498	chr10	+	50150001	50151500	-25692	5_Distal_Region	NM_199459	50177192	50205543	C10orf71	118461	0.016623	3.2	0.366667
Only	3.64386	chr10	+	50211501	50213500	5958	3_Proximal_Region	NM_199459	50177192	50205543	C10orf71	118461	0.00899054	3	0.533333
Only	3.37744	chr10	+	115495501	115497000	-4202	5_Proximal_Region	NM_024889	115501202	115532181	C10orf81	79949	0.0447127	3.6	0.433333
Only	3.74593	chr10	-	118417001	118419500	29	Overlap_TSS	NM_144661	118413196	118419471	C10orf82	143379	0.0440195	1.75	0.4
Only	4.08746	chr10	-	120028001	120032500	26061	3_Distal_Region	NM_022063	120058561	120091829	C10orf84	63877	0.0149956	2.27273	0.933333
Shift	3.79323	chr10	-	128176501	128179000	21000	WithinGene_Distal_Region	NM_001004298	128103563	128200000	C10orf90	118611	0.0184111	1.82353	0.466667
Only	3.20044	chr10	-	134563001	134564000	28680	3_Distal_Region	NM_173572	134592680	134606079	C10orf93	255352	0.0455859	3.25	0.3
Only	3.79498	chr10	+	5547001	5550000	-6923	5_Proximal_Region	NM_005185	5556923	5558225	CALML3	810	0.00125616	3.09091	0.766667
Only	3.74593	chr10	+	5563001	5565500	4776	3_Proximal_Region	NM_005185	5556923	5558225	CALML3	810	0.043229	1.8125	0.433333
Only	3.08496	chr10	+	12783501	12784500	351913	WithinGene_Distal_Region	NM_153498	12431588	12911739	CAMK1D	57118	0.012812	3.66667	0.266667
Only	3.20044	chr10	+	119930001	119931000	133680	WithinGene_Distal_Region	NR_026940	119796321	119959649	CASC2	255082	0.0340526	4.5	0.233333
Only	4.19702	chr10	-	73855501	73860500	195405	WithinGene_Distal_Region	NM_006077	73797103	74055905	CBARA1	10367	0.0229604	1.62857	0.733333
Only	4.05575	chr10	-	73879501	73883000	172905	WithinGene_Distal_Region	NM_006077	73797103	74055905	CBARA1	10367	0.0114037	1.72	0.6
Only	4.29498	chr10	-	73899001	73905000	150905	WithinGene_Distal_Region	NM_006077	73797103	74055905	CBARA1	10367	0.0232263	1.83784	1.03333
Only	5.1452	chr10	-	73907001	73926500	129405	WithinGene_Distal_Region	NM_006077	73797103	74055905	CBARA1	10367	0.0487124	1.33537	1.83333
Only	4.88934	chr10	-	73942001	73955500	100405	WithinGene_Distal_Region	NM_006077	73797103	74055905	CBARA1	10367	0.039355	1.43925	1.56667
Only	4.31604	chr10	-	73984501	73990500	65405	WithinGene_Distal_Region	NM_006077	73797103	74055905	CBARA1	10367	0.0324569	1.53333	0.8
Only	3.45545	chr10	-	74056501	74058000	-596	5_Core_Region	NM_006077	73797103	74055905	CBARA1	10367	0.0341179	3.16667	0.433333
Only	5.66996	chr10	-	74067501	74104000	-11596	5_Distal_Region	NM_006077	73797103	74055905	CBARA1	10367	0.000644773	1.55357	5.16667
Shift	4.848	chr10	+	74107001	74119500	-2394	5_Proximal_Region	NM_138357	74121894	74317458	CCDC109A	90550	0.000582909	1.98611	2.36667
Shift	3.45545	chr10	+	74208501	74210000	86607	WithinGene_Distal_Region	NM_138357	74121894	74317458	CCDC109A	90550	0.0350051	2.57143	0.366667
Shift	4.79498	chr10	+	74217001	74229000	95107	WithinGene_Distal_Region	NM_138357	74121894	74317458	CCDC109A	90550	0.0444852	1.28302	1
Only	3.29498	chr10	+	106265001	106266500	60163	3_Distal_Region	NM_001008723	106103511	106204838	CCDC147	159686	0.0433669	2.28571	0.3
Only	3.20044	chr10	-	13006501	13007500	76210	WithinGene_Distal_Region	NM_031455	12978630	13083710	CCDC3	83643	0.0413341	3.66667	0.266667
Only	3.08496	chr10	-	13028501	13029500	54210	WithinGene_Distal_Region	NM_031455	12978630	13083710	CCDC3	83643	0.0255296	5	0.266667
Only	6.30617	chr10	+	72817001	72914500	-9695	Overlap_TSS	NM_001171930	72826696	73162487	CDH23	64072	6.15e-09	2.29253	20.7667
Only	4.97189	chr10	+	72915501	72930000	88805	WithinGene_Distal_Region	NM_052836	72826696	73077225	CDH23	64072	3.93e-06	2.34722	3.23333
Only	3.08496	chr10	+	62166001	62167000	-41094	5_Distal_Region	NM_001170406	62208094	62216833	CDK1	983	0.0413341	3.66667	0.266667
Only	3.58496	chr10	+	62175001	62177000	-31094	5_Distal_Region	NM_001170406	62208094	62216833	CDK1	983	0.0389552	3	0.533333
Only	3.8368	chr10	+	50504001	50507000	11913	WithinGene_Distal_Region	NM_020549	50492088	50543156	CHAT	10044	0.00129547	2.42857	0.666667
Only	3.52356	chr10	+	50509001	50511000	16913	WithinGene_Distal_Region	NM_020549	50492088	50543156	CHAT	10044	0.0299095	2.875	0.5
Only	3.37744	chr10	+	50520501	50522000	28413	WithinGene_Distal_Region	NM_020549	50492088	50543156	CHAT	10044	0.0238514	2.57143	0.366667
Only	3.52356	chr10	+	50534501	50536500	42413	WithinGene_Distal_Region	NM_020549	50492088	50543156	CHAT	10044	0.00895198	2.875	0.5
Shift	3.08496	chr10	-	125720001	125721000	36173	3_Distal_Region	NM_015892	125757173	125796231	CHST15	51363	0.0218629	9	0.266667
Only	6.30486	chr10	+	73328501	73426000	-65624	Overlap_TSS	NM_004273	73394125	73443327	CHST3	9469	0.000324036	1.69278	15.0333
Only	3.52356	chr10	+	71164501	71166500	-65149	5_Distal_Region	NM_080815	71231649	71388909	COL13A1	1305	0.038946	2.875	0.5
Only	3.37744	chr10	+	71267001	71268500	35352	WithinGene_Distal_Region	NM_080815	71231649	71388909	COL13A1	1305	0.00694241	4.25	0.433333
Only	3.45545	chr10	+	71335001	71336500	103352	WithinGene_Distal_Region	NM_080815	71231649	71388909	COL13A1	1305	0.0458685	2.11111	0.333333
Only	3.08496	chr10	+	71339001	71340000	107352	WithinGene_Distal_Region	NM_080815	71231649	71388909	COL13A1	1305	0.0307294	5.5	0.3
Only	3.87744	chr10	-	125520501	125523500	117990	WithinGene_Distal_Region	NM_198148	125495141	125641490	CPXM2	119587	0.00846352	1.94444	0.566667
Only	4.02259	chr10	-	125675501	125679000	-34011	5_Distal_Region	NM_198148	125495141	125641490	CPXM2	119587	0.00365538	2.15789	0.733333
Only	3.29498	chr10	-	126975001	126976500	-135387	5_Distal_Region	NM_001083914	126666407	126839614	CTBP2	1488	0.00737847	4.25	0.433333
Only	3.64386	chr10	-	127009001	127011000	-169387	5_Distal_Region	NM_001083914	126666407	126839614	CTBP2	1488	0.0214311	2.27273	0.466667
Only	3.08496	chr10	-	67318001	67319000	30730	3_Distal_Region	NM_013266	67349730	69125955	CTNNA3	29119	0.00593681	10	0.3
Only	3.30735	chr10	-	68329001	68330000	765422	WithinGene_Distal_Region	NM_001127384	67349730	69095422	CTNNA3	29119	0.0487494	3	0.266667
Only	3.40689	chr10	-	17048501	17049500	162322	WithinGene_Distal_Region	NM_001081	16905970	17211822	CUBN	8029	0.0200919	4.33333	0.333333
Only	3.08496	chr10	-	17079001	17080000	131822	WithinGene_Distal_Region	NM_001081	16905970	17211822	CUBN	8029	0.0212163	12	0.366667
Shift	3.52356	chr10	-	44153501	44155500	30110	3_Distal_Region	NM_000609	44185610	44200548	CXCL12	6387	0.00361694	3.14286	0.5
Only	3.59984	chr10	-	104581501	104583000	4280	WithinGene_Proximal_Region	NM_000102	104580277	104587280	CYP17A1	1586	0.0404591	4	0.5
Only	3.08496	chr10	+	94830501	94831500	2870	3_Proximal_Region	NM_000783	94823636	94827631	CYP26A1	1592	0.0212071	11	0.333333
Only	3.20044	chr10	+	94863001	94864000	35370	3_Distal_Region	NM_000783	94823636	94827631	CYP26A1	1592	0.0386	4	0.3
Only	3.30735	chr10	-	305001	306000	4131	3_Proximal_Region	NM_014974	310131	725608	DIP2C	22982	0.0400494	3	0.266667
Only	3.45545	chr10	-	477001	478500	247108	WithinGene_Distal_Region	NM_014974	310131	725608	DIP2C	22982	0.0225358	2.375	0.366667
Only	3.79498	chr10	+	124307501	124310500	-2669	Overlap_TSS	NM_004406	124310170	124393242	DMBT1	1755	0.0228755	1.47826	0.366667
Only	4.58563	chr10	-	73786001	73794500	-1088	5_Core_Region	NM_017626	73762593	73784913	DNAJB12	54788	0.00196975	1.94118	1.6
Only	3.08496	chr10	+	98071001	98072000	16927	WithinGene_Distal_Region	NM_004088	98054074	98088311	DNTT	1791	0.0212071	11	0.333333
Only	3.52356	chr10	+	129008501	129010500	424489	WithinGene_Distal_Region	NM_001380	128584012	129140770	DOCK1	1793	0.0341367	2.75	0.466667
Only	3.30735	chr10	-	76473501	76474500	13778	WithinGene_Distal_Region	NM_001003892	76467599	76488278	DUPD1	338599	0.0487494	3.25	0.3
Only	3.70044	chr10	-	76524001	76526000	3254	WithinGene_Proximal_Region	NM_016364	76524197	76529254	DUSP13	51207	0.0284536	2.66667	0.5
Only	3.30735	chr10	-	131493501	131494500	29036	3_Distal_Region	NM_001005463	131523536	131652081	EBF3	253738	0.0233006	6.5	0.366667
Only	3.08496	chr10	-	131549001	131550000	102081	WithinGene_Distal_Region	NM_001005463	131523536	131652081	EBF3	253738	0.0212071	11	0.333333
Only	3.52945	chr10	-	131619501	131621000	31081	WithinGene_Distal_Region	NM_001005463	131523536	131652081	EBF3	253738	0.0254398	3.33333	0.466667
Only	3.79498	chr10	-	131666001	131669000	-13920	5_Distal_Region	NM_001005463	131523536	131652081	EBF3	253738	0.0498174	1.78947	0.5
Only	3.08496	chr10	-	64289501	64290500	-40568	5_Distal_Region	NM_001136178	64241765	64248933	EGR2	1959	0.0441632	5.5	0.3
Only	3.8368	chr10	-	64335001	64338000	-86068	5_Distal_Region	NM_001136178	64241765	64248933	EGR2	1959	0.0140399	1.75	0.5
Only	3.88343	chr10	+	71825501	71828000	-5866	5_Proximal_Region	NM_004096	71833866	71858378	EIF4EBP2	1979	0.038393	1.77778	0.466667
Shift	3.64386	chr10	+	119344001	119346000	44954	3_Distal_Region	NM_004098	119291945	119299047	EMX2	2018	0.0331239	2.4	0.466667
Shift	3.58496	chr10	+	119435001	119437000	135954	3_Distal_Region	NM_004098	119291945	119299047	EMX2	2018	0.0181561	3	0.533333
Only	3.29498	chr10	-	119273501	119275000	19569	WithinGene_Distal_Region	NR_002791	119233793	119294569	EMX2OS	196047	0.0188703	2.66667	0.333333
Only	4.11548	chr10	+	74629501	74634000	31619	WithinGene_Distal_Region	NM_173348	74597882	74671945	FAM149B1	317662	0.00925644	2.21739	0.933333
Only	4.08746	chr10	+	74635001	74639500	37119	WithinGene_Distal_Region	NM_173348	74597882	74671945	FAM149B1	317662	0.0292184	1.75862	0.733333
Only	3.29498	chr10	-	50011501	50013000	929	Overlap_TSS	NM_001164484	50009206	50012071	FAM170B	170370	0.0411451	4	0.4
Only	3.52356	chr10	+	86072001	86074000	-4389	5_Proximal_Region	NM_018999	86078389	86268256	FAM190B	54462	0.0243391	3.28571	0.533333
Only	3.20044	chr10	+	86448001	86449000	179745	3_Distal_Region	NM_018999	86078389	86268256	FAM190B	54462	0.0386272	4.33333	0.333333
Only	3.69702	chr10	+	124661001	124663500	795	WithinGene_Core_Region	NM_001029888	124660206	124662617	FAM24A	118670	0.035824	2.23077	0.533333
Only	3.80735	chr10	-	123046001	123048000	179833	3_Distal_Region	NM_022970	123227833	123347962	FGFR2	2263	0.00010038	9	0.8
Only	3.52356	chr10	-	123048501	123050500	177333	3_Distal_Region	NM_022970	123227833	123347962	FGFR2	2263	0.000277427	21	0.666667
Only	3.20044	chr10	-	123204001	123205000	22833	3_Distal_Region	NM_022970	123227833	123347962	FGFR2	2263	0.0323913	6	0.333333
Only	3.08496	chr10	-	123297001	123298000	45471	WithinGene_Distal_Region	NM_001144913	123231358	123343471	FGFR2	2263	0.021877	11	0.333333
Only	3.45545	chr10	+	124535501	124537000	29302	WithinGene_Distal_Region	NR_003570	124506199	124547151	FLJ46361	375940	0.0416023	2.375	0.366667
Shift	3.45545	chr10	-	14060001	14061500	351372	WithinGene_Distal_Region	NM_018027	13725711	14412872	FRMD4A	55691	0.0073491	4.25	0.433333
Shift	3.91825	chr10	-	14159501	14163000	249872	WithinGene_Distal_Region	NM_018027	13725711	14412872	FRMD4A	55691	0.0319228	1.72727	0.533333
Shift	3.08496	chr10	-	14327001	14328000	84872	WithinGene_Distal_Region	NM_018027	13725711	14412872	FRMD4A	55691	0.0217614	3.66667	0.266667
Only	3.64386	chr10	-	49067501	49069500	83223	WithinGene_Distal_Region	NM_152428	49034611	49152723	FRMPD2	143162	0.0106505	2.5	0.5
Only	3.91825	chr10	-	49095001	49098500	54223	WithinGene_Distal_Region	NM_152428	49034611	49152723	FRMPD2	143162	0.0320541	2.10526	0.7
Only	3.8368	chr10	-	49133001	49136000	16723	WithinGene_Distal_Region	NM_152428	49034611	49152723	FRMPD2	143162	0.0256008	1.78947	0.5
Only	4.02259	chr10	-	35995501	35999000	-25133	5_Distal_Region	NM_031866	35967182	35970368	FZD8	8325	0.00112986	2.15	0.766667
Only	3.29498	chr10	-	48094001	48095500	-34829	5_Distal_Region	NM_004962	48045794	48059172	GDF10	2662	0.0313703	3	0.333333
Only	4.27028	chr10	-	48169501	48175000	-110329	5_Distal_Region	NM_004962	48045794	48059172	GDF10	2662	0.00977129	1.87879	0.966667
Only	3.8368	chr10	-	48200001	48203000	-140829	5_Distal_Region	NM_004962	48045794	48059172	GDF10	2662	0.0172301	2.125	0.6
Only	4.17243	chr10	-	117997001	118001000	20809	WithinGene_Distal_Region	NM_145793	117806433	118021809	GFRA1	2674	0.00507063	2.55	1.03333
Only	3.08496	chr10	+	85827001	85828000	-61164	5_Distal_Region	NM_014394	85889164	85903291	GHITM	27069	0.0307575	6	0.333333
Only	3.64386	chr10	+	131914001	131916000	46141	3_Distal_Region	NM_006541	131824652	131867860	GLRX3	10539	0.00360479	3.28571	0.533333
Only	3.20044	chr10	-	113788501	113789500	110111	3_Distal_Region	NM_020918	113899611	113933515	GPAM	57678	0.0112364	4.33333	0.333333
Only	3.58496	chr10	-	113846001	113848000	51611	3_Distal_Region	NM_020918	113899611	113933515	GPAM	57678	0.0103449	2.66667	0.5
Only	3.69702	chr10	+	25943501	25946000	12338	3_Distal_Region	NM_020752	25504295	25931163	GPR158	57512	0.0403053	2.15385	0.5
Only	3.59984	chr10	+	125264501	125266000	-149860	5_Distal_Region	NM_153442	125415860	125446901	GPR26	2849	0.00256464	7	0.6
Only	3.08496	chr10	+	125422001	125423000	6141	WithinGene_Proximal_Region	NM_153442	125415860	125446901	GPR26	2849	0.041551	11	0.333333
Only	4.69866	chr10	+	46421001	46431500	427	3_Core_Region	NM_014696	46413551	46420574	GPRIN2	9721	0.0280832	1.43902	1.2
Only	3.91697	chr10	-	87350501	87353500	762730	WithinGene_Distal_Region	NM_017551	87349291	88116230	GRID1	2894	0.0442367	2.11765	0.633333
Only	3.45545	chr10	-	87368001	87369500	746730	WithinGene_Distal_Region	NM_017551	87349291	88116230	GRID1	2894	0.00737847	4.25	0.433333
Only	3.87744	chr10	-	87405001	87408000	708230	WithinGene_Distal_Region	NM_017551	87349291	88116230	GRID1	2894	0.00741102	1.88889	0.533333
Only	3.95387	chr10	-	87411501	87415000	701230	WithinGene_Distal_Region	NM_017551	87349291	88116230	GRID1	2894	0.000757655	2.35294	0.766667
Only	3.08496	chr10	-	87468001	87469000	647230	WithinGene_Distal_Region	NM_017551	87349291	88116230	GRID1	2894	0.0113348	12	0.366667
Only	3.37744	chr10	-	87526501	87528000	588230	WithinGene_Distal_Region	NM_017551	87349291	88116230	GRID1	2894	0.00205961	8.5	0.5
Only	3.37744	chr10	-	87536501	87538000	578230	WithinGene_Distal_Region	NM_017551	87349291	88116230	GRID1	2894	0.0256807	3.6	0.433333
Only	3.45545	chr10	-	87618001	87619500	496730	WithinGene_Distal_Region	NM_017551	87349291	88116230	GRID1	2894	0.00544367	4.75	0.5
Only	3.58496	chr10	-	87726001	87728000	388230	WithinGene_Distal_Region	NM_017551	87349291	88116230	GRID1	2894	0.00111885	4.6	0.6
Only	3.08496	chr10	-	87788001	87789000	327230	WithinGene_Distal_Region	NM_017551	87349291	88116230	GRID1	2894	0.0113348	11	0.333333
Only	3.29498	chr10	-	87798001	87799500	316730	WithinGene_Distal_Region	NM_017551	87349291	88116230	GRID1	2894	0.0114734	5	0.4
Only	3.29498	chr10	-	87827001	87828500	287730	WithinGene_Distal_Region	NM_017551	87349291	88116230	GRID1	2894	0.0232351	4	0.4
Only	3.37744	chr10	-	87912001	87913500	202730	WithinGene_Distal_Region	NM_017551	87349291	88116230	GRID1	2894	0.0122364	4.5	0.466667
[truncated: 4,925 more rows]

## Sheet: H3K9m2 wild type gene desert
PeakScore	Chromosome	Strand	PeakStart	PeakEnd	DistanceToTSS	PeakRegion	RefSeqID	GeneStart	GeneEnd	GeneSymbol	GeneId	Pvalue	Ratio	Difference
[truncated: 837 more rows]
